# Supplementary material for: Greater fuel efficiency is potentially preferable to reducing NOx emissions for aviation’s climate impacts
Source: Nat Commun. 2021 Jan 25;12:564. doi: 10.1038/s41467-020-20771-3 (PMC7835228; doi:10.1038/s41467-020-20771-3)
Supplement: Supplementary file 4 — Source Data [file 41467_2020_20771_MOESM4_ESM.xlsx]

## Sheet: Fig 1
	aircraft	net NOx RF
	NOx emissions	2006 IPCCAR5	2050 RCP8.5	2050 RCP4.5	2050 RCP2.6
	Tg(N) yr-1	mW m-2
	0.71	3.51909	3.2006	2.99298	2.81411
	2.17		7.20057	6.40875	5.80969
	5.59	17.5257	12.544	10.5524	9.16204
		1 SD*
		4.10292	3.7316	3.48953	3.28098
			8.39518	7.47199	6.77355
		20.4333	14.6251	12.3031	10.6821
		* the spread from the model ensemble analysis (Supplementary Figure 1) has been applied here

## Sheet: Fig 2
	Background	OH	HO2
	conditions	106 mol cm-3
	Base	0.95502	72.0323
	-30% ALL	0.94538	68.7347
	-30% NOx	0.88777	71.6911
	-30% CO	0.98836	69.9927
	-30% NMVOC	0.96449	71.1734

## Sheet: Fig 3
	surface NOx	net NOx RF change, mW m-2
	emission change	2050 HighNOx-LowTech	2006 REACT4C
	%
	-30	-1.49217	-2.15592
	-15		-1.11205
	8		0.51426
	aircraft NOx	net NOx RF change, mW m-2
	emission change	RCP2.6	IPCC AR5
	%
	-50		-1.51373
	-10		-0.24927
	25	0.5167
	50		1.35709
	200	2.99558

## Sheet: Fig 4
	aircraft	net NOx RF
	NOx emissions	2006 IPCCAR5	2050 RCP8.5	2050 RCP4.5	2050 RCP2.6
	Tg(N) yr-1	mW m-2
	0.71	0.88975	0.01058	-0.10619	-0.08365
	2.17		-1.44346	-2.25301	-2.3762
	5.59	-2.46219	-6.28775	-8.14462	-8.49547
		1 SD*
		1.03736	0.0123362	0.123809	0.09753
			1.68294	2.62679	2.77042
		2.87068	7.33092	9.49585	9.9049
		* the spread from the model ensemble analysis (Supplementary Figure 1) has been applied here

## Sheet: Sup Fig 1
		net NOx RF, mW m-2/Tg(N)yr-1						net NOx = short-term O3 + CH4 + CH4-induced O3 + SWV
	Model	Inventory
		AEDT	REACT4C	AERO2K	QUANTIFY	TRADEOFF
								black - CTMs
	Oslo CTM2		8.87254	2.08209	5.22941	0.466667		blue - CCMs offline
			10.4218					green - CCMs online
			7.81056
			9.30352
			7.11127
			8.54789
	Oslo CTM3	7.55247	9.70887
			11.2582
			8.56056
			10.2789
			8.22465
			9.97113
	p-TOMCAT		5.42537	-1.98529	-1.52412
			5.04412
	ULAQ		7.7793			9.50833
			7.92014
			8.17606
			8.61268
			8.07183
			8.49437
	LMDZ-INCA			-2.14925	-1.89176	-6.19167
	UCI			-0.985075	-2.30941
	TM4			0.977612	-2.57824
	EMAC QCTM		1.11345
			2.80359
	CAM4	10.4573
		11.2622
	CAM5	1.36585
	NASA ModelE2	-10.4573
	IGSM	5.84756
	GEOS	5.0061
	ECHAM/MESSy				-1.45882
					-3.96471
	MOZART-3	4.57042		-0.302817	1.9507	1.76056
		6.84077
		2.60563
		5.41143
	Mean	4.36859
	SD	5.09336
	MZ3 mean	3.26239
	MZ3 SD	2.45805

## Sheet: Sup Fig 2
	2006
	Background	change over base case at 250-200 hPa, %
	conditions	NOx	CO	OH	O3	CH4 lifetime
	-30%NOx	-8.09407	5.70314	-5.9527	-1.88117	6.90753
	-30%CO	-0.23079	-14.776	4.94224	-1.46957	-3.44425
	-30%NMVOC	2.28087	-3.01642	1.58786	-0.68858	-0.68518
	-30% ALL	-5.25795	-13.1856	1.91882	-3.91661	2.82
	2050
	Background	change over base case at 250-200 hPa, %
	conditions	NOx	CO	OH	O3	CH4 lifetime
	RCP8.5	-8.03783	5.7971	-6.18557	-1.91713	6.90753
	RCP4.5	-0.23641	-14.7826	5.15464	-1.48423	-3.44425
	RCP2.6	2.24586	-3.04348	1.03093	-0.74212	-0.68518

## Sheet: Sup Fig 3
	Time	Temp response from CO2		Time	Temp response from NOx
	years	mK		years	mK
	0	2.33121e-15		0	0
	1	0.02448		1	1.08981
	2	0.04696		2	1.25741
	3	0.06793		5	0.69497
	4	0.08768		10	0.18003
	5	0.10637		12	0.06088
	6	0.12413		15	-0.03405
	7	0.14101		17	-0.08086
	8	0.15709		20	-0.10603
	9	0.1724		25	-0.11935
	10	0.18699		30	-0.10042
	11	0.20088		40	-0.061
	12	0.21409		50	-0.02823
	13	0.22667		70	-0.00313
	14	0.23865		100	0.00327
	15	0.25005
	16	0.2609
	17	0.27119
	18	0.28096
	19	0.29022
	20	0.29898
	21	0.30728
	22	0.31514
	23	0.32255
	24	0.32953
	25	0.33613
	26	0.34235
	27	0.34821
	28	0.3537
	29	0.35884
	30	0.36364
	31	0.3681
	32	0.37226
	33	0.37615
	34	0.37976
	35	0.3831
	36	0.38618
	37	0.38901
	38	0.39159
	39	0.39393
	40	0.39604
	41	0.39796
	42	0.39968
	43	0.40124
	44	0.40264
	45	0.40387
	46	0.40493
	47	0.40582
	48	0.40656
	49	0.40713
	50	0.40755
	51	0.40783
	52	0.40799
	53	0.40801
	54	0.40789
	55	0.40766
	56	0.4073
	57	0.40675
	58	0.4061
	59	0.40536
	60	0.40454
	61	0.40362
	62	0.40267
	63	0.40163
	64	0.40051
	65	0.3993
	66	0.39801
	67	0.39664
	68	0.39519
	69	0.39367
	70	0.39208
	71	0.39042
	72	0.3887
	73	0.38691
	74	0.38507
	75	0.38316
	76	0.38121
	77	0.3792
	78	0.37714
	79	0.37503
	80	0.37287
	81	0.37068
	82	0.36844
	83	0.36616
	84	0.36385
	85	0.3615
	86	0.35911
	87	0.3567
	88	0.35425
	89	0.35177
	90	0.34926
	91	0.34673
	92	0.34417
	93	0.34158
	94	0.33897
	95	0.33634
	96	0.33369
	97	0.33103
	98	0.32834
	99	0.32564
	100	0.32292

## Sheet: Sup Fig 4
	WDCGG stations						WOUDC stations						TOPSE campaign
		latitute		longitude				latitute		longitude				latitute		longitude
		oN	oS	oE	oW			oN	oS	oE	oW			oN	oS	oE	oW
	NO2						O3
	Oulanka	66.3		29.4			Goose Bay	53.3			60.4		Boulder	37-47		110-90
	Zoseni	57.1		25.5			Wallops Islands	37.9			75.5		Churchill	47-65		110-80
	Kollumerwaard	53.3		6.3			Uccle	50.8		4.3			Thule	65-90		110-60
	Payerne	46.8		6.9			Sapporo	43.1		141.3
	Leba	54.7		17.5			Lauder		45	169.7
	Burgas	42.5		27.5
	CO
	Cape Kumukahi	19.5			154.8
	Southern Great Plains	36.8			97.5		SHADOZ stations
	Sede Boker	31.1		34.9				latitute		longitude
	Alert	82.4			62.5			oN	oS	oE	oW
	Mace Head	53.3			9.9		O3
	Ryori	39		141.8			Kuala Lumpur	2.7		101.7
	Cape Ferguson		19.3	147			Hilo	19.4			155.4
	Casey Station		66.3	110.5			Paramaribo	5.8			55.2
	Cape Point		34.3	18.5			Ascension Island		8		14.4

## Sheet: Sup Fig 5
	hybrid_sigma_pressure	latitude	longitude	NO2_VMR_avrg
				January	February	March	April	May	June	July	August	September	October	November	December
	995.861	-90	0	5.122e-12	3.52335e-12	3.69224e-12	3.17775e-12	1.37933e-12	5.73457e-13	6.75573e-13	1.51252e-12	3.24482e-12	3.8272e-12	6.09629e-12	5.35877e-12
	995.861	-90	2.8125	5.12198e-12	3.52333e-12	3.69222e-12	3.17775e-12	1.37934e-12	5.73457e-13	6.75573e-13	1.51252e-12	3.24483e-12	3.82721e-12	6.09629e-12	5.35872e-12
	995.861	-90	5.625	5.12196e-12	3.52332e-12	3.6922e-12	3.17775e-12	1.37934e-12	5.73457e-13	6.75572e-13	1.51252e-12	3.24483e-12	3.82722e-12	6.09628e-12	5.35867e-12
	995.861	-90	8.4375	5.12194e-12	3.52331e-12	3.69219e-12	3.17775e-12	1.37934e-12	5.73457e-13	6.75571e-13	1.51252e-12	3.24484e-12	3.82723e-12	6.09628e-12	5.35862e-12
	995.861	-90	11.25	5.12193e-12	3.5233e-12	3.69217e-12	3.17775e-12	1.37934e-12	5.73457e-13	6.7557e-13	1.51252e-12	3.24484e-12	3.82725e-12	6.09627e-12	5.35857e-12
	995.861	-90	14.0625	5.12191e-12	3.52329e-12	3.69215e-12	3.17775e-12	1.37934e-12	5.73457e-13	6.75569e-13	1.51252e-12	3.24484e-12	3.82726e-12	6.09627e-12	5.35852e-12
	995.861	-90	16.875	5.1219e-12	3.52329e-12	3.69214e-12	3.17775e-12	1.37935e-12	5.73457e-13	6.75569e-13	1.51252e-12	3.24484e-12	3.82727e-12	6.09627e-12	5.35848e-12
	995.861	-90	19.6875	5.12189e-12	3.52328e-12	3.69212e-12	3.17775e-12	1.37935e-12	5.73456e-13	6.75568e-13	1.51252e-12	3.24484e-12	3.82728e-12	6.09626e-12	5.35844e-12
	995.861	-90	22.5	5.12189e-12	3.52328e-12	3.69211e-12	3.17774e-12	1.37935e-12	5.73455e-13	6.75567e-13	1.51252e-12	3.24484e-12	3.82728e-12	6.09626e-12	5.35839e-12
	995.861	-90	25.3125	5.12188e-12	3.52327e-12	3.6921e-12	3.17774e-12	1.37935e-12	5.73454e-13	6.75567e-13	1.51252e-12	3.24484e-12	3.82728e-12	6.09626e-12	5.35835e-12
	995.861	-90	28.125	5.12188e-12	3.52327e-12	3.69209e-12	3.17774e-12	1.37935e-12	5.73453e-13	6.75566e-13	1.51252e-12	3.24484e-12	3.82728e-12	6.09625e-12	5.35832e-12
	995.861	-90	30.9375	5.12188e-12	3.52327e-12	3.69207e-12	3.17773e-12	1.37935e-12	5.73452e-13	6.75565e-13	1.51252e-12	3.24483e-12	3.82727e-12	6.09625e-12	5.35829e-12
	995.861	-90	33.75	5.12189e-12	3.52327e-12	3.69206e-12	3.17773e-12	1.37935e-12	5.73451e-13	6.75565e-13	1.51252e-12	3.24483e-12	3.82727e-12	6.09624e-12	5.35826e-12
	995.861	-90	36.5625	5.12189e-12	3.52326e-12	3.69205e-12	3.17772e-12	1.37935e-12	5.73449e-13	6.75564e-13	1.51252e-12	3.24482e-12	3.82726e-12	6.09624e-12	5.35824e-12
	995.861	-90	39.375	5.1219e-12	3.52326e-12	3.69205e-12	3.17772e-12	1.37935e-12	5.73447e-13	6.75564e-13	1.51252e-12	3.24482e-12	3.82725e-12	6.09624e-12	5.35822e-12
	995.861	-90	42.1875	5.12191e-12	3.52326e-12	3.69204e-12	3.17771e-12	1.37935e-12	5.73446e-13	6.75563e-13	1.51252e-12	3.24481e-12	3.82723e-12	6.09623e-12	5.35821e-12
	995.861	-90	45	5.12192e-12	3.52326e-12	3.69203e-12	3.17771e-12	1.37935e-12	5.73444e-13	6.75563e-13	1.51253e-12	3.2448e-12	3.82722e-12	6.09623e-12	5.35821e-12
	995.861	-90	47.8125	5.12194e-12	3.52325e-12	3.69203e-12	3.1777e-12	1.37934e-12	5.73442e-13	6.75562e-13	1.51253e-12	3.2448e-12	3.82721e-12	6.09624e-12	5.35821e-12
	995.861	-90	50.625	5.12195e-12	3.52325e-12	3.69203e-12	3.1777e-12	1.37934e-12	5.7344e-13	6.75562e-13	1.51253e-12	3.24479e-12	3.82719e-12	6.09624e-12	5.35821e-12
	995.861	-90	53.4375	5.12197e-12	3.52325e-12	3.69203e-12	3.17769e-12	1.37934e-12	5.73437e-13	6.75562e-13	1.51253e-12	3.24478e-12	3.82718e-12	6.09624e-12	5.35822e-12
	995.861	-90	56.25	5.12198e-12	3.52324e-12	3.69203e-12	3.17769e-12	1.37934e-12	5.73435e-13	6.75561e-13	1.51253e-12	3.24477e-12	3.82716e-12	6.09625e-12	5.35824e-12
	995.861	-90	59.0625	5.122e-12	3.52324e-12	3.69203e-12	3.17768e-12	1.37933e-12	5.73433e-13	6.75561e-13	1.51253e-12	3.24476e-12	3.82715e-12	6.09626e-12	5.35826e-12
	995.861	-90	61.875	5.12203e-12	3.52324e-12	3.69203e-12	3.17768e-12	1.37933e-12	5.73431e-13	6.75561e-13	1.51253e-12	3.24474e-12	3.82713e-12	6.09626e-12	5.35828e-12
	995.861	-90	64.6875	5.12205e-12	3.52324e-12	3.69203e-12	3.17767e-12	1.37933e-12	5.73429e-13	6.75561e-13	1.51254e-12	3.24473e-12	3.82712e-12	6.09627e-12	5.35831e-12
	995.861	-90	67.5	5.12207e-12	3.52324e-12	3.69204e-12	3.17767e-12	1.37932e-12	5.73427e-13	6.7556e-13	1.51254e-12	3.24472e-12	3.82711e-12	6.09628e-12	5.35834e-12
	995.861	-90	70.3125	5.12209e-12	3.52324e-12	3.69205e-12	3.17766e-12	1.37932e-12	5.73425e-13	6.7556e-13	1.51254e-12	3.24471e-12	3.82711e-12	6.09629e-12	5.35837e-12
	995.861	-90	73.125	5.12212e-12	3.52324e-12	3.69206e-12	3.17766e-12	1.37931e-12	5.73423e-13	6.7556e-13	1.51254e-12	3.24469e-12	3.8271e-12	6.0963e-12	5.35841e-12
	995.861	-90	75.9375	5.12214e-12	3.52324e-12	3.69207e-12	3.17766e-12	1.37931e-12	5.73422e-13	6.7556e-13	1.51254e-12	3.24468e-12	3.8271e-12	6.09632e-12	5.35845e-12
	995.861	-90	78.75	5.12217e-12	3.52325e-12	3.69208e-12	3.17765e-12	1.3793e-12	5.73421e-13	6.75561e-13	1.51254e-12	3.24467e-12	3.8271e-12	6.09633e-12	5.35849e-12
	995.861	-90	81.5625	5.12219e-12	3.52325e-12	3.6921e-12	3.17765e-12	1.3793e-12	5.7342e-13	6.75561e-13	1.51255e-12	3.24465e-12	3.8271e-12	6.09634e-12	5.35854e-12
	995.861	-90	84.375	5.12222e-12	3.52326e-12	3.69211e-12	3.17765e-12	1.37929e-12	5.7342e-13	6.75561e-13	1.51255e-12	3.24464e-12	3.8271e-12	6.09636e-12	5.35858e-12
	995.861	-90	87.1875	5.12224e-12	3.52327e-12	3.69213e-12	3.17765e-12	1.37929e-12	5.7342e-13	6.75561e-13	1.51255e-12	3.24463e-12	3.8271e-12	6.09637e-12	5.35863e-12
	995.861	-90	90	5.12227e-12	3.52328e-12	3.69214e-12	3.17765e-12	1.37929e-12	5.7342e-13	6.75562e-13	1.51255e-12	3.24462e-12	3.8271e-12	6.09638e-12	5.35868e-12
	995.861	-90	92.8125	5.12229e-12	3.52329e-12	3.69215e-12	3.17765e-12	1.37928e-12	5.7342e-13	6.75562e-13	1.51256e-12	3.24461e-12	3.82711e-12	6.0964e-12	5.35873e-12
	995.861	-90	95.625	5.12231e-12	3.5233e-12	3.69217e-12	3.17765e-12	1.37928e-12	5.73421e-13	6.75563e-13	1.51256e-12	3.2446e-12	3.82712e-12	6.09641e-12	5.35878e-12
	995.861	-90	98.4375	5.12232e-12	3.52331e-12	3.69218e-12	3.17765e-12	1.37927e-12	5.73422e-13	6.75564e-13	1.51256e-12	3.24459e-12	3.82713e-12	6.09641e-12	5.35882e-12
	995.861	-90	101.25	5.12233e-12	3.52333e-12	3.6922e-12	3.17765e-12	1.37927e-12	5.73423e-13	6.75565e-13	1.51256e-12	3.24459e-12	3.82714e-12	6.09642e-12	5.35887e-12
	995.861	-90	104.062	5.12235e-12	3.52334e-12	3.69221e-12	3.17765e-12	1.37927e-12	5.73425e-13	6.75566e-13	1.51256e-12	3.24459e-12	3.82715e-12	6.09643e-12	5.35892e-12
	995.861	-90	106.875	5.12236e-12	3.52336e-12	3.69223e-12	3.17765e-12	1.37927e-12	5.73426e-13	6.75567e-13	1.51256e-12	3.24458e-12	3.82716e-12	6.09643e-12	5.35896e-12
	995.861	-90	109.688	5.12237e-12	3.52338e-12	3.69225e-12	3.17765e-12	1.37927e-12	5.73428e-13	6.75568e-13	1.51256e-12	3.24458e-12	3.82716e-12	6.09644e-12	5.359e-12
	995.861	-90	112.5	5.12237e-12	3.5234e-12	3.69226e-12	3.17765e-12	1.37927e-12	5.7343e-13	6.75569e-13	1.51256e-12	3.24458e-12	3.82717e-12	6.09644e-12	5.35904e-12
	995.861	-90	115.312	5.12238e-12	3.52342e-12	3.69228e-12	3.17766e-12	1.37927e-12	5.73433e-13	6.7557e-13	1.51256e-12	3.24459e-12	3.82718e-12	6.09644e-12	5.35908e-12
	995.861	-90	118.125	5.12238e-12	3.52344e-12	3.69229e-12	3.17766e-12	1.37927e-12	5.73435e-13	6.75571e-13	1.51256e-12	3.24459e-12	3.82718e-12	6.09644e-12	5.35911e-12
	995.861	-90	120.938	5.12238e-12	3.52345e-12	3.6923e-12	3.17766e-12	1.37927e-12	5.73437e-13	6.75572e-13	1.51256e-12	3.2446e-12	3.82719e-12	6.09644e-12	5.35914e-12
	995.861	-90	123.75	5.12238e-12	3.52347e-12	3.69232e-12	3.17767e-12	1.37927e-12	5.7344e-13	6.75573e-13	1.51256e-12	3.2446e-12	3.8272e-12	6.09643e-12	5.35917e-12
	995.861	-90	126.562	5.12237e-12	3.52348e-12	3.69233e-12	3.17767e-12	1.37927e-12	5.73443e-13	6.75574e-13	1.51256e-12	3.24461e-12	3.8272e-12	6.09643e-12	5.35919e-12
	995.861	-90	129.375	5.12237e-12	3.52348e-12	3.69234e-12	3.17768e-12	1.37927e-12	5.73445e-13	6.75574e-13	1.51255e-12	3.24462e-12	3.82721e-12	6.09642e-12	5.35921e-12
	995.861	-90	132.188	5.12235e-12	3.52348e-12	3.69235e-12	3.17768e-12	1.37927e-12	5.73448e-13	6.75575e-13	1.51255e-12	3.24462e-12	3.82721e-12	6.09641e-12	5.35922e-12
	995.861	-90	135	5.12234e-12	3.52349e-12	3.69235e-12	3.17769e-12	1.37927e-12	5.7345e-13	6.75576e-13	1.51255e-12	3.24463e-12	3.82721e-12	6.0964e-12	5.35923e-12
	995.861	-90	137.812	5.12232e-12	3.52349e-12	3.69236e-12	3.17769e-12	1.37928e-12	5.73452e-13	6.75576e-13	1.51255e-12	3.24464e-12	3.82721e-12	6.09639e-12	5.35923e-12
	995.861	-90	140.625	5.1223e-12	3.52348e-12	3.69236e-12	3.1777e-12	1.37928e-12	5.73453e-13	6.75577e-13	1.51254e-12	3.24465e-12	3.82721e-12	6.09638e-12	5.35923e-12
	995.861	-90	143.438	5.12228e-12	3.52348e-12	3.69236e-12	3.1777e-12	1.37928e-12	5.73454e-13	6.75577e-13	1.51254e-12	3.24467e-12	3.82721e-12	6.09637e-12	5.35922e-12
	995.861	-90	146.25	5.12226e-12	3.52348e-12	3.69236e-12	3.17771e-12	1.37929e-12	5.73455e-13	6.75577e-13	1.51254e-12	3.24468e-12	3.82721e-12	6.09636e-12	5.35921e-12
	995.861	-90	149.062	5.12224e-12	3.52347e-12	3.69236e-12	3.17771e-12	1.37929e-12	5.73456e-13	6.75577e-13	1.51254e-12	3.24469e-12	3.8272e-12	6.09635e-12	5.3592e-12
	995.861	-90	151.875	5.12222e-12	3.52346e-12	3.69235e-12	3.17772e-12	1.37929e-12	5.73456e-13	6.75577e-13	1.51254e-12	3.24471e-12	3.82719e-12	6.09634e-12	5.35917e-12
	995.861	-90	154.688	5.1222e-12	3.52346e-12	3.69235e-12	3.17772e-12	1.3793e-12	5.73457e-13	6.75577e-13	1.51253e-12	3.24472e-12	3.82719e-12	6.09633e-12	5.35915e-12
	995.861	-90	157.5	5.12218e-12	3.52345e-12	3.69234e-12	3.17773e-12	1.3793e-12	5.73457e-13	6.75577e-13	1.51253e-12	3.24473e-12	3.82718e-12	6.09632e-12	5.35912e-12
	995.861	-90	160.312	5.12215e-12	3.52344e-12	3.69233e-12	3.17773e-12	1.37931e-12	5.73457e-13	6.75577e-13	1.51253e-12	3.24475e-12	3.82718e-12	6.09632e-12	5.35908e-12
	995.861	-90	163.125	5.12213e-12	3.52343e-12	3.69232e-12	3.17773e-12	1.37931e-12	5.73457e-13	6.75577e-13	1.51253e-12	3.24476e-12	3.82717e-12	6.09631e-12	5.35905e-12
	995.861	-90	165.938	5.12211e-12	3.52341e-12	3.69231e-12	3.17774e-12	1.37932e-12	5.73457e-13	6.75576e-13	1.51252e-12	3.24477e-12	3.82717e-12	6.09631e-12	5.359e-12
	995.861	-90	168.75	5.12209e-12	3.5234e-12	3.6923e-12	3.17774e-12	1.37932e-12	5.73457e-13	6.75576e-13	1.51252e-12	3.24478e-12	3.82717e-12	6.09631e-12	5.35896e-12
	995.861	-90	171.562	5.12207e-12	3.52339e-12	3.69228e-12	3.17774e-12	1.37932e-12	5.73457e-13	6.75576e-13	1.51252e-12	3.24479e-12	3.82717e-12	6.0963e-12	5.35891e-12
	995.861	-90	174.375	5.12204e-12	3.52337e-12	3.69227e-12	3.17775e-12	1.37933e-12	5.73457e-13	6.75575e-13	1.51252e-12	3.2448e-12	3.82717e-12	6.0963e-12	5.35887e-12
	995.861	-90	177.188	5.12202e-12	3.52336e-12	3.69225e-12	3.17775e-12	1.37933e-12	5.73457e-13	6.75574e-13	1.51252e-12	3.24481e-12	3.82718e-12	6.09629e-12	5.35882e-12
	995.861	-90	180	5.122e-12	3.52335e-12	3.69224e-12	3.17775e-12	1.37933e-12	5.73457e-13	6.75573e-13	1.51252e-12	3.24482e-12	3.8272e-12	6.09629e-12	5.35877e-12
	995.861	-90	182.812	5.12198e-12	3.52333e-12	3.69222e-12	3.17775e-12	1.37934e-12	5.73457e-13	6.75573e-13	1.51252e-12	3.24483e-12	3.82721e-12	6.09629e-12	5.35872e-12
	995.861	-90	185.625	5.12196e-12	3.52332e-12	3.6922e-12	3.17775e-12	1.37934e-12	5.73457e-13	6.75572e-13	1.51252e-12	3.24483e-12	3.82722e-12	6.09628e-12	5.35867e-12
	995.861	-90	188.438	5.12194e-12	3.52331e-12	3.69219e-12	3.17775e-12	1.37934e-12	5.73457e-13	6.75571e-13	1.51252e-12	3.24484e-12	3.82723e-12	6.09628e-12	5.35862e-12
	995.861	-90	191.25	5.12193e-12	3.5233e-12	3.69217e-12	3.17775e-12	1.37934e-12	5.73457e-13	6.7557e-13	1.51252e-12	3.24484e-12	3.82725e-12	6.09627e-12	5.35857e-12
	995.861	-90	194.062	5.12191e-12	3.52329e-12	3.69215e-12	3.17775e-12	1.37934e-12	5.73457e-13	6.75569e-13	1.51252e-12	3.24484e-12	3.82726e-12	6.09627e-12	5.35852e-12
	995.861	-90	196.875	5.1219e-12	3.52329e-12	3.69214e-12	3.17775e-12	1.37935e-12	5.73457e-13	6.75569e-13	1.51252e-12	3.24484e-12	3.82727e-12	6.09627e-12	5.35848e-12
	995.861	-90	199.688	5.12189e-12	3.52328e-12	3.69212e-12	3.17775e-12	1.37935e-12	5.73456e-13	6.75568e-13	1.51252e-12	3.24484e-12	3.82728e-12	6.09626e-12	5.35844e-12
	995.861	-90	202.5	5.12189e-12	3.52328e-12	3.69211e-12	3.17774e-12	1.37935e-12	5.73455e-13	6.75567e-13	1.51252e-12	3.24484e-12	3.82728e-12	6.09626e-12	5.35839e-12
	995.861	-90	205.312	5.12188e-12	3.52327e-12	3.6921e-12	3.17774e-12	1.37935e-12	5.73454e-13	6.75567e-13	1.51252e-12	3.24484e-12	3.82728e-12	6.09626e-12	5.35835e-12
	995.861	-90	208.125	5.12188e-12	3.52327e-12	3.69209e-12	3.17774e-12	1.37935e-12	5.73453e-13	6.75566e-13	1.51252e-12	3.24484e-12	3.82728e-12	6.09625e-12	5.35832e-12
	995.861	-90	210.938	5.12188e-12	3.52327e-12	3.69207e-12	3.17773e-12	1.37935e-12	5.73452e-13	6.75565e-13	1.51252e-12	3.24483e-12	3.82727e-12	6.09625e-12	5.35829e-12
	995.861	-90	213.75	5.12189e-12	3.52327e-12	3.69206e-12	3.17773e-12	1.37935e-12	5.73451e-13	6.75565e-13	1.51252e-12	3.24483e-12	3.82727e-12	6.09624e-12	5.35826e-12
	995.861	-90	216.562	5.12189e-12	3.52326e-12	3.69205e-12	3.17772e-12	1.37935e-12	5.73449e-13	6.75564e-13	1.51252e-12	3.24482e-12	3.82726e-12	6.09624e-12	5.35824e-12
	995.861	-90	219.375	5.1219e-12	3.52326e-12	3.69205e-12	3.17772e-12	1.37935e-12	5.73447e-13	6.75564e-13	1.51252e-12	3.24482e-12	3.82725e-12	6.09624e-12	5.35822e-12
	995.861	-90	222.188	5.12191e-12	3.52326e-12	3.69204e-12	3.17771e-12	1.37935e-12	5.73446e-13	6.75563e-13	1.51252e-12	3.24481e-12	3.82723e-12	6.09623e-12	5.35821e-12
	995.861	-90	225	5.12192e-12	3.52326e-12	3.69203e-12	3.17771e-12	1.37935e-12	5.73444e-13	6.75563e-13	1.51253e-12	3.2448e-12	3.82722e-12	6.09623e-12	5.35821e-12
	995.861	-90	227.812	5.12194e-12	3.52325e-12	3.69203e-12	3.1777e-12	1.37934e-12	5.73442e-13	6.75562e-13	1.51253e-12	3.2448e-12	3.82721e-12	6.09624e-12	5.35821e-12
	995.861	-90	230.625	5.12195e-12	3.52325e-12	3.69203e-12	3.1777e-12	1.37934e-12	5.7344e-13	6.75562e-13	1.51253e-12	3.24479e-12	3.82719e-12	6.09624e-12	5.35821e-12
	995.861	-90	233.438	5.12197e-12	3.52325e-12	3.69203e-12	3.17769e-12	1.37934e-12	5.73437e-13	6.75562e-13	1.51253e-12	3.24478e-12	3.82718e-12	6.09624e-12	5.35822e-12
	995.861	-90	236.25	5.12198e-12	3.52324e-12	3.69203e-12	3.17769e-12	1.37934e-12	5.73435e-13	6.75561e-13	1.51253e-12	3.24477e-12	3.82716e-12	6.09625e-12	5.35824e-12
	995.861	-90	239.062	5.122e-12	3.52324e-12	3.69203e-12	3.17768e-12	1.37933e-12	5.73433e-13	6.75561e-13	1.51253e-12	3.24476e-12	3.82715e-12	6.09626e-12	5.35826e-12
	995.861	-90	241.875	5.12203e-12	3.52324e-12	3.69203e-12	3.17768e-12	1.37933e-12	5.73431e-13	6.75561e-13	1.51253e-12	3.24474e-12	3.82713e-12	6.09626e-12	5.35828e-12
	995.861	-90	244.688	5.12205e-12	3.52324e-12	3.69203e-12	3.17767e-12	1.37933e-12	5.73429e-13	6.75561e-13	1.51254e-12	3.24473e-12	3.82712e-12	6.09627e-12	5.35831e-12
	995.861	-90	247.5	5.12207e-12	3.52324e-12	3.69204e-12	3.17767e-12	1.37932e-12	5.73427e-13	6.7556e-13	1.51254e-12	3.24472e-12	3.82711e-12	6.09628e-12	5.35834e-12
	995.861	-90	250.312	5.12209e-12	3.52324e-12	3.69205e-12	3.17766e-12	1.37932e-12	5.73425e-13	6.7556e-13	1.51254e-12	3.24471e-12	3.82711e-12	6.09629e-12	5.35837e-12
	995.861	-90	253.125	5.12212e-12	3.52324e-12	3.69206e-12	3.17766e-12	1.37931e-12	5.73423e-13	6.7556e-13	1.51254e-12	3.24469e-12	3.8271e-12	6.0963e-12	5.35841e-12
	995.861	-90	255.938	5.12214e-12	3.52324e-12	3.69207e-12	3.17766e-12	1.37931e-12	5.73422e-13	6.7556e-13	1.51254e-12	3.24468e-12	3.8271e-12	6.09632e-12	5.35845e-12
	995.861	-90	258.75	5.12217e-12	3.52325e-12	3.69208e-12	3.17765e-12	1.3793e-12	5.73421e-13	6.75561e-13	1.51254e-12	3.24467e-12	3.8271e-12	6.09633e-12	5.35849e-12
	995.861	-90	261.562	5.12219e-12	3.52325e-12	3.6921e-12	3.17765e-12	1.3793e-12	5.7342e-13	6.75561e-13	1.51255e-12	3.24465e-12	3.8271e-12	6.09634e-12	5.35854e-12
	995.861	-90	264.375	5.12222e-12	3.52326e-12	3.69211e-12	3.17765e-12	1.37929e-12	5.7342e-13	6.75561e-13	1.51255e-12	3.24464e-12	3.8271e-12	6.09636e-12	5.35858e-12
	995.861	-90	267.188	5.12224e-12	3.52327e-12	3.69213e-12	3.17765e-12	1.37929e-12	5.7342e-13	6.75561e-13	1.51255e-12	3.24463e-12	3.8271e-12	6.09637e-12	5.35863e-12
	995.861	-90	270	5.12227e-12	3.52328e-12	3.69214e-12	3.17765e-12	1.37929e-12	5.7342e-13	6.75562e-13	1.51255e-12	3.24462e-12	3.8271e-12	6.09638e-12	5.35868e-12
	995.861	-90	272.812	5.12229e-12	3.52329e-12	3.69215e-12	3.17765e-12	1.37928e-12	5.7342e-13	6.75562e-13	1.51256e-12	3.24461e-12	3.82711e-12	6.0964e-12	5.35873e-12
	995.861	-90	275.625	5.12231e-12	3.5233e-12	3.69217e-12	3.17765e-12	1.37928e-12	5.73421e-13	6.75563e-13	1.51256e-12	3.2446e-12	3.82712e-12	6.09641e-12	5.35878e-12
	995.861	-90	278.438	5.12232e-12	3.52331e-12	3.69218e-12	3.17765e-12	1.37927e-12	5.73422e-13	6.75564e-13	1.51256e-12	3.24459e-12	3.82713e-12	6.09641e-12	5.35882e-12
	995.861	-90	281.25	5.12233e-12	3.52333e-12	3.6922e-12	3.17765e-12	1.37927e-12	5.73423e-13	6.75565e-13	1.51256e-12	3.24459e-12	3.82714e-12	6.09642e-12	5.35887e-12
	995.861	-90	284.062	5.12235e-12	3.52334e-12	3.69221e-12	3.17765e-12	1.37927e-12	5.73425e-13	6.75566e-13	1.51256e-12	3.24459e-12	3.82715e-12	6.09643e-12	5.35892e-12
	995.861	-90	286.875	5.12236e-12	3.52336e-12	3.69223e-12	3.17765e-12	1.37927e-12	5.73426e-13	6.75567e-13	1.51256e-12	3.24458e-12	3.82716e-12	6.09643e-12	5.35896e-12
	995.861	-90	289.688	5.12237e-12	3.52338e-12	3.69225e-12	3.17765e-12	1.37927e-12	5.73428e-13	6.75568e-13	1.51256e-12	3.24458e-12	3.82716e-12	6.09644e-12	5.359e-12
	995.861	-90	292.5	5.12237e-12	3.5234e-12	3.69226e-12	3.17765e-12	1.37927e-12	5.7343e-13	6.75569e-13	1.51256e-12	3.24458e-12	3.82717e-12	6.09644e-12	5.35904e-12
	995.861	-90	295.312	5.12238e-12	3.52342e-12	3.69228e-12	3.17766e-12	1.37927e-12	5.73433e-13	6.7557e-13	1.51256e-12	3.24459e-12	3.82718e-12	6.09644e-12	5.35908e-12
	995.861	-90	298.125	5.12238e-12	3.52344e-12	3.69229e-12	3.17766e-12	1.37927e-12	5.73435e-13	6.75571e-13	1.51256e-12	3.24459e-12	3.82718e-12	6.09644e-12	5.35911e-12
	995.861	-90	300.938	5.12238e-12	3.52345e-12	3.6923e-12	3.17766e-12	1.37927e-12	5.73437e-13	6.75572e-13	1.51256e-12	3.2446e-12	3.82719e-12	6.09644e-12	5.35914e-12
	995.861	-90	303.75	5.12238e-12	3.52347e-12	3.69232e-12	3.17767e-12	1.37927e-12	5.7344e-13	6.75573e-13	1.51256e-12	3.2446e-12	3.8272e-12	6.09643e-12	5.35917e-12
	995.861	-90	306.562	5.12237e-12	3.52348e-12	3.69233e-12	3.17767e-12	1.37927e-12	5.73443e-13	6.75574e-13	1.51256e-12	3.24461e-12	3.8272e-12	6.09643e-12	5.35919e-12
	995.861	-90	309.375	5.12237e-12	3.52348e-12	3.69234e-12	3.17768e-12	1.37927e-12	5.73445e-13	6.75574e-13	1.51255e-12	3.24462e-12	3.82721e-12	6.09642e-12	5.35921e-12
	995.861	-90	312.188	5.12235e-12	3.52348e-12	3.69235e-12	3.17768e-12	1.37927e-12	5.73448e-13	6.75575e-13	1.51255e-12	3.24462e-12	3.82721e-12	6.09641e-12	5.35922e-12
	995.861	-90	315	5.12234e-12	3.52349e-12	3.69235e-12	3.17769e-12	1.37927e-12	5.7345e-13	6.75576e-13	1.51255e-12	3.24463e-12	3.82721e-12	6.0964e-12	5.35923e-12
	995.861	-90	317.812	5.12232e-12	3.52349e-12	3.69236e-12	3.17769e-12	1.37928e-12	5.73452e-13	6.75576e-13	1.51255e-12	3.24464e-12	3.82721e-12	6.09639e-12	5.35923e-12
	995.861	-90	320.625	5.1223e-12	3.52348e-12	3.69236e-12	3.1777e-12	1.37928e-12	5.73453e-13	6.75577e-13	1.51254e-12	3.24465e-12	3.82721e-12	6.09638e-12	5.35923e-12
	995.861	-90	323.438	5.12228e-12	3.52348e-12	3.69236e-12	3.1777e-12	1.37928e-12	5.73454e-13	6.75577e-13	1.51254e-12	3.24467e-12	3.82721e-12	6.09637e-12	5.35922e-12
	995.861	-90	326.25	5.12226e-12	3.52348e-12	3.69236e-12	3.17771e-12	1.37929e-12	5.73455e-13	6.75577e-13	1.51254e-12	3.24468e-12	3.82721e-12	6.09636e-12	5.35921e-12
	995.861	-90	329.062	5.12224e-12	3.52347e-12	3.69236e-12	3.17771e-12	1.37929e-12	5.73456e-13	6.75577e-13	1.51254e-12	3.24469e-12	3.8272e-12	6.09635e-12	5.3592e-12
	995.861	-90	331.875	5.12222e-12	3.52346e-12	3.69235e-12	3.17772e-12	1.37929e-12	5.73456e-13	6.75577e-13	1.51254e-12	3.24471e-12	3.82719e-12	6.09634e-12	5.35917e-12
	995.861	-90	334.688	5.1222e-12	3.52346e-12	3.69235e-12	3.17772e-12	1.3793e-12	5.73457e-13	6.75577e-13	1.51253e-12	3.24472e-12	3.82719e-12	6.09633e-12	5.35915e-12
	995.861	-90	337.5	5.12218e-12	3.52345e-12	3.69234e-12	3.17773e-12	1.3793e-12	5.73457e-13	6.75577e-13	1.51253e-12	3.24473e-12	3.82718e-12	6.09632e-12	5.35912e-12
	995.861	-90	340.312	5.12215e-12	3.52344e-12	3.69233e-12	3.17773e-12	1.37931e-12	5.73457e-13	6.75577e-13	1.51253e-12	3.24475e-12	3.82718e-12	6.09632e-12	5.35908e-12
	995.861	-90	343.125	5.12213e-12	3.52343e-12	3.69232e-12	3.17773e-12	1.37931e-12	5.73457e-13	6.75577e-13	1.51253e-12	3.24476e-12	3.82717e-12	6.09631e-12	5.35905e-12
	995.861	-90	345.938	5.12211e-12	3.52341e-12	3.69231e-12	3.17774e-12	1.37932e-12	5.73457e-13	6.75576e-13	1.51252e-12	3.24477e-12	3.82717e-12	6.09631e-12	5.359e-12
	995.861	-90	348.75	5.12209e-12	3.5234e-12	3.6923e-12	3.17774e-12	1.37932e-12	5.73457e-13	6.75576e-13	1.51252e-12	3.24478e-12	3.82717e-12	6.09631e-12	5.35896e-12
	995.861	-90	351.562	5.12207e-12	3.52339e-12	3.69228e-12	3.17774e-12	1.37932e-12	5.73457e-13	6.75576e-13	1.51252e-12	3.24479e-12	3.82717e-12	6.0963e-12	5.35891e-12
	995.861	-90	354.375	5.12204e-12	3.52337e-12	3.69227e-12	3.17775e-12	1.37933e-12	5.73457e-13	6.75575e-13	1.51252e-12	3.2448e-12	3.82717e-12	6.0963e-12	5.35887e-12
	995.861	-90	357.188	5.12202e-12	3.52336e-12	3.69225e-12	3.17775e-12	1.37933e-12	5.73457e-13	6.75574e-13	1.51252e-12	3.24481e-12	3.82718e-12	6.09629e-12	5.35882e-12
	995.861	-87.1429	0	5.17157e-12	3.50541e-12	3.6501e-12	3.17503e-12	1.37932e-12	5.7472e-13	6.7545e-13	1.51524e-12	3.21648e-12	3.80694e-12	6.13482e-12	5.41613e-12
	995.861	-87.1429	2.8125	5.16692e-12	3.50105e-12	3.64598e-12	3.17466e-12	1.37928e-12	5.74605e-13	6.75398e-13	1.51491e-12	3.2148e-12	3.79975e-12	6.12772e-12	5.41448e-12
	995.861	-87.1429	5.625	5.16237e-12	3.49695e-12	3.64222e-12	3.17434e-12	1.37924e-12	5.745e-13	6.75347e-13	1.5146e-12	3.21331e-12	3.79325e-12	6.12115e-12	5.41278e-12
	995.861	-87.1429	8.4375	5.15745e-12	3.49302e-12	3.63885e-12	3.17407e-12	1.37921e-12	5.74414e-13	6.75303e-13	1.51434e-12	3.21204e-12	3.78746e-12	6.11483e-12	5.4106e-12
	995.861	-87.1429	11.25	5.15204e-12	3.48915e-12	3.63584e-12	3.17387e-12	1.3792e-12	5.74363e-13	6.75272e-13	1.51415e-12	3.21101e-12	3.78229e-12	6.1084e-12	5.40779e-12
	995.861	-87.1429	14.0625	5.1457e-12	3.48506e-12	3.63306e-12	3.17371e-12	1.3792e-12	5.74321e-13	6.75244e-13	1.51397e-12	3.21005e-12	3.77748e-12	6.10139e-12	5.40386e-12
	995.861	-87.1429	16.875	5.1385e-12	3.4807e-12	3.63046e-12	3.17358e-12	1.3792e-12	5.74295e-13	6.75223e-13	1.51384e-12	3.20923e-12	3.77292e-12	6.0937e-12	5.39881e-12
	995.861	-87.1429	19.6875	5.13012e-12	3.47598e-12	3.62815e-12	3.17353e-12	1.37923e-12	5.743e-13	6.75218e-13	1.51379e-12	3.20867e-12	3.76871e-12	6.08493e-12	5.39221e-12
	995.861	-87.1429	22.5	5.12072e-12	3.4708e-12	3.62589e-12	3.1735e-12	1.37925e-12	5.74313e-13	6.75214e-13	1.51376e-12	3.2081e-12	3.76445e-12	6.07514e-12	5.38438e-12
	995.861	-87.1429	25.3125	5.11005e-12	3.46504e-12	3.62367e-12	3.1735e-12	1.37928e-12	5.74325e-13	6.75218e-13	1.51375e-12	3.20752e-12	3.76015e-12	6.06398e-12	5.37508e-12
	995.861	-87.1429	28.125	5.09855e-12	3.45886e-12	3.62151e-12	3.17352e-12	1.37931e-12	5.74336e-13	6.75229e-13	1.51377e-12	3.20694e-12	3.75578e-12	6.0518e-12	5.36471e-12
	995.861	-87.1429	30.9375	5.08626e-12	3.45209e-12	3.61925e-12	3.17355e-12	1.37934e-12	5.74343e-13	6.75241e-13	1.51378e-12	3.20622e-12	3.75106e-12	6.03843e-12	5.35321e-12
	995.861	-87.1429	33.75	5.07374e-12	3.44477e-12	3.61656e-12	3.17349e-12	1.37934e-12	5.7428e-13	6.75241e-13	1.51368e-12	3.20505e-12	3.74578e-12	6.02419e-12	5.34118e-12
	995.861	-87.1429	36.5625	5.06084e-12	3.43702e-12	3.61363e-12	3.17339e-12	1.37932e-12	5.74182e-13	6.75235e-13	1.51352e-12	3.2036e-12	3.74008e-12	6.00916e-12	5.32869e-12
	995.861	-87.1429	39.375	5.04802e-12	3.42913e-12	3.61077e-12	3.1733e-12	1.37931e-12	5.74088e-13	6.75227e-13	1.51339e-12	3.20211e-12	3.7343e-12	5.99386e-12	5.31618e-12
	995.861	-87.1429	42.1875	5.03577e-12	3.42098e-12	3.60746e-12	3.17313e-12	1.37927e-12	5.73922e-13	6.75201e-13	1.51314e-12	3.20015e-12	3.72787e-12	5.9784e-12	5.3043e-12
	995.861	-87.1429	45	5.02421e-12	3.41288e-12	3.60414e-12	3.17296e-12	1.37922e-12	5.7374e-13	6.75171e-13	1.51289e-12	3.19809e-12	3.72132e-12	5.96317e-12	5.293e-12
	995.861	-87.1429	47.8125	5.01373e-12	3.40514e-12	3.60098e-12	3.17281e-12	1.37918e-12	5.73565e-13	6.75143e-13	1.51267e-12	3.1961e-12	3.71491e-12	5.94858e-12	5.28278e-12
	995.861	-87.1429	50.625	5.00431e-12	3.39787e-12	3.598e-12	3.17267e-12	1.37914e-12	5.734e-13	6.7512e-13	1.51248e-12	3.19422e-12	3.70869e-12	5.93483e-12	5.27371e-12
	995.861	-87.1429	53.4375	4.99648e-12	3.39131e-12	3.5953e-12	3.17256e-12	1.3791e-12	5.73248e-13	6.75101e-13	1.51233e-12	3.19243e-12	3.70284e-12	5.92237e-12	5.26625e-12
	995.861	-87.1429	56.25	4.99005e-12	3.38547e-12	3.5929e-12	3.17247e-12	1.37908e-12	5.73114e-13	6.75086e-13	1.51221e-12	3.19076e-12	3.69739e-12	5.91114e-12	5.26022e-12
	995.861	-87.1429	59.0625	4.98548e-12	3.38054e-12	3.5907e-12	3.17236e-12	1.37905e-12	5.72992e-13	6.75074e-13	1.51208e-12	3.18915e-12	3.69242e-12	5.90161e-12	5.25615e-12
	995.861	-87.1429	61.875	4.98239e-12	3.37644e-12	3.58877e-12	3.17227e-12	1.37903e-12	5.72879e-13	6.75065e-13	1.51197e-12	3.18763e-12	3.6879e-12	5.89357e-12	5.25363e-12
	995.861	-87.1429	64.6875	4.98108e-12	3.37341e-12	3.58715e-12	3.17218e-12	1.37902e-12	5.72778e-13	6.75057e-13	1.51188e-12	3.1862e-12	3.68403e-12	5.88739e-12	5.253e-12
	995.861	-87.1429	67.5	4.9811e-12	3.37121e-12	3.58573e-12	3.17209e-12	1.379e-12	5.72683e-13	6.75048e-13	1.51177e-12	3.18479e-12	3.68062e-12	5.88268e-12	5.25374e-12
	995.861	-87.1429	70.3125	4.98257e-12	3.37003e-12	3.58467e-12	3.17202e-12	1.37899e-12	5.72597e-13	6.75042e-13	1.51168e-12	3.18348e-12	3.67783e-12	5.8797e-12	5.25603e-12
	995.861	-87.1429	73.125	4.98494e-12	3.36961e-12	3.58382e-12	3.17194e-12	1.37899e-12	5.72522e-13	6.75038e-13	1.51159e-12	3.18221e-12	3.67543e-12	5.87792e-12	5.25929e-12
	995.861	-87.1429	75.9375	4.98816e-12	3.36999e-12	3.58316e-12	3.17186e-12	1.37899e-12	5.7245e-13	6.75035e-13	1.51151e-12	3.18093e-12	3.67345e-12	5.87737e-12	5.2634e-12
	995.861	-87.1429	78.75	4.99174e-12	3.37096e-12	3.58274e-12	3.1718e-12	1.37899e-12	5.7239e-13	6.75035e-13	1.51145e-12	3.17972e-12	3.67176e-12	5.87758e-12	5.26787e-12
	995.861	-87.1429	81.5625	4.99537e-12	3.37246e-12	3.58246e-12	3.17174e-12	1.379e-12	5.7234e-13	6.75037e-13	1.51139e-12	3.17852e-12	3.67023e-12	5.8783e-12	5.27232e-12
	995.861	-87.1429	84.375	4.9987e-12	3.37428e-12	3.58223e-12	3.17169e-12	1.37901e-12	5.72297e-13	6.75039e-13	1.51133e-12	3.17731e-12	3.66872e-12	5.87913e-12	5.27638e-12
	995.861	-87.1429	87.1875	5.00122e-12	3.37632e-12	3.58211e-12	3.17166e-12	1.37903e-12	5.7226e-13	6.75044e-13	1.51128e-12	3.17611e-12	3.66722e-12	5.87975e-12	5.27942e-12
	995.861	-87.1429	90	5.00275e-12	3.37847e-12	3.58209e-12	3.17166e-12	1.37905e-12	5.72243e-13	6.75054e-13	1.51126e-12	3.17495e-12	3.66571e-12	5.87985e-12	5.28128e-12
	995.861	-87.1429	92.8125	5.00275e-12	3.38059e-12	3.5821e-12	3.17169e-12	1.37908e-12	5.7224e-13	6.75069e-13	1.51125e-12	3.17383e-12	3.66407e-12	5.87899e-12	5.28123e-12
	995.861	-87.1429	95.625	5.00131e-12	3.38255e-12	3.58215e-12	3.17174e-12	1.37911e-12	5.72245e-13	6.75087e-13	1.51126e-12	3.17273e-12	3.6623e-12	5.87712e-12	5.27942e-12
	995.861	-87.1429	98.4375	4.99781e-12	3.38428e-12	3.58229e-12	3.17183e-12	1.37915e-12	5.7227e-13	6.75113e-13	1.51131e-12	3.17172e-12	3.66034e-12	5.87385e-12	5.27508e-12
	995.861	-87.1429	101.25	4.99262e-12	3.38575e-12	3.58248e-12	3.17196e-12	1.37919e-12	5.72308e-13	6.75144e-13	1.51137e-12	3.1708e-12	3.65828e-12	5.86937e-12	5.26864e-12
	995.861	-87.1429	104.062	4.98532e-12	3.38689e-12	3.58267e-12	3.1721e-12	1.37924e-12	5.72357e-13	6.75178e-13	1.51145e-12	3.16998e-12	3.65611e-12	5.86333e-12	5.25962e-12
	995.861	-87.1429	106.875	4.97644e-12	3.3878e-12	3.58293e-12	3.17228e-12	1.37929e-12	5.72423e-13	6.75218e-13	1.51155e-12	3.16931e-12	3.65394e-12	5.85609e-12	5.24862e-12
	995.861	-87.1429	109.688	4.96583e-12	3.38854e-12	3.58333e-12	3.17249e-12	1.37935e-12	5.72506e-13	6.75264e-13	1.51168e-12	3.16885e-12	3.65199e-12	5.84764e-12	5.23537e-12
	995.861	-87.1429	112.5	4.95403e-12	3.38924e-12	3.58391e-12	3.17274e-12	1.37941e-12	5.72606e-13	6.75314e-13	1.51184e-12	3.16862e-12	3.6504e-12	5.83842e-12	5.22056e-12
	995.861	-87.1429	115.312	4.94123e-12	3.39e-12	3.58476e-12	3.17302e-12	1.37946e-12	5.72726e-13	6.75363e-13	1.51203e-12	3.16879e-12	3.64946e-12	5.82858e-12	5.20425e-12
	995.861	-87.1429	118.125	4.92801e-12	3.39099e-12	3.58591e-12	3.17332e-12	1.37951e-12	5.72865e-13	6.75415e-13	1.51224e-12	3.16927e-12	3.64918e-12	5.81865e-12	5.18716e-12
	995.861	-87.1429	120.938	4.91466e-12	3.3924e-12	3.58737e-12	3.17361e-12	1.37956e-12	5.73004e-13	6.75464e-13	1.51247e-12	3.17007e-12	3.64991e-12	5.80914e-12	5.16963e-12
	995.861	-87.1429	123.75	4.9017e-12	3.3943e-12	3.58907e-12	3.17387e-12	1.3796e-12	5.73127e-13	6.75509e-13	1.51269e-12	3.1711e-12	3.65161e-12	5.80034e-12	5.15229e-12
	995.861	-87.1429	126.562	4.88965e-12	3.39718e-12	3.5914e-12	3.17418e-12	1.37965e-12	5.7327e-13	6.75557e-13	1.51295e-12	3.17266e-12	3.655e-12	5.79305e-12	5.1356e-12
	995.861	-87.1429	129.375	4.87887e-12	3.40074e-12	3.59387e-12	3.17441e-12	1.3797e-12	5.73388e-13	6.75595e-13	1.51317e-12	3.17431e-12	3.65953e-12	5.78736e-12	5.11992e-12
	995.861	-87.1429	132.188	4.87012e-12	3.40544e-12	3.5967e-12	3.17456e-12	1.37973e-12	5.73487e-13	6.75627e-13	1.51335e-12	3.17614e-12	3.66576e-12	5.78423e-12	5.10612e-12
	995.861	-87.1429	135	4.86338e-12	3.41148e-12	3.60037e-12	3.17479e-12	1.37978e-12	5.73618e-13	6.75665e-13	1.51358e-12	3.17849e-12	3.67386e-12	5.78354e-12	5.0942e-12
	995.861	-87.1429	137.812	4.85947e-12	3.41895e-12	3.60441e-12	3.17496e-12	1.37981e-12	5.73731e-13	6.75693e-13	1.51377e-12	3.18114e-12	3.68407e-12	5.78625e-12	5.08514e-12
	995.861	-87.1429	140.625	4.85815e-12	3.42776e-12	3.60898e-12	3.17513e-12	1.37985e-12	5.73848e-13	6.75718e-13	1.51396e-12	3.18413e-12	3.69611e-12	5.79198e-12	5.07868e-12
	995.861	-87.1429	143.438	4.86027e-12	3.43859e-12	3.61456e-12	3.17536e-12	1.37988e-12	5.73989e-13	6.75748e-13	1.51418e-12	3.18768e-12	3.71059e-12	5.80183e-12	5.07576e-12
	995.861	-87.1429	146.25	4.86527e-12	3.45108e-12	3.62102e-12	3.17569e-12	1.37992e-12	5.74156e-13	6.75794e-13	1.51446e-12	3.19172e-12	3.72713e-12	5.81521e-12	5.07583e-12
	995.861	-87.1429	149.062	4.874e-12	3.4656e-12	3.62848e-12	3.1761e-12	1.37997e-12	5.74356e-13	6.7585e-13	1.51478e-12	3.19631e-12	3.74604e-12	5.833e-12	5.07986e-12
	995.861	-87.1429	151.875	4.88576e-12	3.48184e-12	3.6367e-12	3.17657e-12	1.38002e-12	5.74589e-13	6.75909e-13	1.51514e-12	3.20128e-12	3.76671e-12	5.85436e-12	5.08715e-12
	995.861	-87.1429	154.688	4.90115e-12	3.50027e-12	3.64609e-12	3.17718e-12	1.38011e-12	5.74856e-13	6.75997e-13	1.51558e-12	3.20672e-12	3.78951e-12	5.88018e-12	5.09839e-12
	995.861	-87.1429	157.5	4.91935e-12	3.52036e-12	3.65625e-12	3.1779e-12	1.3802e-12	5.7517e-13	6.76097e-13	1.5161e-12	3.21251e-12	3.81385e-12	5.9093e-12	5.11281e-12
	995.861	-87.1429	160.312	4.94071e-12	3.54206e-12	3.66689e-12	3.17864e-12	1.38029e-12	5.75507e-13	6.762e-13	1.51662e-12	3.21843e-12	3.83947e-12	5.94225e-12	5.13096e-12
	995.861	-87.1429	163.125	4.96447e-12	3.56469e-12	3.67719e-12	3.17928e-12	1.38036e-12	5.75802e-13	6.76298e-13	1.51703e-12	3.22402e-12	3.86533e-12	5.97801e-12	5.15183e-12
	995.861	-87.1429	165.938	4.99082e-12	3.5885e-12	3.6877e-12	3.17994e-12	1.38044e-12	5.76116e-13	6.76401e-13	1.51745e-12	3.22962e-12	3.89192e-12	6.017e-12	5.17586e-12
	995.861	-87.1429	168.75	5.01904e-12	3.613e-12	3.6981e-12	3.1806e-12	1.38049e-12	5.76427e-13	6.76504e-13	1.51783e-12	3.23515e-12	3.91883e-12	6.0583e-12	5.20219e-12
	995.861	-87.1429	171.562	5.04916e-12	3.6376e-12	3.70766e-12	3.18108e-12	1.38049e-12	5.76664e-13	6.76593e-13	1.51804e-12	3.24017e-12	3.94539e-12	6.1015e-12	5.23103e-12
	995.861	-87.1429	174.375	5.08053e-12	3.6626e-12	3.71721e-12	3.18162e-12	1.38049e-12	5.7693e-13	6.76689e-13	1.51829e-12	3.24521e-12	3.97202e-12	6.14625e-12	5.26151e-12
	995.861	-87.1429	177.188	5.11293e-12	3.6874e-12	3.72629e-12	3.18204e-12	1.3805e-12	5.77151e-13	6.76767e-13	1.51847e-12	3.24992e-12	3.99807e-12	6.19163e-12	5.29356e-12
	995.861	-87.1429	180	5.14567e-12	3.71186e-12	3.73475e-12	3.18229e-12	1.38051e-12	5.77308e-13	6.76821e-13	1.51853e-12	3.25428e-12	4.02346e-12	6.23718e-12	5.32656e-12
	995.861	-87.1429	182.812	5.17819e-12	3.73545e-12	3.74277e-12	3.18255e-12	1.38053e-12	5.77472e-13	6.76877e-13	1.51863e-12	3.25845e-12	4.04781e-12	6.28181e-12	5.35963e-12
	995.861	-87.1429	185.625	5.21023e-12	3.75808e-12	3.74978e-12	3.18258e-12	1.3806e-12	5.77589e-13	6.76895e-13	1.51865e-12	3.26214e-12	4.07101e-12	6.32506e-12	5.39288e-12
	995.861	-87.1429	188.438	5.24092e-12	3.77887e-12	3.75574e-12	3.18245e-12	1.38069e-12	5.77668e-13	6.76881e-13	1.51862e-12	3.26526e-12	4.09249e-12	6.36535e-12	5.42529e-12
	995.861	-87.1429	191.25	5.27006e-12	3.79837e-12	3.7612e-12	3.18234e-12	1.38077e-12	5.77747e-13	6.76863e-13	1.5186e-12	3.26808e-12	4.11265e-12	6.40314e-12	5.45619e-12
	995.861	-87.1429	194.062	5.29534e-12	3.82465e-12	3.78243e-12	3.18679e-12	1.38073e-12	5.79395e-13	6.77285e-13	1.522e-12	3.28059e-12	4.14619e-12	6.4413e-12	5.48208e-12
	995.861	-87.1429	196.875	5.31793e-12	3.85468e-12	3.81462e-12	3.19505e-12	1.3805e-12	5.82031e-13	6.777e-13	1.528e-12	3.3007e-12	4.18659e-12	6.47744e-12	5.50448e-12
	995.861	-87.1429	199.688	5.3371e-12	3.88019e-12	3.84518e-12	3.2038e-12	1.38042e-12	5.84544e-13	6.77903e-13	1.53409e-12	3.32061e-12	4.22132e-12	6.50671e-12	5.52361e-12
	995.861	-87.1429	202.5	5.35341e-12	3.89105e-12	3.84975e-12	3.20447e-12	1.3805e-12	5.84682e-13	6.77876e-13	1.5345e-12	3.32369e-12	4.23553e-12	6.52622e-12	5.54153e-12
	995.861	-87.1429	205.312	5.3654e-12	3.89508e-12	3.84529e-12	3.2024e-12	1.38057e-12	5.84037e-13	6.77782e-13	1.53307e-12	3.32097e-12	4.24169e-12	6.53781e-12	5.5556e-12
	995.861	-87.1429	208.125	5.37374e-12	3.89731e-12	3.84164e-12	3.20089e-12	1.38064e-12	5.8355e-13	6.77708e-13	1.532e-12	3.31888e-12	4.24666e-12	6.54438e-12	5.56562e-12
	995.861	-87.1429	210.938	5.37615e-12	3.90562e-12	3.85459e-12	3.20697e-12	1.38166e-12	5.85335e-13	6.78408e-13	1.53455e-12	3.32445e-12	4.25337e-12	6.54896e-12	5.56657e-12
	995.861	-87.1429	213.75	5.37521e-12	3.91223e-12	3.8691e-12	3.21409e-12	1.38298e-12	5.87366e-13	6.79227e-13	1.53762e-12	3.33146e-12	4.25881e-12	6.54837e-12	5.56392e-12
	995.861	-87.1429	216.562	5.3705e-12	3.91003e-12	3.87006e-12	3.21612e-12	1.38376e-12	5.87946e-13	6.79657e-13	1.53797e-12	3.33027e-12	4.25525e-12	6.53964e-12	5.55821e-12
	995.861	-87.1429	219.375	5.36342e-12	3.88966e-12	3.83593e-12	3.20462e-12	1.38284e-12	5.84631e-13	6.78948e-13	1.53109e-12	3.30732e-12	4.23181e-12	6.52087e-12	5.55253e-12
	995.861	-87.1429	222.188	5.35362e-12	3.86463e-12	3.7998e-12	3.19339e-12	1.38212e-12	5.81132e-13	6.78107e-13	1.52432e-12	3.28466e-12	4.20364e-12	6.49622e-12	5.54385e-12
	995.861	-87.1429	225	5.34157e-12	3.84389e-12	3.7771e-12	3.18748e-12	1.38181e-12	5.79044e-13	6.77559e-13	1.52049e-12	3.27109e-12	4.18218e-12	6.47071e-12	5.53172e-12
	995.861	-87.1429	227.812	5.32651e-12	3.83067e-12	3.77067e-12	3.18724e-12	1.38183e-12	5.78748e-13	6.7764e-13	1.51994e-12	3.26713e-12	4.17175e-12	6.44689e-12	5.51542e-12
	995.861	-87.1429	230.625	5.31042e-12	3.81648e-12	3.76414e-12	3.18707e-12	1.38185e-12	5.7846e-13	6.77737e-13	1.51941e-12	3.26314e-12	4.16029e-12	6.42179e-12	5.49802e-12
	995.861	-87.1429	233.438	5.29401e-12	3.80037e-12	3.7561e-12	3.18634e-12	1.38174e-12	5.78007e-13	6.77692e-13	1.51867e-12	3.25871e-12	4.14726e-12	6.39601e-12	5.48035e-12
	995.861	-87.1429	236.25	5.27802e-12	3.78294e-12	3.74678e-12	3.18508e-12	1.3815e-12	5.77411e-13	6.77504e-13	1.51773e-12	3.25403e-12	4.13322e-12	6.37046e-12	5.46306e-12
	995.861	-87.1429	239.062	5.26293e-12	3.76542e-12	3.73805e-12	3.1839e-12	1.38126e-12	5.76839e-13	6.77317e-13	1.51683e-12	3.24957e-12	4.11875e-12	6.34608e-12	5.44675e-12
	995.861	-87.1429	241.875	5.24902e-12	3.74884e-12	3.73104e-12	3.18262e-12	1.381e-12	5.76349e-13	6.77087e-13	1.51604e-12	3.24551e-12	4.10435e-12	6.32322e-12	5.43196e-12
	995.861	-87.1429	244.688	5.23729e-12	3.73329e-12	3.72526e-12	3.18132e-12	1.38074e-12	5.75921e-13	6.76842e-13	1.51534e-12	3.24192e-12	4.09037e-12	6.30314e-12	5.41934e-12
	995.861	-87.1429	247.5	5.22779e-12	3.71873e-12	3.72019e-12	3.18014e-12	1.38051e-12	5.75534e-13	6.76608e-13	1.51471e-12	3.23875e-12	4.07712e-12	6.28596e-12	5.40889e-12
	995.861	-87.1429	250.312	5.22169e-12	3.70553e-12	3.71631e-12	3.17899e-12	1.38031e-12	5.75239e-13	6.76353e-13	1.51425e-12	3.23633e-12	4.06469e-12	6.27273e-12	5.4021e-12
	995.861	-87.1429	253.125	5.21846e-12	3.69396e-12	3.71353e-12	3.178e-12	1.38014e-12	5.75025e-13	6.76109e-13	1.51395e-12	3.23461e-12	4.05372e-12	6.26316e-12	5.39825e-12
	995.861	-87.1429	255.938	5.2189e-12	3.68458e-12	3.71226e-12	3.17731e-12	1.37998e-12	5.74894e-13	6.75907e-13	1.51386e-12	3.2337e-12	4.04492e-12	6.25861e-12	5.39822e-12
	995.861	-87.1429	258.75	5.22255e-12	3.67725e-12	3.71255e-12	3.17713e-12	1.3799e-12	5.74904e-13	6.75804e-13	1.51392e-12	3.23362e-12	4.03837e-12	6.25859e-12	5.40151e-12
	995.861	-87.1429	261.562	5.23006e-12	3.67199e-12	3.71407e-12	3.17711e-12	1.37984e-12	5.74971e-13	6.7573e-13	1.51406e-12	3.23414e-12	4.03382e-12	6.26359e-12	5.4087e-12
	995.861	-87.1429	264.375	5.24047e-12	3.66831e-12	3.71637e-12	3.17719e-12	1.37981e-12	5.75075e-13	6.75669e-13	1.51422e-12	3.23512e-12	4.03085e-12	6.27246e-12	5.41886e-12
	995.861	-87.1429	267.188	5.25426e-12	3.66647e-12	3.71893e-12	3.1775e-12	1.37982e-12	5.75305e-13	6.75651e-13	1.51437e-12	3.23658e-12	4.02995e-12	6.2861e-12	5.43268e-12
	995.861	-87.1429	270	5.27037e-12	3.66614e-12	3.72241e-12	3.17789e-12	1.37983e-12	5.75585e-13	6.75633e-13	1.51457e-12	3.23861e-12	4.0308e-12	6.30295e-12	5.44901e-12
	995.861	-87.1429	272.812	5.2887e-12	3.66724e-12	3.72705e-12	3.17843e-12	1.37986e-12	5.75874e-13	6.75643e-13	1.51487e-12	3.24111e-12	4.03294e-12	6.32312e-12	5.46744e-12
	995.861	-87.1429	275.625	5.30805e-12	3.66943e-12	3.73356e-12	3.17932e-12	1.3799e-12	5.76214e-13	6.7571e-13	1.51548e-12	3.24477e-12	4.03646e-12	6.3456e-12	5.48686e-12
	995.861	-87.1429	278.438	5.32838e-12	3.67284e-12	3.74113e-12	3.18036e-12	1.37992e-12	5.76608e-13	6.75782e-13	1.51626e-12	3.24914e-12	4.04158e-12	6.36976e-12	5.50733e-12
	995.861	-87.1429	281.25	5.34882e-12	3.67745e-12	3.74975e-12	3.1814e-12	1.37995e-12	5.77006e-13	6.75855e-13	1.51721e-12	3.25377e-12	4.04756e-12	6.39438e-12	5.52794e-12
	995.861	-87.1429	284.062	5.36835e-12	3.68342e-12	3.75954e-12	3.18249e-12	1.37998e-12	5.77407e-13	6.75932e-13	1.51842e-12	3.25882e-12	4.05418e-12	6.4184e-12	5.5479e-12
	995.861	-87.1429	286.875	5.38652e-12	3.68966e-12	3.76986e-12	3.18368e-12	1.38e-12	5.77843e-13	6.76009e-13	1.51975e-12	3.26427e-12	4.06129e-12	6.44129e-12	5.56671e-12
	995.861	-87.1429	289.688	5.40223e-12	3.69464e-12	3.77768e-12	3.18448e-12	1.38007e-12	5.78179e-13	6.76042e-13	1.5209e-12	3.26861e-12	4.06716e-12	6.46104e-12	5.58336e-12
	995.861	-87.1429	292.5	5.41564e-12	3.69847e-12	3.78361e-12	3.18502e-12	1.38018e-12	5.78446e-13	6.7604e-13	1.52194e-12	3.2721e-12	4.07188e-12	6.47768e-12	5.59763e-12
	995.861	-87.1429	295.312	5.42528e-12	3.70123e-12	3.7887e-12	3.18553e-12	1.38029e-12	5.78697e-13	6.76034e-13	1.52297e-12	3.27525e-12	4.0753e-12	6.48996e-12	5.60849e-12
	995.861	-87.1429	298.125	5.43169e-12	3.70031e-12	3.78846e-12	3.18508e-12	1.38035e-12	5.7856e-13	6.76022e-13	1.52279e-12	3.27413e-12	4.07344e-12	6.49782e-12	5.61645e-12
	995.861	-87.1429	300.938	5.43372e-12	3.69674e-12	3.78522e-12	3.18421e-12	1.38037e-12	5.78257e-13	6.76005e-13	1.52211e-12	3.27106e-12	4.06811e-12	6.50012e-12	5.6204e-12
	995.861	-87.1429	303.75	5.43216e-12	3.69195e-12	3.78112e-12	3.18338e-12	1.38038e-12	5.77958e-13	6.75987e-13	1.52146e-12	3.26791e-12	4.06139e-12	6.49795e-12	5.62093e-12
	995.861	-87.1429	306.562	5.42658e-12	3.68464e-12	3.77531e-12	3.18246e-12	1.38035e-12	5.77565e-13	6.75965e-13	1.52059e-12	3.2638e-12	4.05155e-12	6.49031e-12	5.61761e-12
	995.861	-87.1429	309.375	5.41776e-12	3.67601e-12	3.76865e-12	3.18156e-12	1.38031e-12	5.77176e-13	6.7594e-13	1.51974e-12	3.25958e-12	4.04016e-12	6.47858e-12	5.61127e-12
	995.861	-87.1429	312.188	5.40536e-12	3.66611e-12	3.76129e-12	3.18074e-12	1.38025e-12	5.7682e-13	6.75914e-13	1.51897e-12	3.25545e-12	4.0272e-12	6.46221e-12	5.60151e-12
	995.861	-87.1429	315	5.39066e-12	3.65566e-12	3.75406e-12	3.1801e-12	1.38019e-12	5.76548e-13	6.75901e-13	1.51839e-12	3.25186e-12	4.01354e-12	6.4429e-12	5.58945e-12
	995.861	-87.1429	317.812	5.37361e-12	3.64425e-12	3.74626e-12	3.17952e-12	1.38011e-12	5.76306e-13	6.75887e-13	1.51789e-12	3.24836e-12	3.99869e-12	6.42043e-12	5.57518e-12
	995.861	-87.1429	320.625	5.35529e-12	3.63242e-12	3.73835e-12	3.17901e-12	1.38005e-12	5.76102e-13	6.75876e-13	1.51748e-12	3.24509e-12	3.98336e-12	6.39624e-12	5.55962e-12
	995.861	-87.1429	323.438	5.33606e-12	3.62059e-12	3.73091e-12	3.17868e-12	1.37998e-12	5.75978e-13	6.75878e-13	1.51727e-12	3.2424e-12	3.96809e-12	6.37059e-12	5.54307e-12
	995.861	-87.1429	326.25	5.31663e-12	3.60865e-12	3.72347e-12	3.17842e-12	1.37992e-12	5.75888e-13	6.75884e-13	1.51716e-12	3.23997e-12	3.95271e-12	6.34452e-12	5.52639e-12
	995.861	-87.1429	329.062	5.29731e-12	3.59679e-12	3.71615e-12	3.17822e-12	1.37987e-12	5.75822e-13	6.75888e-13	1.51711e-12	3.23783e-12	3.93749e-12	6.31848e-12	5.50998e-12
	995.861	-87.1429	331.875	5.27861e-12	3.58531e-12	3.70912e-12	3.17806e-12	1.37983e-12	5.75769e-13	6.75887e-13	1.51711e-12	3.23597e-12	3.92278e-12	6.29317e-12	5.49406e-12
	995.861	-87.1429	334.688	5.26115e-12	3.57432e-12	3.70235e-12	3.17795e-12	1.3798e-12	5.75738e-13	6.75889e-13	1.51718e-12	3.23439e-12	3.9085e-12	6.26911e-12	5.47942e-12
	995.861	-87.1429	337.5	5.24502e-12	3.56377e-12	3.69556e-12	3.17778e-12	1.37976e-12	5.7568e-13	6.75871e-13	1.51718e-12	3.23265e-12	3.89455e-12	6.24644e-12	5.46609e-12
	995.861	-87.1429	340.312	5.23063e-12	3.55391e-12	3.68888e-12	3.17753e-12	1.37972e-12	5.75595e-13	6.75835e-13	1.5171e-12	3.23078e-12	3.88113e-12	6.22571e-12	5.45455e-12
	995.861	-87.1429	343.125	5.21763e-12	3.5448e-12	3.68261e-12	3.17732e-12	1.37968e-12	5.75526e-13	6.758e-13	1.51706e-12	3.22915e-12	3.86849e-12	6.20688e-12	5.44451e-12
	995.861	-87.1429	345.938	5.20656e-12	3.53638e-12	3.67632e-12	3.17698e-12	1.37962e-12	5.75405e-13	6.75749e-13	1.51684e-12	3.227e-12	3.8562e-12	6.19027e-12	5.43641e-12
	995.861	-87.1429	348.75	5.19701e-12	3.52863e-12	3.67023e-12	3.17658e-12	1.37956e-12	5.75267e-13	6.75691e-13	1.51655e-12	3.2247e-12	3.84452e-12	6.17555e-12	5.42975e-12
	995.861	-87.1429	351.562	5.1891e-12	3.52184e-12	3.66469e-12	3.17622e-12	1.3795e-12	5.75138e-13	6.75633e-13	1.51627e-12	3.22263e-12	3.83393e-12	6.16305e-12	5.42475e-12
	995.861	-87.1429	354.375	5.18231e-12	3.51567e-12	3.65933e-12	3.1758e-12	1.37943e-12	5.7499e-13	6.75572e-13	1.51592e-12	3.22039e-12	3.82394e-12	6.15209e-12	5.42095e-12
	995.861	-87.1429	357.188	5.17667e-12	3.51026e-12	3.65446e-12	3.17539e-12	1.37937e-12	5.74847e-13	6.7551e-13	1.51556e-12	3.21831e-12	3.81498e-12	6.14287e-12	5.41826e-12
	995.861	-84.2857	0	5.25301e-12	3.67908e-12	3.59674e-12	3.22124e-12	1.99946e-12	8.61138e-13	5.99974e-13	2.06631e-12	2.62475e-12	4.54496e-12	6.40593e-12	5.36773e-12
	995.861	-84.2857	2.8125	5.29414e-12	3.66546e-12	3.49802e-12	3.1876e-12	2.01762e-12	8.8488e-13	6.19416e-13	2.06476e-12	2.59791e-12	4.53925e-12	6.4195e-12	5.48128e-12
	995.861	-84.2857	5.625	5.35456e-12	3.65762e-12	3.41142e-12	3.1579e-12	2.03657e-12	9.06302e-13	6.45907e-13	2.0687e-12	2.58346e-12	4.5419e-12	6.43899e-12	5.60487e-12
	995.861	-84.2857	8.4375	5.42485e-12	3.65325e-12	3.33836e-12	3.13104e-12	2.05581e-12	9.23486e-13	6.78499e-13	2.07491e-12	2.58226e-12	4.55111e-12	6.46116e-12	5.73248e-12
	995.861	-84.2857	11.25	5.48806e-12	3.64791e-12	3.27675e-12	3.10598e-12	2.07449e-12	9.35454e-13	7.14676e-13	2.08051e-12	2.59328e-12	4.56308e-12	6.47907e-12	5.85696e-12
	995.861	-84.2857	14.0625	5.53476e-12	3.63724e-12	3.22609e-12	3.08407e-12	2.09138e-12	9.43101e-13	7.51792e-13	2.0834e-12	2.61369e-12	4.57611e-12	6.48303e-12	5.96729e-12
	995.861	-84.2857	16.875	5.56512e-12	3.61516e-12	3.18217e-12	3.06424e-12	2.10638e-12	9.48297e-13	7.89017e-13	2.08315e-12	2.6397e-12	4.58869e-12	6.47195e-12	6.05853e-12
	995.861	-84.2857	19.6875	5.5742e-12	3.57722e-12	3.14388e-12	3.04567e-12	2.11956e-12	9.51514e-13	8.27111e-13	2.07972e-12	2.66832e-12	4.59783e-12	6.43443e-12	6.12106e-12
	995.861	-84.2857	22.5	5.56329e-12	3.52446e-12	3.10391e-12	3.02542e-12	2.13019e-12	9.52973e-13	8.66665e-13	2.07244e-12	2.69627e-12	4.59841e-12	6.37683e-12	6.15294e-12
	995.861	-84.2857	25.3125	5.52654e-12	3.45881e-12	3.05777e-12	3.00404e-12	2.13814e-12	9.52278e-13	9.07545e-13	2.05959e-12	2.72286e-12	4.5836e-12	6.2907e-12	6.14419e-12
	995.861	-84.2857	28.125	5.46935e-12	3.3857e-12	3.00601e-12	2.98219e-12	2.1427e-12	9.50499e-13	9.49658e-13	2.03935e-12	2.74972e-12	4.55936e-12	6.18276e-12	6.09833e-12
	995.861	-84.2857	30.9375	5.38587e-12	3.30624e-12	2.94689e-12	2.9612e-12	2.14204e-12	9.47664e-13	9.94624e-13	2.01043e-12	2.77566e-12	4.53291e-12	6.0554e-12	6.01436e-12
	995.861	-84.2857	33.75	5.28096e-12	3.22378e-12	2.88776e-12	2.94481e-12	2.13685e-12	9.42784e-13	1.04483e-12	1.97399e-12	2.8028e-12	4.51541e-12	5.91988e-12	5.89775e-12
	995.861	-84.2857	36.5625	5.15902e-12	3.13246e-12	2.83496e-12	2.93156e-12	2.12811e-12	9.35282e-13	1.1019e-12	1.93171e-12	2.82829e-12	4.4929e-12	5.77749e-12	5.75411e-12
	995.861	-84.2857	39.375	5.03022e-12	3.04215e-12	2.79984e-12	2.92267e-12	2.12113e-12	9.27357e-13	1.16416e-12	1.89014e-12	2.85117e-12	4.44627e-12	5.62984e-12	5.58426e-12
	995.861	-84.2857	42.1875	4.91094e-12	2.95973e-12	2.77637e-12	2.92002e-12	2.116e-12	9.20478e-13	1.22974e-12	1.85875e-12	2.8679e-12	4.37753e-12	5.47969e-12	5.4132e-12
	995.861	-84.2857	45	4.79609e-12	2.89339e-12	2.75564e-12	2.91974e-12	2.10641e-12	9.14374e-13	1.29887e-12	1.8402e-12	2.87991e-12	4.29881e-12	5.33562e-12	5.26275e-12
	995.861	-84.2857	47.8125	4.68433e-12	2.83257e-12	2.73569e-12	2.9258e-12	2.09618e-12	9.10529e-13	1.36995e-12	1.8376e-12	2.89333e-12	4.22168e-12	5.2003e-12	5.13357e-12
	995.861	-84.2857	50.625	4.58376e-12	2.78104e-12	2.71892e-12	2.93752e-12	2.08924e-12	9.13494e-13	1.44068e-12	1.84071e-12	2.90768e-12	4.1528e-12	5.07128e-12	5.02696e-12
	995.861	-84.2857	53.4375	4.5025e-12	2.74335e-12	2.70763e-12	2.95328e-12	2.08781e-12	9.22481e-13	1.49979e-12	1.84218e-12	2.92344e-12	4.0838e-12	4.95287e-12	4.94708e-12
	995.861	-84.2857	56.25	4.43825e-12	2.71692e-12	2.6989e-12	2.96879e-12	2.09281e-12	9.33433e-13	1.54564e-12	1.84456e-12	2.9378e-12	4.01446e-12	4.85126e-12	4.88714e-12
	995.861	-84.2857	59.0625	4.39436e-12	2.70435e-12	2.69039e-12	2.98463e-12	2.10123e-12	9.44938e-13	1.58281e-12	1.8489e-12	2.95494e-12	3.95406e-12	4.77402e-12	4.84671e-12
	995.861	-84.2857	61.875	4.3677e-12	2.7018e-12	2.6794e-12	2.99953e-12	2.10921e-12	9.57205e-13	1.61306e-12	1.85369e-12	2.97249e-12	3.90252e-12	4.71379e-12	4.82203e-12
	995.861	-84.2857	64.6875	4.36225e-12	2.70167e-12	2.66838e-12	3.01259e-12	2.1154e-12	9.69461e-13	1.6364e-12	1.85882e-12	2.98973e-12	3.86026e-12	4.67116e-12	4.81767e-12
	995.861	-84.2857	67.5	4.37399e-12	2.69997e-12	2.65951e-12	3.02445e-12	2.11834e-12	9.8034e-13	1.65402e-12	1.86284e-12	3.00372e-12	3.8272e-12	4.64534e-12	4.83074e-12
	995.861	-84.2857	70.3125	4.40491e-12	2.7042e-12	2.65584e-12	3.03567e-12	2.11827e-12	9.89916e-13	1.66705e-12	1.86502e-12	3.01647e-12	3.80275e-12	4.63742e-12	4.86605e-12
	995.861	-84.2857	73.125	4.45071e-12	2.71593e-12	2.65778e-12	3.04569e-12	2.11321e-12	9.97744e-13	1.67593e-12	1.86439e-12	3.02895e-12	3.78508e-12	4.64418e-12	4.92047e-12
	995.861	-84.2857	75.9375	4.51545e-12	2.73601e-12	2.66561e-12	3.05393e-12	2.10233e-12	1.00293e-12	1.68042e-12	1.8594e-12	3.03944e-12	3.77477e-12	4.67107e-12	4.99697e-12
	995.861	-84.2857	78.75	4.59508e-12	2.76276e-12	2.67842e-12	3.05921e-12	2.08562e-12	1.00512e-12	1.68057e-12	1.85026e-12	3.04817e-12	3.76836e-12	4.71179e-12	5.09167e-12
	995.861	-84.2857	81.5625	4.68979e-12	2.79728e-12	2.69474e-12	3.06074e-12	2.06216e-12	1.00329e-12	1.67635e-12	1.83694e-12	3.05228e-12	3.76571e-12	4.76562e-12	5.20617e-12
	995.861	-84.2857	84.375	4.79365e-12	2.83829e-12	2.71372e-12	3.05954e-12	2.03149e-12	9.96708e-13	1.66775e-12	1.82017e-12	3.05091e-12	3.76546e-12	4.83206e-12	5.33408e-12
	995.861	-84.2857	87.1875	4.90195e-12	2.88517e-12	2.73488e-12	3.05574e-12	1.99419e-12	9.84618e-13	1.65432e-12	1.80089e-12	3.04309e-12	3.76598e-12	4.91003e-12	5.47057e-12
	995.861	-84.2857	90	5.00673e-12	2.93328e-12	2.75838e-12	3.04978e-12	1.95157e-12	9.66684e-13	1.63571e-12	1.7799e-12	3.02915e-12	3.76549e-12	4.99632e-12	5.60701e-12
	995.861	-84.2857	92.8125	5.09994e-12	2.97772e-12	2.78414e-12	3.04213e-12	1.90549e-12	9.4264e-13	1.6115e-12	1.75781e-12	3.00858e-12	3.76195e-12	5.08465e-12	5.73372e-12
	995.861	-84.2857	95.625	5.17457e-12	3.01415e-12	2.8127e-12	3.03356e-12	1.85729e-12	9.1273e-13	1.58151e-12	1.73538e-12	2.98251e-12	3.75473e-12	5.1712e-12	5.84335e-12
	995.861	-84.2857	98.4375	5.22259e-12	3.04018e-12	2.84519e-12	3.0249e-12	1.80776e-12	8.77239e-13	1.54509e-12	1.71327e-12	2.95241e-12	3.74201e-12	5.24928e-12	5.92405e-12
	995.861	-84.2857	101.25	5.24499e-12	3.05586e-12	2.88024e-12	3.01671e-12	1.75817e-12	8.36698e-13	1.50182e-12	1.69173e-12	2.91911e-12	3.72413e-12	5.31573e-12	5.97432e-12
	995.861	-84.2857	104.062	5.23847e-12	3.06378e-12	2.91784e-12	3.01e-12	1.70918e-12	7.91252e-13	1.45126e-12	1.67105e-12	2.88446e-12	3.70116e-12	5.36493e-12	5.98793e-12
	995.861	-84.2857	106.875	5.20712e-12	3.06833e-12	2.95857e-12	3.00617e-12	1.6614e-12	7.41327e-13	1.39336e-12	1.65102e-12	2.84961e-12	3.6753e-12	5.40067e-12	5.96753e-12
	995.861	-84.2857	109.688	5.15059e-12	3.07107e-12	3.00123e-12	3.00622e-12	1.61531e-12	6.91907e-13	1.3293e-12	1.63103e-12	2.81493e-12	3.64809e-12	5.42295e-12	5.91168e-12
	995.861	-84.2857	112.5	5.07883e-12	3.07609e-12	3.04697e-12	3.0111e-12	1.5716e-12	6.4846e-13	1.26145e-12	1.6109e-12	2.78265e-12	3.62022e-12	5.43408e-12	5.83085e-12
	995.861	-84.2857	115.312	4.99872e-12	3.08596e-12	3.09639e-12	3.02117e-12	1.53135e-12	6.11279e-13	1.19151e-12	1.58999e-12	2.75638e-12	3.59357e-12	5.42966e-12	5.73223e-12
	995.861	-84.2857	118.125	4.92096e-12	3.09762e-12	3.1513e-12	3.03473e-12	1.49457e-12	5.79752e-13	1.12049e-12	1.56717e-12	2.73905e-12	3.57289e-12	5.41656e-12	5.62735e-12
	995.861	-84.2857	120.938	4.85387e-12	3.10907e-12	3.21088e-12	3.04883e-12	1.46014e-12	5.54795e-13	1.04868e-12	1.54169e-12	2.73302e-12	3.56163e-12	5.40389e-12	5.52452e-12
	995.861	-84.2857	123.75	4.80287e-12	3.12553e-12	3.27385e-12	3.06261e-12	1.42832e-12	5.3682e-13	9.76711e-13	1.51377e-12	2.74199e-12	3.5613e-12	5.40138e-12	5.42843e-12
	995.861	-84.2857	126.562	4.76895e-12	3.14905e-12	3.3389e-12	3.07374e-12	1.39944e-12	5.25116e-13	9.05777e-13	1.48455e-12	2.7697e-12	3.57594e-12	5.41795e-12	5.34527e-12
	995.861	-84.2857	129.375	4.7486e-12	3.18435e-12	3.41004e-12	3.08165e-12	1.37417e-12	5.1904e-13	8.39125e-13	1.45591e-12	2.81803e-12	3.60883e-12	5.45837e-12	5.28097e-12
	995.861	-84.2857	132.188	4.74879e-12	3.247e-12	3.49063e-12	3.08569e-12	1.35238e-12	5.15631e-13	7.79571e-13	1.42882e-12	2.87742e-12	3.66853e-12	5.53136e-12	5.2398e-12
	995.861	-84.2857	135	4.7733e-12	3.33998e-12	3.5858e-12	3.08561e-12	1.33334e-12	5.13924e-13	7.30747e-13	1.40533e-12	2.94545e-12	3.7574e-12	5.63756e-12	5.22016e-12
	995.861	-84.2857	137.812	4.83361e-12	3.45882e-12	3.69123e-12	3.08077e-12	1.31705e-12	5.14672e-13	6.9477e-13	1.38745e-12	3.01676e-12	3.87376e-12	5.81154e-12	5.23593e-12
	995.861	-84.2857	140.625	4.93098e-12	3.61002e-12	3.81193e-12	3.07435e-12	1.30291e-12	5.18703e-13	6.68783e-13	1.37737e-12	3.0966e-12	4.01574e-12	6.01844e-12	5.29255e-12
	995.861	-84.2857	143.438	5.07349e-12	3.80218e-12	3.94973e-12	3.06789e-12	1.29102e-12	5.25772e-13	6.48956e-13	1.37479e-12	3.18497e-12	4.1873e-12	6.28432e-12	5.39833e-12
	995.861	-84.2857	146.25	5.25576e-12	4.04726e-12	4.10329e-12	3.06291e-12	1.28109e-12	5.35224e-13	6.33027e-13	1.37849e-12	3.28192e-12	4.397e-12	6.62985e-12	5.57563e-12
	995.861	-84.2857	149.062	5.48431e-12	4.32107e-12	4.27896e-12	3.062e-12	1.27191e-12	5.46208e-13	6.20753e-13	1.38808e-12	3.3929e-12	4.6567e-12	7.02229e-12	5.80144e-12
	995.861	-84.2857	151.875	5.76142e-12	4.6569e-12	4.5019e-12	3.07007e-12	1.26278e-12	5.58841e-13	6.12553e-13	1.40491e-12	3.54036e-12	5.0017e-12	7.4925e-12	6.09224e-12
	995.861	-84.2857	154.688	6.03695e-12	5.01232e-12	4.77124e-12	3.08846e-12	1.25332e-12	5.74058e-13	6.09076e-13	1.43074e-12	3.73797e-12	5.45985e-12	8.05981e-12	6.4186e-12
	995.861	-84.2857	157.5	6.30026e-12	5.43181e-12	5.15956e-12	3.12853e-12	1.24314e-12	5.99271e-13	6.13217e-13	1.4791e-12	4.05218e-12	6.15737e-12	8.70967e-12	6.74627e-12
	995.861	-84.2857	160.312	6.53823e-12	5.87425e-12	5.65225e-12	3.18471e-12	1.23632e-12	6.355e-13	6.25016e-13	1.54941e-12	4.45097e-12	7.06418e-12	9.37991e-12	7.02994e-12
	995.861	-84.2857	163.125	6.75075e-12	6.25006e-12	6.09206e-12	3.23376e-12	1.23605e-12	6.72212e-13	6.40743e-13	1.61723e-12	4.78286e-12	7.95797e-12	1.00209e-11	7.28507e-12
	995.861	-84.2857	165.938	6.9115e-12	6.56944e-12	6.50144e-12	3.27247e-12	1.2389e-12	7.06386e-13	6.58386e-13	1.67607e-12	5.04802e-12	8.81333e-12	1.05879e-11	7.4912e-12
	995.861	-84.2857	168.75	6.9902e-12	6.81879e-12	6.73616e-12	3.28037e-12	1.24265e-12	7.27589e-13	6.70911e-13	1.70091e-12	5.19673e-12	9.44655e-12	1.10819e-11	7.64154e-12
	995.861	-84.2857	171.562	7.04913e-12	7.14054e-12	6.93652e-12	3.29316e-12	1.24598e-12	7.4891e-13	6.8625e-13	1.73342e-12	5.38467e-12	1.0123e-11	1.15218e-11	7.7739e-12
	995.861	-84.2857	174.375	7.07874e-12	7.49602e-12	7.08241e-12	3.29813e-12	1.24687e-12	7.65471e-13	6.99168e-13	1.75934e-12	5.54715e-12	1.06597e-11	1.18682e-11	7.86077e-12
	995.861	-84.2857	177.188	7.0673e-12	7.81129e-12	7.15573e-12	3.28358e-12	1.24711e-12	7.72468e-13	7.05264e-13	1.76484e-12	5.62934e-12	1.10182e-11	1.20694e-11	7.88604e-12
	995.861	-84.2857	180	7.00058e-12	7.88964e-12	7.17394e-12	3.26879e-12	1.24605e-12	7.80274e-13	7.11031e-13	1.7729e-12	5.6913e-12	1.12183e-11	1.21611e-11	7.85725e-12
	995.861	-84.2857	182.812	7.01863e-12	7.93565e-12	7.22791e-12	3.28193e-12	1.24867e-12	8.01372e-13	7.28244e-13	1.81937e-12	5.78058e-12	1.15108e-11	1.22705e-11	7.93267e-12
	995.861	-84.2857	185.625	7.0256e-12	7.9329e-12	7.23345e-12	3.28668e-12	1.2469e-12	8.14422e-13	7.42171e-13	1.85965e-12	5.83076e-12	1.16444e-11	1.23292e-11	7.95349e-12
	995.861	-84.2857	188.438	7.01631e-12	7.89595e-12	7.20588e-12	3.27679e-12	1.2407e-12	8.18142e-13	7.50608e-13	1.88879e-12	5.84554e-12	1.16522e-11	1.22523e-11	7.89676e-12
	995.861	-84.2857	191.25	6.95813e-12	7.80686e-12	7.1474e-12	3.26143e-12	1.23057e-12	8.17112e-13	7.56418e-13	1.91322e-12	5.83468e-12	1.15772e-11	1.20735e-11	7.76633e-12
	995.861	-84.2857	194.062	6.77136e-12	7.6026e-12	6.94253e-12	3.18919e-12	1.20175e-12	7.94544e-13	7.35975e-13	1.88091e-12	5.68867e-12	1.10506e-11	1.17305e-11	7.411e-12
	995.861	-84.2857	196.875	6.64518e-12	7.40435e-12	6.84731e-12	3.17735e-12	1.18751e-12	7.90981e-13	7.41622e-13	1.91229e-12	5.65531e-12	1.08423e-11	1.15121e-11	7.20728e-12
	995.861	-84.2857	199.688	6.55447e-12	7.19843e-12	6.74357e-12	3.17395e-12	1.1686e-12	7.84186e-13	7.46739e-13	1.95058e-12	5.59458e-12	1.05765e-11	1.12454e-11	7.00787e-12
	995.861	-84.2857	202.5	6.49678e-12	6.96128e-12	6.63265e-12	3.17987e-12	1.14753e-12	7.76686e-13	7.53784e-13	1.99471e-12	5.50702e-12	1.02869e-11	1.09714e-11	6.86725e-12
	995.861	-84.2857	205.312	6.48931e-12	6.83617e-12	6.5417e-12	3.20711e-12	1.1326e-12	7.72494e-13	7.68715e-13	2.05183e-12	5.44471e-12	1.00441e-11	1.07644e-11	6.80025e-12
	995.861	-84.2857	208.125	6.49491e-12	6.69791e-12	6.4626e-12	3.25296e-12	1.12776e-12	7.72707e-13	7.92506e-13	2.1243e-12	5.40803e-12	9.8644e-12	1.05936e-11	6.78798e-12
	995.861	-84.2857	210.938	6.49899e-12	6.57492e-12	6.39391e-12	3.30707e-12	1.13122e-12	7.75924e-13	8.22487e-13	2.20528e-12	5.38607e-12	9.7199e-12	1.04595e-11	6.77609e-12
	995.861	-84.2857	213.75	6.53733e-12	6.37898e-12	6.33152e-12	3.37001e-12	1.14064e-12	7.78172e-13	8.54206e-13	2.28122e-12	5.35387e-12	9.59403e-12	1.03178e-11	6.78363e-12
	995.861	-84.2857	216.562	6.55617e-12	6.20985e-12	6.2674e-12	3.44042e-12	1.15423e-12	7.76535e-13	8.85545e-13	2.34581e-12	5.30131e-12	9.48192e-12	1.01253e-11	6.82595e-12
	995.861	-84.2857	219.375	6.50678e-12	6.02717e-12	6.19424e-12	3.51372e-12	1.16984e-12	7.71749e-13	9.15734e-13	2.39817e-12	5.24016e-12	9.34767e-12	9.92158e-12	6.83624e-12
	995.861	-84.2857	222.188	6.47041e-12	5.89074e-12	6.11564e-12	3.58398e-12	1.18678e-12	7.61963e-13	9.43022e-13	2.43473e-12	5.172e-12	9.19633e-12	9.70521e-12	6.83557e-12
	995.861	-84.2857	225	6.43875e-12	5.76949e-12	6.0341e-12	3.64901e-12	1.20306e-12	7.4635e-13	9.65102e-13	2.45398e-12	5.09047e-12	9.00546e-12	9.48941e-12	6.8074e-12
	995.861	-84.2857	227.812	6.36756e-12	5.64856e-12	5.94595e-12	3.70663e-12	1.21691e-12	7.2342e-13	9.81182e-13	2.45453e-12	4.99714e-12	8.77769e-12	9.27877e-12	6.76748e-12
	995.861	-84.2857	230.625	6.3029e-12	5.54198e-12	5.84547e-12	3.75483e-12	1.22749e-12	6.95395e-13	9.90814e-13	2.44052e-12	4.89806e-12	8.52867e-12	9.03413e-12	6.69487e-12
	995.861	-84.2857	233.438	6.22066e-12	5.41717e-12	5.73477e-12	3.79167e-12	1.23275e-12	6.59906e-13	9.90233e-13	2.40703e-12	4.78637e-12	8.26632e-12	8.76548e-12	6.59901e-12
	995.861	-84.2857	236.25	6.1982e-12	5.33113e-12	5.60319e-12	3.81642e-12	1.23147e-12	6.17803e-13	9.78101e-13	2.3547e-12	4.6605e-12	7.95778e-12	8.53025e-12	6.50209e-12
	995.861	-84.2857	239.062	6.04254e-12	5.20625e-12	5.46546e-12	3.82985e-12	1.22607e-12	5.75102e-13	9.58454e-13	2.29223e-12	4.53688e-12	7.62844e-12	8.19951e-12	6.3146e-12
	995.861	-84.2857	241.875	5.93697e-12	5.14003e-12	5.33142e-12	3.8327e-12	1.21814e-12	5.3619e-13	9.37585e-13	2.22656e-12	4.41969e-12	7.32001e-12	7.88177e-12	6.09149e-12
	995.861	-84.2857	244.688	5.80299e-12	5.05158e-12	5.20255e-12	3.82003e-12	1.20552e-12	5.00614e-13	9.16775e-13	2.15244e-12	4.29497e-12	7.01965e-12	7.55251e-12	5.84337e-12
	995.861	-84.2857	247.5	5.64066e-12	4.96845e-12	5.08286e-12	3.78793e-12	1.18557e-12	4.68866e-13	8.92338e-13	2.06617e-12	4.16195e-12	6.72434e-12	7.25572e-12	5.61597e-12
	995.861	-84.2857	250.312	5.47554e-12	4.91735e-12	4.95488e-12	3.71909e-12	1.15999e-12	4.38911e-13	8.59609e-13	1.95683e-12	3.99888e-12	6.42046e-12	7.04599e-12	5.44875e-12
	995.861	-84.2857	253.125	5.33131e-12	4.91169e-12	4.83829e-12	3.63309e-12	1.1385e-12	4.18736e-13	8.24743e-13	1.83688e-12	3.85021e-12	6.19104e-12	6.92882e-12	5.34339e-12
	995.861	-84.2857	255.938	5.25448e-12	4.91307e-12	4.7736e-12	3.54983e-12	1.12706e-12	4.10182e-13	7.90996e-13	1.7347e-12	3.74683e-12	6.01885e-12	6.90535e-12	5.30222e-12
	995.861	-84.2857	258.75	5.24058e-12	4.97668e-12	4.73321e-12	3.46387e-12	1.12463e-12	4.06748e-13	7.58466e-13	1.64736e-12	3.67425e-12	5.89706e-12	6.98445e-12	5.32439e-12
	995.861	-84.2857	261.562	5.32793e-12	5.07731e-12	4.77011e-12	3.38861e-12	1.12574e-12	4.09584e-13	7.23949e-13	1.59704e-12	3.65082e-12	5.85271e-12	7.1512e-12	5.40993e-12
	995.861	-84.2857	264.375	5.44722e-12	5.24373e-12	4.83999e-12	3.33148e-12	1.13627e-12	4.176e-13	6.85028e-13	1.55158e-12	3.64933e-12	5.86418e-12	7.39703e-12	5.55461e-12
	995.861	-84.2857	267.188	5.61613e-12	5.4705e-12	4.99754e-12	3.31714e-12	1.15558e-12	4.32705e-13	6.47701e-13	1.51959e-12	3.68163e-12	5.93728e-12	7.72713e-12	5.76158e-12
	995.861	-84.2857	270	5.82638e-12	5.74024e-12	5.18032e-12	3.31368e-12	1.1736e-12	4.4967e-13	6.15266e-13	1.49936e-12	3.71608e-12	6.07994e-12	8.11368e-12	6.00029e-12
	995.861	-84.2857	272.812	6.01626e-12	6.03754e-12	5.37932e-12	3.32407e-12	1.18798e-12	4.65898e-13	5.93203e-13	1.48776e-12	3.75243e-12	6.34489e-12	8.51929e-12	6.24946e-12
	995.861	-84.2857	275.625	6.16257e-12	6.31966e-12	5.60149e-12	3.34344e-12	1.20065e-12	4.82763e-13	5.8246e-13	1.48461e-12	3.80245e-12	6.73147e-12	8.88427e-12	6.458e-12
	995.861	-84.2857	278.438	6.31927e-12	6.50339e-12	5.82198e-12	3.37152e-12	1.21256e-12	5.00998e-13	5.81824e-13	1.49476e-12	3.86163e-12	7.17706e-12	9.19595e-12	6.61482e-12
	995.861	-84.2857	281.25	6.41526e-12	6.63041e-12	6.02513e-12	3.4162e-12	1.22395e-12	5.22438e-13	5.82248e-13	1.51894e-12	3.92362e-12	7.58176e-12	9.46611e-12	6.70363e-12
	995.861	-84.2857	284.062	6.35751e-12	6.74541e-12	6.19774e-12	3.46932e-12	1.23948e-12	5.38895e-13	5.81897e-13	1.54776e-12	3.95798e-12	7.94026e-12	9.68512e-12	6.69665e-12
	995.861	-84.2857	286.875	6.22904e-12	6.80561e-12	6.41547e-12	3.53376e-12	1.26025e-12	5.52579e-13	5.88214e-13	1.59514e-12	4.01621e-12	8.22699e-12	9.75995e-12	6.60333e-12
	995.861	-84.2857	289.688	6.12016e-12	6.85876e-12	6.68213e-12	3.61013e-12	1.27826e-12	5.62964e-13	5.91675e-13	1.66578e-12	4.12377e-12	8.51561e-12	9.75553e-12	6.50985e-12
	995.861	-84.2857	292.5	6.02857e-12	6.89621e-12	6.897e-12	3.67783e-12	1.29533e-12	5.70536e-13	5.96868e-13	1.73779e-12	4.21164e-12	8.70775e-12	9.67365e-12	6.42658e-12
	995.861	-84.2857	295.312	5.97593e-12	6.91989e-12	7.05029e-12	3.73271e-12	1.31343e-12	5.80073e-13	6.01403e-13	1.80712e-12	4.24985e-12	8.88818e-12	9.59749e-12	6.35386e-12
	995.861	-84.2857	298.125	5.94257e-12	6.89932e-12	7.1252e-12	3.7741e-12	1.33403e-12	5.90022e-13	6.04161e-13	1.87001e-12	4.23901e-12	8.89932e-12	9.4997e-12	6.29441e-12
	995.861	-84.2857	300.938	5.86354e-12	6.83285e-12	7.1299e-12	3.7995e-12	1.35726e-12	5.98797e-13	6.05094e-13	1.92387e-12	4.1795e-12	8.81637e-12	9.38647e-12	6.1887e-12
	995.861	-84.2857	303.75	5.87238e-12	6.73724e-12	7.11491e-12	3.81539e-12	1.38423e-12	6.09004e-13	6.06443e-13	1.97579e-12	4.10445e-12	8.66544e-12	9.28146e-12	6.12097e-12
	995.861	-84.2857	306.562	5.85151e-12	6.59671e-12	7.02868e-12	3.81607e-12	1.41356e-12	6.18428e-13	6.07035e-13	2.01995e-12	4.0065e-12	8.48615e-12	9.17099e-12	6.04587e-12
	995.861	-84.2857	309.375	5.83263e-12	6.4233e-12	6.9102e-12	3.80693e-12	1.44411e-12	6.27776e-13	6.07629e-13	2.05928e-12	3.90215e-12	8.20569e-12	9.04049e-12	5.96024e-12
	995.861	-84.2857	312.188	5.84714e-12	6.23003e-12	6.77051e-12	3.79627e-12	1.47607e-12	6.38601e-13	6.09404e-13	2.09808e-12	3.81001e-12	7.93655e-12	8.91543e-12	5.85676e-12
	995.861	-84.2857	315	5.84217e-12	6.02083e-12	6.62717e-12	3.78085e-12	1.5094e-12	6.50255e-13	6.11262e-13	2.13349e-12	3.7231e-12	7.65172e-12	8.74695e-12	5.74465e-12
	995.861	-84.2857	317.812	5.79963e-12	5.80073e-12	6.45581e-12	3.7602e-12	1.54392e-12	6.62914e-13	6.1291e-13	2.16529e-12	3.64116e-12	7.35291e-12	8.54002e-12	5.63449e-12
	995.861	-84.2857	320.625	5.7583e-12	5.57086e-12	6.2613e-12	3.73493e-12	1.57969e-12	6.76335e-13	6.13706e-13	2.19324e-12	3.56326e-12	7.0784e-12	8.36431e-12	5.53427e-12
	995.861	-84.2857	323.438	5.73036e-12	5.33276e-12	6.02936e-12	3.70426e-12	1.61689e-12	6.89802e-13	6.12703e-13	2.21591e-12	3.48533e-12	6.78246e-12	8.20235e-12	5.4658e-12
	995.861	-84.2857	326.25	5.73491e-12	5.10634e-12	5.78359e-12	3.67063e-12	1.65565e-12	7.03166e-13	6.09831e-13	2.23135e-12	3.40405e-12	6.47842e-12	8.01025e-12	5.42728e-12
	995.861	-84.2857	329.062	5.67732e-12	4.88184e-12	5.53643e-12	3.63657e-12	1.69524e-12	7.15981e-13	6.05803e-13	2.24011e-12	3.3244e-12	6.1665e-12	7.80965e-12	5.36646e-12
	995.861	-84.2857	331.875	5.61084e-12	4.67305e-12	5.30146e-12	3.60465e-12	1.73388e-12	7.28246e-13	6.01541e-13	2.24305e-12	3.2502e-12	5.89365e-12	7.56385e-12	5.30046e-12
	995.861	-84.2857	334.688	5.52035e-12	4.48239e-12	5.07028e-12	3.57345e-12	1.77072e-12	7.39875e-13	5.97651e-13	2.23942e-12	3.17901e-12	5.65747e-12	7.3669e-12	5.24025e-12
	995.861	-84.2857	337.5	5.46745e-12	4.31158e-12	4.86187e-12	3.54119e-12	1.80599e-12	7.50786e-13	5.93603e-13	2.22911e-12	3.10795e-12	5.448e-12	7.1548e-12	5.1899e-12
	995.861	-84.2857	340.312	5.41676e-12	4.16059e-12	4.65519e-12	3.50643e-12	1.84014e-12	7.60449e-13	5.88763e-13	2.21215e-12	3.03566e-12	5.24463e-12	6.95686e-12	5.14809e-12
	995.861	-84.2857	343.125	5.35527e-12	4.02577e-12	4.45408e-12	3.46791e-12	1.87278e-12	7.69655e-13	5.83511e-13	2.18948e-12	2.96158e-12	5.05244e-12	6.76447e-12	5.11737e-12
	995.861	-84.2857	345.938	5.30645e-12	3.92611e-12	4.26299e-12	3.42517e-12	1.90278e-12	7.7895e-13	5.78374e-13	2.16252e-12	2.88734e-12	4.885e-12	6.61871e-12	5.10608e-12
	995.861	-84.2857	348.75	5.26687e-12	3.84071e-12	4.0967e-12	3.38058e-12	1.92904e-12	7.89217e-13	5.74697e-13	2.13473e-12	2.81782e-12	4.75583e-12	6.52658e-12	5.12838e-12
	995.861	-84.2857	351.562	5.24811e-12	3.77683e-12	3.95241e-12	3.33746e-12	1.94992e-12	8.01562e-13	5.74619e-13	2.10976e-12	2.75705e-12	4.65593e-12	6.47243e-12	5.16016e-12
	995.861	-84.2857	354.375	5.2381e-12	3.73133e-12	3.82361e-12	3.29678e-12	1.96648e-12	8.1757e-13	5.78518e-13	2.08923e-12	2.70499e-12	4.59863e-12	6.44225e-12	5.1956e-12
	995.861	-84.2857	357.188	5.22989e-12	3.70069e-12	3.7053e-12	3.25799e-12	1.98208e-12	8.37909e-13	5.86786e-13	2.07438e-12	2.66076e-12	4.56374e-12	6.41554e-12	5.27239e-12
	995.861	-81.4286	0	5.77162e-12	4.6158e-12	4.96748e-12	3.57471e-12	2.12367e-12	1.0023e-12	5.74072e-13	2.29294e-12	3.01928e-12	5.80233e-12	7.32848e-12	6.02079e-12
	995.861	-81.4286	2.8125	5.7509e-12	4.4639e-12	4.7104e-12	3.50242e-12	2.14688e-12	1.03387e-12	5.79024e-13	2.26723e-12	2.94309e-12	5.66087e-12	7.20909e-12	6.05035e-12
	995.861	-81.4286	5.625	5.70855e-12	4.32356e-12	4.47388e-12	3.43205e-12	2.17293e-12	1.05945e-12	5.96506e-13	2.26127e-12	2.88062e-12	5.54245e-12	7.06714e-12	6.05895e-12
	995.861	-81.4286	8.4375	5.65796e-12	4.2005e-12	4.2646e-12	3.3634e-12	2.19979e-12	1.07527e-12	6.25643e-13	2.26855e-12	2.83392e-12	5.44216e-12	6.91435e-12	6.04201e-12
	995.861	-81.4286	11.25	5.59828e-12	4.09913e-12	4.08667e-12	3.29987e-12	2.22513e-12	1.07982e-12	6.61229e-13	2.27761e-12	2.80627e-12	5.3505e-12	6.76447e-12	6.00934e-12
	995.861	-81.4286	14.0625	5.54514e-12	4.0067e-12	3.9309e-12	3.2409e-12	2.24542e-12	1.07365e-12	7.00917e-13	2.27724e-12	2.79012e-12	5.25595e-12	6.58595e-12	5.97806e-12
	995.861	-81.4286	16.875	5.48831e-12	3.90014e-12	3.78816e-12	3.18987e-12	2.26037e-12	1.06094e-12	7.44758e-13	2.27137e-12	2.78057e-12	5.17063e-12	6.38392e-12	5.94842e-12
	995.861	-81.4286	19.6875	5.41766e-12	3.77806e-12	3.64933e-12	3.14585e-12	2.27177e-12	1.04586e-12	7.91117e-13	2.2589e-12	2.76895e-12	5.09192e-12	6.16653e-12	5.91758e-12
	995.861	-81.4286	22.5	5.34091e-12	3.64986e-12	3.51543e-12	3.10252e-12	2.28324e-12	1.03065e-12	8.36259e-13	2.23908e-12	2.75268e-12	5.01943e-12	5.96078e-12	5.88326e-12
	995.861	-81.4286	25.3125	5.26041e-12	3.52629e-12	3.38217e-12	3.05544e-12	2.29352e-12	1.01439e-12	8.8356e-13	2.21034e-12	2.7304e-12	4.94231e-12	5.78686e-12	5.83761e-12
	995.861	-81.4286	28.125	5.17881e-12	3.41e-12	3.25046e-12	3.00809e-12	2.29772e-12	9.98808e-13	9.32458e-13	2.1714e-12	2.71135e-12	4.85909e-12	5.63644e-12	5.76776e-12
	995.861	-81.4286	30.9375	5.0938e-12	3.31495e-12	3.12032e-12	2.95737e-12	2.28675e-12	9.80839e-13	9.88804e-13	2.12368e-12	2.69994e-12	4.79931e-12	5.51492e-12	5.68001e-12
	995.861	-81.4286	33.75	5.00182e-12	3.23925e-12	2.99692e-12	2.91344e-12	2.26032e-12	9.5628e-13	1.06382e-12	2.06222e-12	2.69447e-12	4.80709e-12	5.4151e-12	5.57756e-12
	995.861	-81.4286	36.5625	4.90482e-12	3.16117e-12	2.89054e-12	2.86916e-12	2.22465e-12	9.21744e-13	1.14999e-12	1.97893e-12	2.69528e-12	4.83742e-12	5.33302e-12	5.45837e-12
	995.861	-81.4286	39.375	4.82504e-12	3.08284e-12	2.82907e-12	2.82454e-12	2.19394e-12	8.83852e-13	1.24064e-12	1.87525e-12	2.70233e-12	4.78548e-12	5.26595e-12	5.33474e-12
	995.861	-81.4286	42.1875	4.77972e-12	3.01952e-12	2.7985e-12	2.79085e-12	2.16537e-12	8.52587e-13	1.33001e-12	1.77122e-12	2.71445e-12	4.69753e-12	5.22525e-12	5.22996e-12
	995.861	-81.4286	45	4.73571e-12	3.00178e-12	2.7747e-12	2.75964e-12	2.11996e-12	8.2764e-13	1.41871e-12	1.69874e-12	2.72751e-12	4.63185e-12	5.18873e-12	5.15804e-12
	995.861	-81.4286	47.8125	4.6758e-12	2.98583e-12	2.76341e-12	2.7395e-12	2.06629e-12	8.04973e-13	1.51852e-12	1.66298e-12	2.74526e-12	4.57175e-12	5.14063e-12	5.11435e-12
	995.861	-81.4286	50.625	4.62926e-12	2.97378e-12	2.7604e-12	2.75482e-12	2.02475e-12	7.89998e-13	1.61989e-12	1.64782e-12	2.77161e-12	4.50127e-12	5.06439e-12	5.08886e-12
	995.861	-81.4286	53.4375	4.59616e-12	3.00698e-12	2.7564e-12	2.78831e-12	2.01633e-12	8.04363e-13	1.6986e-12	1.63158e-12	2.79948e-12	4.42687e-12	4.98359e-12	5.08408e-12
	995.861	-81.4286	56.25	4.562e-12	3.07525e-12	2.76602e-12	2.82946e-12	2.01557e-12	8.29276e-13	1.75283e-12	1.62001e-12	2.82191e-12	4.34121e-12	4.92119e-12	5.08473e-12
	995.861	-81.4286	59.0625	4.52844e-12	3.15995e-12	2.7717e-12	2.87302e-12	2.00891e-12	8.43197e-13	1.79675e-12	1.61832e-12	2.84361e-12	4.27014e-12	4.85206e-12	5.06628e-12
	995.861	-81.4286	61.875	4.49722e-12	3.25257e-12	2.76195e-12	2.91136e-12	1.99488e-12	8.52091e-13	1.82915e-12	1.6196e-12	2.85516e-12	4.21869e-12	4.77563e-12	5.03436e-12
	995.861	-81.4286	64.6875	4.47108e-12	3.30308e-12	2.73663e-12	2.9393e-12	1.99305e-12	8.573e-13	1.84989e-12	1.62214e-12	2.86215e-12	4.18852e-12	4.71253e-12	4.99845e-12
	995.861	-81.4286	67.5	4.44857e-12	3.29414e-12	2.70391e-12	2.9608e-12	2.0105e-12	8.60495e-13	1.86254e-12	1.62643e-12	2.874e-12	4.16893e-12	4.65961e-12	4.96622e-12
	995.861	-81.4286	70.3125	4.4291e-12	3.26993e-12	2.67307e-12	2.97546e-12	2.04243e-12	8.66289e-13	1.86923e-12	1.63612e-12	2.89982e-12	4.16021e-12	4.61502e-12	4.94117e-12
	995.861	-81.4286	73.125	4.40981e-12	3.24431e-12	2.63902e-12	2.98215e-12	2.07534e-12	8.77121e-13	1.86896e-12	1.64855e-12	2.94253e-12	4.15898e-12	4.58313e-12	4.92557e-12
	995.861	-81.4286	75.9375	4.40163e-12	3.2184e-12	2.61058e-12	2.98284e-12	2.10431e-12	8.94509e-13	1.86414e-12	1.66352e-12	2.98556e-12	4.16436e-12	4.56777e-12	4.9301e-12
	995.861	-81.4286	78.75	4.40611e-12	3.19262e-12	2.59441e-12	2.98523e-12	2.13053e-12	9.149e-13	1.857e-12	1.68125e-12	3.02083e-12	4.17045e-12	4.56324e-12	4.95472e-12
	995.861	-81.4286	81.5625	4.43566e-12	3.17797e-12	2.59138e-12	2.99012e-12	2.1468e-12	9.39294e-13	1.84627e-12	1.69527e-12	3.04686e-12	4.16793e-12	4.57478e-12	5.00929e-12
	995.861	-81.4286	84.375	4.48864e-12	3.16616e-12	2.59824e-12	2.99312e-12	2.1499e-12	9.62665e-13	1.83256e-12	1.70403e-12	3.06939e-12	4.16217e-12	4.59745e-12	5.08809e-12
	995.861	-81.4286	87.1875	4.56388e-12	3.15675e-12	2.60766e-12	2.99108e-12	2.13616e-12	9.77542e-13	1.81389e-12	1.7038e-12	3.08375e-12	4.1517e-12	4.63684e-12	5.18865e-12
	995.861	-81.4286	90	4.65224e-12	3.14771e-12	2.61336e-12	2.98435e-12	2.10943e-12	9.82356e-13	1.79029e-12	1.69632e-12	3.07942e-12	4.14109e-12	4.68907e-12	5.30257e-12
	995.861	-81.4286	92.8125	4.74839e-12	3.143e-12	2.6185e-12	2.976e-12	2.07212e-12	9.78707e-13	1.76397e-12	1.68401e-12	3.0621e-12	4.12783e-12	4.74966e-12	5.42537e-12
	995.861	-81.4286	95.625	4.84526e-12	3.14475e-12	2.62746e-12	2.96976e-12	2.02668e-12	9.69575e-13	1.73858e-12	1.67059e-12	3.03763e-12	4.11313e-12	4.81173e-12	5.54949e-12
	995.861	-81.4286	98.4375	4.93636e-12	3.1538e-12	2.64561e-12	2.96756e-12	1.97539e-12	9.55356e-13	1.71691e-12	1.65825e-12	3.01073e-12	4.09456e-12	4.87196e-12	5.66513e-12
	995.861	-81.4286	101.25	5.01745e-12	3.16313e-12	2.6685e-12	2.96438e-12	1.91914e-12	9.32368e-13	1.69797e-12	1.64534e-12	2.97502e-12	4.07402e-12	4.93237e-12	5.76668e-12
	995.861	-81.4286	104.062	5.08649e-12	3.17102e-12	2.69094e-12	2.95686e-12	1.85957e-12	8.9847e-13	1.67785e-12	1.62983e-12	2.92599e-12	4.05373e-12	4.99425e-12	5.84814e-12
	995.861	-81.4286	106.875	5.14505e-12	3.17996e-12	2.71167e-12	2.94537e-12	1.79811e-12	8.56697e-13	1.65438e-12	1.61213e-12	2.86712e-12	4.03619e-12	5.06409e-12	5.9135e-12
	995.861	-81.4286	109.688	5.19763e-12	3.19476e-12	2.73435e-12	2.93195e-12	1.73561e-12	8.09674e-13	1.62504e-12	1.59295e-12	2.80402e-12	4.02203e-12	5.14363e-12	5.96533e-12
	995.861	-81.4286	112.5	5.25013e-12	3.22055e-12	2.76151e-12	2.91813e-12	1.6739e-12	7.58603e-13	1.58764e-12	1.57284e-12	2.74126e-12	4.01147e-12	5.23355e-12	6.01041e-12
	995.861	-81.4286	115.312	5.30634e-12	3.26253e-12	2.79752e-12	2.90597e-12	1.61438e-12	7.06907e-13	1.5418e-12	1.5517e-12	2.683e-12	4.00484e-12	5.33897e-12	6.05491e-12
	995.861	-81.4286	118.125	5.36198e-12	3.32011e-12	2.84422e-12	2.8979e-12	1.55778e-12	6.57852e-13	1.48914e-12	1.52868e-12	2.6337e-12	4.00392e-12	5.45936e-12	6.10044e-12
	995.861	-81.4286	120.938	5.41831e-12	3.38949e-12	2.89934e-12	2.89464e-12	1.50435e-12	6.12685e-13	1.4319e-12	1.50205e-12	2.59451e-12	4.01026e-12	5.60145e-12	6.15816e-12
	995.861	-81.4286	123.75	5.47789e-12	3.46855e-12	2.95881e-12	2.89516e-12	1.4543e-12	5.71775e-13	1.37175e-12	1.47174e-12	2.56478e-12	4.02373e-12	5.76236e-12	6.22699e-12
	995.861	-81.4286	126.562	5.54889e-12	3.5627e-12	3.02505e-12	2.89827e-12	1.40706e-12	5.36467e-13	1.31081e-12	1.43892e-12	2.54911e-12	4.04999e-12	5.94658e-12	6.30103e-12
	995.861	-81.4286	129.375	5.63221e-12	3.67957e-12	3.10465e-12	2.90328e-12	1.36314e-12	5.07764e-13	1.24779e-12	1.40502e-12	2.55119e-12	4.09734e-12	6.15227e-12	6.38289e-12
	995.861	-81.4286	132.188	5.73458e-12	3.83415e-12	3.20132e-12	2.90902e-12	1.32363e-12	4.8616e-13	1.18047e-12	1.37285e-12	2.57427e-12	4.17853e-12	6.3836e-12	6.46808e-12
	995.861	-81.4286	135	5.85635e-12	4.03777e-12	3.31809e-12	2.91475e-12	1.2882e-12	4.72614e-13	1.1058e-12	1.34364e-12	2.61836e-12	4.29696e-12	6.65608e-12	6.55963e-12
	995.861	-81.4286	137.812	6.01297e-12	4.29471e-12	3.44908e-12	2.91865e-12	1.25632e-12	4.64542e-13	1.02281e-12	1.31904e-12	2.67783e-12	4.46303e-12	6.98259e-12	6.67687e-12
	995.861	-81.4286	140.625	6.20753e-12	4.6132e-12	3.59697e-12	2.92067e-12	1.22796e-12	4.61075e-13	9.35646e-13	1.29963e-12	2.75348e-12	4.69456e-12	7.38581e-12	6.83201e-12
	995.861	-81.4286	143.438	6.4488e-12	5.00929e-12	3.78138e-12	2.92268e-12	1.20262e-12	4.61522e-13	8.49799e-13	1.28721e-12	2.85335e-12	5.02266e-12	7.89661e-12	7.04274e-12
	995.861	-81.4286	146.25	6.70832e-12	5.47486e-12	4.0265e-12	2.92632e-12	1.18004e-12	4.65527e-13	7.71784e-13	1.28319e-12	2.98483e-12	5.47657e-12	8.50341e-12	7.29667e-12
	995.861	-81.4286	149.062	6.9751e-12	6.00793e-12	4.34099e-12	2.93246e-12	1.16048e-12	4.72983e-13	7.08624e-13	1.29019e-12	3.14345e-12	6.07496e-12	9.21478e-12	7.58307e-12
	995.861	-81.4286	151.875	7.18539e-12	6.57196e-12	4.68071e-12	2.93287e-12	1.14421e-12	4.82375e-13	6.61781e-13	1.30512e-12	3.28664e-12	6.74653e-12	1.00015e-11	7.83604e-12
	995.861	-81.4286	154.688	7.31881e-12	7.21567e-12	5.25512e-12	2.971e-12	1.13422e-12	5.10107e-13	6.32139e-13	1.35481e-12	3.63109e-12	7.92406e-12	1.08359e-11	8.04627e-12
	995.861	-81.4286	157.5	7.37954e-12	7.73927e-12	5.96887e-12	3.04417e-12	1.12727e-12	5.53162e-13	6.17572e-13	1.43321e-12	4.14645e-12	9.4762e-12	1.15361e-11	8.12573e-12
	995.861	-81.4286	160.312	7.43604e-12	8.02561e-12	6.58853e-12	3.10894e-12	1.10935e-12	5.92928e-13	6.06983e-13	1.50401e-12	4.61451e-12	1.09758e-11	1.19725e-11	8.11136e-12
	995.861	-81.4286	163.125	7.43128e-12	8.16844e-12	7.0762e-12	3.13861e-12	1.07603e-12	6.15543e-13	5.91479e-13	1.5414e-12	4.91019e-12	1.20928e-11	1.21258e-11	7.95209e-12
	995.861	-81.4286	165.938	1.09499e-11	1.22021e-11	7.30707e-12	3.15329e-12	1.03189e-12	6.34978e-13	5.74791e-13	1.56913e-12	5.19225e-12	1.29564e-11	1.19809e-11	9.13354e-12
	995.861	-81.4286	168.75	8.15995e-12	1.50522e-11	7.27254e-12	3.0867e-12	9.62608e-13	6.26584e-13	5.29087e-13	1.52835e-12	5.29127e-12	1.27506e-11	1.13245e-11	7.82167e-12
	995.861	-81.4286	171.562	6.8154e-12	1.3995e-11	7.27052e-12	3.00915e-12	8.88408e-13	6.25382e-13	4.84573e-13	1.49308e-12	5.36446e-12	1.24006e-11	1.06901e-11	6.8687e-12
	995.861	-81.4286	174.375	6.04723e-12	1.18986e-11	7.29635e-12	2.93506e-12	8.21726e-13	6.2549e-13	4.44391e-13	1.46467e-12	5.3057e-12	1.19632e-11	1.01245e-11	6.51523e-12
	995.861	-81.4286	177.188	5.79404e-12	1.02701e-11	7.21037e-12	2.85232e-12	7.58595e-13	6.30647e-13	4.11665e-13	1.44537e-12	5.1354e-12	1.14749e-11	9.64899e-12	6.3089e-12
	995.861	-81.4286	180	5.64845e-12	9.00985e-12	6.91206e-12	2.77069e-12	7.05041e-13	6.31678e-13	3.89888e-13	1.44736e-12	4.93316e-12	1.09587e-11	9.26086e-12	6.12848e-12
	995.861	-81.4286	182.812	5.43633e-12	8.39411e-12	6.58715e-12	2.70367e-12	6.58399e-13	6.27409e-13	3.73749e-13	1.47883e-12	4.82013e-12	1.05456e-11	8.97516e-12	5.94733e-12
	995.861	-81.4286	185.625	5.21179e-12	8.00133e-12	6.31635e-12	2.63088e-12	6.17389e-13	6.22221e-13	3.61932e-13	1.5283e-12	4.72202e-12	1.02049e-11	8.70154e-12	5.77883e-12
	995.861	-81.4286	188.438	4.97283e-12	7.64892e-12	6.10521e-12	2.555e-12	5.83978e-13	6.17978e-13	3.53678e-13	1.5953e-12	4.64229e-12	9.75487e-12	8.4901e-12	5.54751e-12
	995.861	-81.4286	191.25	4.7584e-12	7.27781e-12	5.90897e-12	2.48417e-12	5.61471e-13	6.207e-13	3.48516e-13	1.66947e-12	4.5892e-12	9.24126e-12	8.21667e-12	5.34072e-12
	995.861	-81.4286	194.062	4.54321e-12	6.9238e-12	5.71411e-12	2.40933e-12	5.49058e-13	6.34528e-13	3.46495e-13	1.75338e-12	4.5656e-12	8.75529e-12	7.89867e-12	5.18519e-12
	995.861	-81.4286	196.875	4.3819e-12	6.55889e-12	5.53968e-12	2.35143e-12	5.45071e-13	6.60608e-13	3.62968e-13	1.86372e-12	4.56964e-12	8.35045e-12	7.60663e-12	5.11674e-12
	995.861	-81.4286	199.688	4.34028e-12	6.20205e-12	5.39325e-12	2.31735e-12	5.47498e-13	7.00936e-13	3.99169e-13	2.0021e-12	4.59646e-12	8.03901e-12	7.34149e-12	4.98975e-12
	995.861	-81.4286	202.5	4.40472e-12	5.94625e-12	5.27431e-12	2.30795e-12	5.56261e-13	7.52806e-13	4.49231e-13	2.17416e-12	4.64572e-12	7.84266e-12	7.16021e-12	4.89692e-12
	995.861	-81.4286	205.312	4.52753e-12	5.79054e-12	5.21341e-12	2.3347e-12	5.72709e-13	8.1582e-13	5.15828e-13	2.38234e-12	4.72173e-12	7.79012e-12	7.13774e-12	4.99851e-12
	995.861	-81.4286	208.125	4.64635e-12	5.73092e-12	5.20178e-12	2.40128e-12	5.97446e-13	8.91131e-13	6.06887e-13	2.61882e-12	4.81788e-12	7.86092e-12	7.18699e-12	5.22888e-12
	995.861	-81.4286	210.938	4.66442e-12	5.62755e-12	5.18209e-12	2.49032e-12	6.30836e-13	9.55271e-13	7.00874e-13	2.85703e-12	4.88562e-12	7.88913e-12	7.16035e-12	5.33645e-12
	995.861	-81.4286	213.75	4.75264e-12	5.51435e-12	5.17974e-12	2.61389e-12	6.96756e-13	1.0147e-12	8.01921e-13	3.11084e-12	4.9546e-12	7.99746e-12	7.17706e-12	5.42893e-12
	995.861	-81.4286	216.562	4.81866e-12	5.44388e-12	5.18629e-12	2.75829e-12	7.76855e-13	1.06332e-12	8.98475e-13	3.35494e-12	5.02026e-12	8.17456e-12	7.28834e-12	5.56808e-12
	995.861	-81.4286	219.375	4.93026e-12	5.40696e-12	5.2124e-12	2.91413e-12	8.72735e-13	1.10212e-12	9.86631e-13	3.56272e-12	5.08418e-12	8.45569e-12	7.44943e-12	5.68444e-12
	995.861	-81.4286	222.188	5.16425e-12	5.35011e-12	5.25304e-12	3.0656e-12	9.86513e-13	1.12651e-12	1.06849e-12	3.71684e-12	5.14053e-12	8.75967e-12	7.65636e-12	5.79077e-12
	995.861	-81.4286	225	5.33607e-12	5.32757e-12	5.31011e-12	3.20528e-12	1.09942e-12	1.13835e-12	1.14438e-12	3.80519e-12	5.16086e-12	9.0284e-12	7.84698e-12	5.89966e-12
	995.861	-81.4286	227.812	5.49295e-12	5.29391e-12	5.3612e-12	3.33961e-12	1.20062e-12	1.13309e-12	1.20996e-12	3.81015e-12	5.16274e-12	9.19883e-12	7.94992e-12	6.02716e-12
	995.861	-81.4286	230.625	5.67386e-12	5.14295e-12	5.40755e-12	3.46753e-12	1.27579e-12	1.11169e-12	1.25506e-12	3.74236e-12	5.11455e-12	9.24354e-12	7.98257e-12	6.13989e-12
	995.861	-81.4286	233.438	5.80431e-12	5.1226e-12	5.42636e-12	3.59185e-12	1.32772e-12	1.07234e-12	1.27719e-12	3.62122e-12	5.00145e-12	9.14818e-12	7.99687e-12	6.25865e-12
	995.861	-81.4286	236.25	5.79958e-12	5.07873e-12	5.38201e-12	3.68758e-12	1.35408e-12	1.01908e-12	1.28427e-12	3.47672e-12	4.83512e-12	8.93932e-12	7.95521e-12	6.33349e-12
	995.861	-81.4286	239.062	5.77696e-12	4.99362e-12	5.28808e-12	3.74884e-12	1.36727e-12	9.47925e-13	1.24836e-12	3.32737e-12	4.65681e-12	8.58906e-12	7.83094e-12	6.35533e-12
	995.861	-81.4286	241.875	5.7559e-12	4.93864e-12	5.1616e-12	3.78869e-12	1.37664e-12	8.67385e-13	1.18573e-12	3.19021e-12	4.51196e-12	8.19104e-12	7.64919e-12	6.29729e-12
	995.861	-81.4286	244.688	5.65859e-12	4.90189e-12	5.01497e-12	3.8103e-12	1.37879e-12	7.87932e-13	1.13133e-12	3.05773e-12	4.39463e-12	7.85627e-12	7.37717e-12	6.11457e-12
	995.861	-81.4286	247.5	5.52498e-12	5.04942e-12	4.86286e-12	3.81862e-12	1.36533e-12	7.1424e-13	1.09904e-12	2.92591e-12	4.25861e-12	7.6432e-12	7.03651e-12	5.87029e-12
	995.861	-81.4286	250.312	5.32995e-12	5.0915e-12	4.71195e-12	3.80985e-12	1.32962e-12	6.43636e-13	1.07148e-12	2.79958e-12	4.13741e-12	7.39663e-12	6.65249e-12	5.59333e-12
	995.861	-81.4286	253.125	5.11682e-12	4.94352e-12	4.57102e-12	3.7819e-12	1.27234e-12	5.7582e-13	1.04742e-12	2.68752e-12	4.00286e-12	7.14166e-12	6.26712e-12	5.27677e-12
	995.861	-81.4286	255.938	4.86636e-12	4.72952e-12	4.46592e-12	3.73382e-12	1.19907e-12	5.11486e-13	1.02081e-12	2.57291e-12	3.86993e-12	6.9367e-12	5.97334e-12	5.02459e-12
	995.861	-81.4286	258.75	4.74724e-12	4.44217e-12	4.41866e-12	3.66885e-12	1.12263e-12	4.56188e-13	9.93993e-13	2.45894e-12	3.76437e-12	6.84387e-12	5.79869e-12	4.86952e-12
	995.861	-81.4286	261.562	4.77064e-12	4.28805e-12	4.44558e-12	3.61328e-12	1.05196e-12	4.18243e-13	9.72461e-13	2.35621e-12	3.73152e-12	6.77676e-12	5.84007e-12	4.87622e-12
	995.861	-81.4286	264.375	4.92148e-12	4.3745e-12	4.55504e-12	3.58006e-12	9.95824e-13	4.02411e-13	9.51963e-13	2.27324e-12	3.74814e-12	6.8208e-12	6.06237e-12	5.02707e-12
	995.861	-81.4286	267.188	5.1323e-12	4.58307e-12	4.7902e-12	3.5937e-12	9.64396e-13	4.04417e-13	9.32421e-13	2.21092e-12	3.81899e-12	6.97465e-12	6.52548e-12	5.31185e-12
	995.861	-81.4286	270	5.43795e-12	4.92313e-12	5.11679e-12	3.61393e-12	9.53144e-13	4.11103e-13	9.00223e-13	2.13241e-12	3.90782e-12	7.22704e-12	7.19748e-12	5.71346e-12
	995.861	-81.4286	272.812	5.82109e-12	5.39107e-12	5.52955e-12	3.62988e-12	9.55812e-13	4.18816e-13	8.50714e-13	2.03253e-12	4.00642e-12	7.58259e-12	8.05458e-12	6.19624e-12
	995.861	-81.4286	275.625	6.2134e-12	5.97303e-12	6.01618e-12	3.62583e-12	9.67376e-13	4.31757e-13	7.75786e-13	1.92732e-12	4.1103e-12	8.03073e-12	9.01792e-12	6.60215e-12
	995.861	-81.4286	278.438	6.4699e-12	6.6378e-12	6.55447e-12	3.61776e-12	9.96001e-13	4.53414e-13	6.89842e-13	1.83513e-12	4.245e-12	8.60876e-12	9.85608e-12	6.77987e-12
	995.861	-81.4286	281.25	6.58144e-12	7.27531e-12	7.11071e-12	3.59978e-12	1.0287e-12	4.7845e-13	6.20313e-13	1.74754e-12	4.39684e-12	9.3466e-12	1.04474e-11	6.86793e-12
	995.861	-81.4286	284.062	6.44557e-12	7.76332e-12	7.6113e-12	3.58427e-12	1.04616e-12	4.98781e-13	5.79902e-13	1.66259e-12	4.53434e-12	1.00328e-11	1.05901e-11	6.60488e-12
	995.861	-81.4286	286.875	6.12767e-12	7.98213e-12	7.89149e-12	3.5803e-12	1.04338e-12	5.05782e-13	5.41144e-13	1.58299e-12	4.59687e-12	1.05064e-11	1.04115e-11	6.47259e-12
	995.861	-81.4286	289.688	5.69817e-12	7.90275e-12	7.94336e-12	3.59114e-12	1.01713e-12	4.99073e-13	4.95826e-13	1.51642e-12	4.55254e-12	1.07114e-11	9.76528e-12	6.10623e-12
	995.861	-81.4286	292.5	5.43074e-12	7.58796e-12	7.87017e-12	3.61132e-12	9.80893e-13	4.78817e-13	4.55942e-13	1.46133e-12	4.40237e-12	1.05307e-11	9.11055e-12	5.74742e-12
	995.861	-81.4286	295.312	5.34436e-12	7.22353e-12	7.71332e-12	3.64867e-12	9.56339e-13	4.58134e-13	4.30672e-13	1.44683e-12	4.25557e-12	1.01358e-11	8.70928e-12	5.70374e-12
	995.861	-81.4286	298.125	5.27803e-12	6.88759e-12	7.56527e-12	3.70528e-12	9.46498e-13	4.38874e-13	4.21829e-13	1.45287e-12	4.10084e-12	9.69733e-12	8.41795e-12	5.64033e-12
	995.861	-81.4286	300.938	4.97814e-12	6.66166e-12	7.48313e-12	3.77301e-12	9.54345e-13	4.24781e-13	4.30143e-13	1.48271e-12	4.0094e-12	9.41248e-12	8.09395e-12	5.40464e-12
	995.861	-81.4286	303.75	4.94691e-12	6.51162e-12	7.46285e-12	3.8419e-12	9.77714e-13	4.19831e-13	4.53051e-13	1.54287e-12	4.0039e-12	9.25005e-12	7.94647e-12	5.45207e-12
	995.861	-81.4286	306.562	4.98325e-12	6.43884e-12	7.51825e-12	3.9059e-12	1.01551e-12	4.23929e-13	4.845e-13	1.62123e-12	4.02361e-12	9.22507e-12	7.86711e-12	5.59703e-12
	995.861	-81.4286	309.375	5.04728e-12	6.42598e-12	7.59144e-12	3.97353e-12	1.06486e-12	4.42148e-13	5.12507e-13	1.72837e-12	4.08882e-12	9.31036e-12	7.82006e-12	5.69028e-12
	995.861	-81.4286	312.188	5.13338e-12	6.44509e-12	7.71214e-12	4.03415e-12	1.12971e-12	4.78466e-13	5.40823e-13	1.86157e-12	4.23657e-12	9.49126e-12	7.85722e-12	5.71667e-12
	995.861	-81.4286	315	5.29439e-12	6.55926e-12	7.84896e-12	4.11122e-12	1.20402e-12	5.26766e-13	5.67603e-13	2.00967e-12	4.39557e-12	9.64473e-12	7.96893e-12	5.69068e-12
	995.861	-81.4286	317.812	5.49007e-12	6.82255e-12	7.94043e-12	4.20054e-12	1.28758e-12	5.85986e-13	5.98894e-13	2.16094e-12	4.55844e-12	9.86092e-12	8.21269e-12	5.695e-12
	995.861	-81.4286	320.625	5.81669e-12	7.12931e-12	8.01255e-12	4.27577e-12	1.3721e-12	6.52265e-13	6.35545e-13	2.30062e-12	4.68275e-12	1.01154e-11	8.64472e-12	5.83674e-12
	995.861	-81.4286	323.438	6.07911e-12	7.34568e-12	7.99905e-12	4.3163e-12	1.46195e-12	7.09556e-13	6.61865e-13	2.40627e-12	4.71299e-12	1.02425e-11	9.02296e-12	5.99414e-12
	995.861	-81.4286	326.25	6.30223e-12	7.38401e-12	7.91364e-12	4.32598e-12	1.54904e-12	7.58915e-13	6.79037e-13	2.48599e-12	4.66965e-12	1.01255e-11	9.32401e-12	6.15027e-12
	995.861	-81.4286	329.062	6.37484e-12	7.30832e-12	7.78243e-12	4.30787e-12	1.62812e-12	7.99572e-13	6.86423e-13	2.54531e-12	4.57308e-12	9.96469e-12	9.47351e-12	6.23273e-12
	995.861	-81.4286	331.875	6.34972e-12	7.13878e-12	7.60364e-12	4.26659e-12	1.70404e-12	8.3034e-13	6.85028e-13	2.58657e-12	4.43203e-12	9.61005e-12	9.44119e-12	6.26999e-12
	995.861	-81.4286	334.688	6.36907e-12	6.90053e-12	7.38698e-12	4.20374e-12	1.77562e-12	8.51582e-13	6.76921e-13	2.60593e-12	4.25827e-12	9.13804e-12	9.26751e-12	6.23698e-12
	995.861	-81.4286	337.5	6.34279e-12	6.61168e-12	7.14443e-12	4.14035e-12	1.83993e-12	8.6738e-13	6.70274e-13	2.61108e-12	4.08949e-12	8.61271e-12	8.95732e-12	6.13099e-12
	995.861	-81.4286	340.312	6.26059e-12	6.31146e-12	6.88142e-12	4.07646e-12	1.89995e-12	8.79109e-13	6.62694e-13	2.59741e-12	3.9166e-12	8.10853e-12	8.66163e-12	6.05188e-12
	995.861	-81.4286	343.125	6.18134e-12	6.00403e-12	6.60239e-12	4.01343e-12	1.95825e-12	8.88093e-13	6.50267e-13	2.56362e-12	3.73576e-12	7.6228e-12	8.3664e-12	5.99478e-12
	995.861	-81.4286	345.938	6.08331e-12	5.70042e-12	6.30863e-12	3.93921e-12	2.01096e-12	8.97125e-13	6.32663e-13	2.51594e-12	3.55883e-12	7.16141e-12	8.09694e-12	5.9616e-12
	995.861	-81.4286	348.75	5.98586e-12	5.41186e-12	6.02991e-12	3.85989e-12	2.05357e-12	9.08859e-13	6.11263e-13	2.4641e-12	3.40523e-12	6.73774e-12	7.85613e-12	5.94567e-12
	995.861	-81.4286	351.562	5.90747e-12	5.16077e-12	5.75406e-12	3.77942e-12	2.08081e-12	9.23552e-13	5.94592e-13	2.41584e-12	3.28207e-12	6.41045e-12	7.67926e-12	5.94817e-12
	995.861	-81.4286	354.375	5.84083e-12	4.94734e-12	5.48908e-12	3.70738e-12	2.09593e-12	9.43616e-13	5.82869e-13	2.37006e-12	3.1797e-12	6.15657e-12	7.54252e-12	5.96166e-12
	995.861	-81.4286	357.188	5.78878e-12	4.7706e-12	5.22588e-12	3.64136e-12	2.10644e-12	9.70623e-13	5.75596e-13	2.32831e-12	3.09524e-12	5.9599e-12	7.43407e-12	5.98744e-12
	995.861	-78.5714	0	6.15063e-12	5.34564e-12	5.31142e-12	3.69009e-12	2.40202e-12	1.20901e-12	8.07316e-13	2.63095e-12	3.54891e-12	6.88618e-12	7.86786e-12	6.18018e-12
	995.861	-78.5714	2.8125	6.26905e-12	5.14799e-12	5.00695e-12	3.57512e-12	2.41437e-12	1.23444e-12	7.93789e-13	2.56504e-12	3.42209e-12	6.63896e-12	7.76191e-12	6.31296e-12
	995.861	-78.5714	5.625	6.29063e-12	4.93019e-12	4.72144e-12	3.45749e-12	2.43168e-12	1.25083e-12	7.9274e-13	2.51828e-12	3.30263e-12	6.43186e-12	7.56861e-12	6.34832e-12
	995.861	-78.5714	8.4375	6.15988e-12	4.72867e-12	4.44696e-12	3.33765e-12	2.4493e-12	1.24779e-12	8.19187e-13	2.48726e-12	3.19428e-12	6.25051e-12	7.30606e-12	6.2665e-12
	995.861	-78.5714	11.25	5.93831e-12	4.56333e-12	4.18249e-12	3.21223e-12	2.45661e-12	1.23018e-12	8.6042e-13	2.45007e-12	3.09641e-12	6.07856e-12	7.01681e-12	6.1195e-12
	995.861	-78.5714	14.0625	5.76014e-12	4.41725e-12	3.94259e-12	3.09893e-12	2.45271e-12	1.1957e-12	9.08475e-13	2.39115e-12	3.01203e-12	5.90122e-12	6.71233e-12	5.96489e-12
	995.861	-78.5714	16.875	5.60622e-12	4.2423e-12	3.74132e-12	3.00983e-12	2.44429e-12	1.15535e-12	9.78559e-13	2.32369e-12	2.94263e-12	5.75174e-12	6.40111e-12	5.83244e-12
	995.861	-78.5714	19.6875	5.42557e-12	4.05551e-12	3.5746e-12	2.93485e-12	2.4326e-12	1.11463e-12	1.06104e-12	2.25913e-12	2.88564e-12	5.6203e-12	6.08686e-12	5.71364e-12
	995.861	-78.5714	22.5	5.26565e-12	3.87185e-12	3.42745e-12	2.86814e-12	2.42254e-12	1.07354e-12	1.11682e-12	2.19825e-12	2.83358e-12	5.48587e-12	5.80936e-12	5.58823e-12
	995.861	-78.5714	25.3125	5.13003e-12	3.71539e-12	3.28334e-12	2.79459e-12	2.411e-12	1.02863e-12	1.1546e-12	2.13619e-12	2.7703e-12	5.36409e-12	5.61413e-12	5.46617e-12
	995.861	-78.5714	28.125	5.02256e-12	3.56594e-12	3.13983e-12	2.74295e-12	2.40044e-12	9.85231e-13	1.18304e-12	2.07696e-12	2.70767e-12	5.27817e-12	5.49092e-12	5.3474e-12
	995.861	-78.5714	30.9375	4.94164e-12	3.45111e-12	3.00146e-12	2.71012e-12	2.38294e-12	9.42139e-13	1.21525e-12	2.01648e-12	2.65551e-12	5.22922e-12	5.41758e-12	5.24151e-12
	995.861	-78.5714	33.75	4.86241e-12	3.3691e-12	2.86281e-12	2.67501e-12	2.34517e-12	8.97776e-13	1.2519e-12	1.9438e-12	2.60823e-12	5.24274e-12	5.35347e-12	5.14714e-12
	995.861	-78.5714	36.5625	4.78209e-12	3.28046e-12	2.72885e-12	2.63062e-12	2.28428e-12	8.47263e-13	1.29117e-12	1.85017e-12	2.55533e-12	5.24e-12	5.2944e-12	5.061e-12
	995.861	-78.5714	39.375	4.74147e-12	3.20546e-12	2.61794e-12	2.59115e-12	2.22448e-12	8.00651e-13	1.33847e-12	1.75704e-12	2.50536e-12	5.1836e-12	5.24871e-12	4.99866e-12
	995.861	-78.5714	42.1875	4.73195e-12	3.17652e-12	2.55229e-12	2.54617e-12	2.18402e-12	7.75249e-13	1.41232e-12	1.67911e-12	2.4719e-12	5.11368e-12	5.23728e-12	4.98884e-12
	995.861	-78.5714	45	4.73086e-12	3.20317e-12	2.53149e-12	2.50223e-12	2.13869e-12	7.74784e-13	1.501e-12	1.62475e-12	2.49144e-12	5.0792e-12	5.2548e-12	5.03748e-12
	995.861	-78.5714	47.8125	4.74573e-12	3.29717e-12	2.55632e-12	2.50561e-12	2.09658e-12	7.68888e-13	1.61114e-12	1.57663e-12	2.57254e-12	5.13825e-12	5.27813e-12	5.14723e-12
	995.861	-78.5714	50.625	4.83712e-12	3.42257e-12	2.62272e-12	2.57071e-12	2.10493e-12	7.73172e-13	1.73265e-12	1.55967e-12	2.67794e-12	5.15532e-12	5.33771e-12	5.30412e-12
	995.861	-78.5714	53.4375	4.98603e-12	3.64733e-12	2.70204e-12	2.6623e-12	2.19232e-12	8.18303e-13	1.80823e-12	1.59605e-12	2.79579e-12	5.10709e-12	5.44108e-12	5.50393e-12
	995.861	-78.5714	56.25	5.16662e-12	3.93596e-12	2.77458e-12	2.78799e-12	2.24646e-12	8.63236e-13	1.87156e-12	1.61257e-12	2.89993e-12	5.09465e-12	5.48285e-12	5.73697e-12
	995.861	-78.5714	59.0625	5.34276e-12	4.23124e-12	2.87157e-12	2.90964e-12	2.25216e-12	8.69557e-13	1.93436e-12	1.63445e-12	3.0103e-12	5.15888e-12	5.51772e-12	6.0108e-12
	995.861	-78.5714	61.875	5.4952e-12	4.55917e-12	2.99779e-12	3.00807e-12	2.23234e-12	8.60621e-13	1.98359e-12	1.67522e-12	3.13804e-12	5.29535e-12	5.66056e-12	6.26523e-12
	995.861	-78.5714	64.6875	5.58274e-12	4.8236e-12	3.11373e-12	3.09955e-12	2.22606e-12	8.74704e-13	2.02707e-12	1.71481e-12	3.29261e-12	5.45056e-12	5.83187e-12	6.44984e-12
	995.861	-78.5714	67.5	5.62124e-12	4.97314e-12	3.20296e-12	3.15266e-12	2.22289e-12	9.09546e-13	2.06005e-12	1.74031e-12	3.45526e-12	5.56395e-12	5.93594e-12	6.52548e-12
	995.861	-78.5714	70.3125	5.59827e-12	5.00486e-12	3.23802e-12	3.15457e-12	2.20897e-12	9.42063e-13	2.07799e-12	1.74612e-12	3.56236e-12	5.61344e-12	5.94876e-12	6.47837e-12
	995.861	-78.5714	73.125	5.52802e-12	4.89611e-12	3.21714e-12	3.12671e-12	2.18923e-12	9.66451e-13	2.07939e-12	1.73726e-12	3.60977e-12	5.58193e-12	5.87493e-12	6.33906e-12
	995.861	-78.5714	75.9375	5.42243e-12	4.73858e-12	3.15798e-12	3.07399e-12	2.16597e-12	9.79805e-13	2.06139e-12	1.71592e-12	3.59936e-12	5.48504e-12	5.72585e-12	6.15237e-12
	995.861	-78.5714	78.75	5.31526e-12	4.59241e-12	3.08909e-12	3.01095e-12	2.13949e-12	9.80831e-13	2.02641e-12	1.68537e-12	3.54803e-12	5.37005e-12	5.56748e-12	5.97401e-12
	995.861	-78.5714	81.5625	5.23429e-12	4.44974e-12	3.01437e-12	2.94634e-12	2.11031e-12	9.71847e-13	1.97552e-12	1.64881e-12	3.47528e-12	5.24993e-12	5.43069e-12	5.84168e-12
	995.861	-78.5714	84.375	5.18425e-12	4.3146e-12	2.9323e-12	2.87934e-12	2.07485e-12	9.61048e-13	1.91447e-12	1.60824e-12	3.38969e-12	5.14471e-12	5.32524e-12	5.74237e-12
	995.861	-78.5714	87.1875	5.16502e-12	4.19486e-12	2.84724e-12	2.81381e-12	2.04014e-12	9.49485e-13	1.85098e-12	1.5711e-12	3.29714e-12	5.07122e-12	5.25203e-12	5.69113e-12
	995.861	-78.5714	90	5.16383e-12	4.09258e-12	2.76441e-12	2.75177e-12	2.00671e-12	9.37177e-13	1.78415e-12	1.53839e-12	3.21124e-12	5.02139e-12	5.20818e-12	5.67946e-12
	995.861	-78.5714	92.8125	5.17689e-12	4.0151e-12	2.6957e-12	2.70228e-12	1.97328e-12	9.40928e-13	1.71378e-12	1.51858e-12	3.15363e-12	4.99429e-12	5.18141e-12	5.69841e-12
	995.861	-78.5714	95.625	5.20404e-12	3.94071e-12	2.6471e-12	2.68573e-12	1.94037e-12	9.55699e-13	1.65333e-12	1.52259e-12	3.11156e-12	4.96837e-12	5.16112e-12	5.74317e-12
	995.861	-78.5714	98.4375	5.25512e-12	3.88529e-12	2.63087e-12	2.72142e-12	1.91391e-12	9.64093e-13	1.61392e-12	1.54514e-12	3.08734e-12	4.93488e-12	5.15698e-12	5.81821e-12
	995.861	-78.5714	101.25	5.32488e-12	3.83697e-12	2.63629e-12	2.76162e-12	1.88363e-12	9.56381e-13	1.5911e-12	1.56975e-12	3.05077e-12	4.89436e-12	5.17882e-12	5.91363e-12
	995.861	-78.5714	104.062	5.42061e-12	3.79133e-12	2.64215e-12	2.78682e-12	1.85205e-12	9.31695e-13	1.57421e-12	1.58226e-12	2.99607e-12	4.8628e-12	5.2281e-12	6.03e-12
	995.861	-78.5714	106.875	5.53341e-12	3.75378e-12	2.64872e-12	2.79607e-12	1.81434e-12	8.96134e-13	1.5572e-12	1.5821e-12	2.92684e-12	4.83632e-12	5.30048e-12	6.15479e-12
	995.861	-78.5714	109.688	5.65864e-12	3.73132e-12	2.65723e-12	2.79619e-12	1.767e-12	8.53736e-13	1.54193e-12	1.57302e-12	2.85109e-12	4.82371e-12	5.39949e-12	6.28208e-12
	995.861	-78.5714	112.5	5.7834e-12	3.7361e-12	2.67298e-12	2.79284e-12	1.71298e-12	8.05717e-13	1.53285e-12	1.55915e-12	2.77823e-12	4.82651e-12	5.51619e-12	6.40324e-12
	995.861	-78.5714	115.312	5.90572e-12	3.76877e-12	2.69033e-12	2.78564e-12	1.65529e-12	7.54897e-13	1.52532e-12	1.53994e-12	2.70872e-12	4.84321e-12	5.64636e-12	6.51059e-12
	995.861	-78.5714	118.125	6.02294e-12	3.82272e-12	2.70508e-12	2.77347e-12	1.59552e-12	7.04104e-13	1.50924e-12	1.51281e-12	2.63913e-12	4.86141e-12	5.78634e-12	6.60177e-12
	995.861	-78.5714	120.938	6.11874e-12	3.8971e-12	2.71993e-12	2.75593e-12	1.53585e-12	6.56601e-13	1.48008e-12	1.4792e-12	2.57048e-12	4.87616e-12	5.9341e-12	6.68446e-12
	995.861	-78.5714	123.75	6.18251e-12	3.98065e-12	2.73776e-12	2.73511e-12	1.47973e-12	6.14086e-13	1.43963e-12	1.44402e-12	2.50312e-12	4.88405e-12	6.08271e-12	6.76647e-12
	995.861	-78.5714	126.562	6.21652e-12	4.06715e-12	2.76929e-12	2.71524e-12	1.42746e-12	5.76476e-13	1.39189e-12	1.40987e-12	2.44361e-12	4.88153e-12	6.22558e-12	6.84146e-12
	995.861	-78.5714	129.375	6.22816e-12	4.15518e-12	2.8184e-12	2.69889e-12	1.3765e-12	5.42846e-13	1.34161e-12	1.37712e-12	2.39852e-12	4.88364e-12	6.35314e-12	6.89646e-12
	995.861	-78.5714	132.188	6.21204e-12	4.23865e-12	2.86695e-12	2.68434e-12	1.32842e-12	5.12572e-13	1.2898e-12	1.34531e-12	2.35903e-12	4.87565e-12	6.44704e-12	6.90927e-12
	995.861	-78.5714	135	6.16766e-12	4.31894e-12	2.90404e-12	2.67014e-12	1.28589e-12	4.85977e-13	1.23709e-12	1.31382e-12	2.32222e-12	4.86767e-12	6.50761e-12	6.8751e-12
	995.861	-78.5714	137.812	6.10982e-12	4.39788e-12	2.93514e-12	2.65656e-12	1.24882e-12	4.63556e-13	1.18476e-12	1.2824e-12	2.28886e-12	4.87435e-12	6.54666e-12	6.80477e-12
	995.861	-78.5714	140.625	6.06592e-12	4.48804e-12	2.97398e-12	2.64488e-12	1.21507e-12	4.45246e-13	1.13272e-12	1.25143e-12	2.26661e-12	4.91939e-12	6.61172e-12	6.73493e-12
	995.861	-78.5714	143.438	6.08537e-12	4.62268e-12	3.03611e-12	2.63705e-12	1.18309e-12	4.30252e-13	1.0797e-12	1.22306e-12	2.26099e-12	5.03594e-12	6.77642e-12	6.72733e-12
	995.861	-78.5714	146.25	6.19415e-12	4.83526e-12	3.14105e-12	2.63546e-12	1.15084e-12	4.18576e-13	1.02223e-12	1.20152e-12	2.28447e-12	5.26444e-12	7.0825e-12	6.82827e-12
	995.861	-78.5714	149.062	6.44414e-12	5.21501e-12	3.32911e-12	2.64355e-12	1.11854e-12	4.1171e-13	9.59146e-13	1.19047e-12	2.36658e-12	5.69186e-12	7.65271e-12	7.1229e-12
	995.861	-78.5714	151.875	6.80907e-12	5.78835e-12	3.59718e-12	2.65491e-12	1.09159e-12	4.0976e-13	8.95934e-13	1.19399e-12	2.49955e-12	6.32888e-12	8.5391e-12	7.61496e-12
	995.861	-78.5714	154.688	7.28027e-12	6.6544e-12	4.05084e-12	2.68282e-12	1.0699e-12	4.19019e-13	8.37769e-13	1.22856e-12	2.77192e-12	7.40806e-12	9.82778e-12	8.31614e-12
	995.861	-78.5714	157.5	7.87433e-12	8.12867e-12	4.78744e-12	2.75405e-12	1.05156e-12	4.4682e-13	7.89008e-13	1.31093e-12	3.26718e-12	9.14044e-12	1.14083e-11	9.03136e-12
	995.861	-78.5714	160.312	9.8947e-12	1.10498e-11	5.82156e-12	2.90222e-12	1.04237e-12	5.05514e-13	7.51986e-13	1.45307e-12	3.9852e-12	1.14677e-11	1.26908e-11	9.35033e-12
	995.861	-78.5714	163.125	6.35334e-11	2.38729e-11	6.66974e-12	3.05717e-12	1.02827e-12	5.55848e-13	7.18557e-13	1.5882e-12	4.58951e-12	1.38411e-11	1.33617e-11	1.53016e-11
	995.861	-78.5714	165.938	5.63081e-10	4.27386e-10	2.73129e-11	3.10576e-12	9.7845e-13	5.6494e-13	6.61305e-13	1.64547e-12	4.90535e-12	1.50308e-11	2.93014e-11	1.45008e-10
	995.861	-78.5714	168.75	1.4359e-10	1.92339e-10	2.36799e-11	3.10948e-12	8.95127e-13	5.72281e-13	5.99638e-13	1.68067e-12	5.13849e-12	1.50707e-11	1.58767e-11	3.81564e-11
	995.861	-78.5714	171.562	5.40374e-11	8.03395e-11	1.79771e-11	2.99767e-12	7.70223e-13	5.61205e-13	5.12721e-13	1.65071e-12	5.11242e-12	1.42762e-11	1.13778e-11	1.52396e-11
	995.861	-78.5714	174.375	2.72068e-11	3.90825e-11	1.36894e-11	2.92232e-12	6.52128e-13	5.62741e-13	4.36834e-13	1.62914e-12	5.01653e-12	1.3434e-11	1.04005e-11	9.42433e-12
	995.861	-78.5714	177.188	1.64001e-11	2.36411e-11	1.1017e-11	2.8775e-12	5.72274e-13	5.57618e-13	3.87042e-13	1.62487e-12	4.95608e-12	1.25787e-11	1.01042e-11	7.7796e-12
	995.861	-78.5714	180	1.21862e-11	1.66782e-11	9.22719e-12	2.89204e-12	5.20868e-13	5.5199e-13	3.45561e-13	1.64643e-12	4.84191e-12	1.17992e-11	9.84285e-12	7.27279e-12
	995.861	-78.5714	182.812	1.03519e-11	1.30854e-11	8.09695e-12	2.89926e-12	4.87817e-13	5.49298e-13	3.12986e-13	1.72134e-12	4.71368e-12	1.1151e-11	9.48049e-12	7.02371e-12
	995.861	-78.5714	185.625	9.09844e-12	1.11957e-11	7.41708e-12	2.8872e-12	4.65867e-13	5.67277e-13	2.92e-13	1.84492e-12	4.63712e-12	1.06659e-11	9.14507e-12	6.8788e-12
	995.861	-78.5714	188.438	8.2083e-12	9.90704e-12	6.95462e-12	2.87886e-12	4.55934e-13	6.18576e-13	2.8668e-13	2.00143e-12	4.62959e-12	1.03998e-11	8.96438e-12	6.64434e-12
	995.861	-78.5714	191.25	7.63736e-12	9.02689e-12	6.66978e-12	2.87396e-12	4.54147e-13	7.01909e-13	2.98576e-13	2.16169e-12	4.68281e-12	1.02669e-11	8.85459e-12	6.52372e-12
	995.861	-78.5714	194.062	7.21402e-12	8.42921e-12	6.51848e-12	2.87017e-12	4.604e-13	8.1466e-13	3.35265e-13	2.35849e-12	4.75967e-12	1.01325e-11	8.77321e-12	6.58523e-12
	995.861	-78.5714	196.875	6.77616e-12	7.85125e-12	6.37962e-12	2.85953e-12	4.78331e-13	9.46396e-13	3.97751e-13	2.57848e-12	4.88003e-12	1.00462e-11	8.61681e-12	6.57768e-12
	995.861	-78.5714	199.688	6.72291e-12	7.18637e-12	6.18506e-12	2.88068e-12	5.14882e-13	1.09059e-12	4.87464e-13	2.83462e-12	4.92342e-12	9.96738e-12	8.42921e-12	6.58522e-12
	995.861	-78.5714	202.5	6.14062e-12	6.59968e-12	5.95257e-12	2.90378e-12	5.72941e-13	1.24436e-12	6.0055e-13	3.09992e-12	4.98689e-12	9.74876e-12	8.19855e-12	6.09159e-12
	995.861	-78.5714	205.312	5.74619e-12	6.36219e-12	5.79704e-12	2.98339e-12	6.55886e-13	1.39873e-12	7.69765e-13	3.40219e-12	5.15742e-12	9.55879e-12	8.10027e-12	5.65788e-12
	995.861	-78.5714	208.125	5.63007e-12	6.22587e-12	5.69138e-12	3.07752e-12	7.44621e-13	1.52978e-12	1.00079e-12	3.7734e-12	5.34464e-12	9.52517e-12	7.99194e-12	5.54632e-12
	995.861	-78.5714	210.938	5.54334e-12	6.08899e-12	5.5961e-12	3.17692e-12	8.60148e-13	1.59768e-12	1.23652e-12	4.16761e-12	5.44416e-12	9.60963e-12	7.90328e-12	5.71983e-12
	995.861	-78.5714	213.75	5.57032e-12	5.94117e-12	5.56558e-12	3.29024e-12	1.00736e-12	1.63007e-12	1.45019e-12	4.56892e-12	5.49146e-12	9.66227e-12	7.83621e-12	5.83574e-12
	995.861	-78.5714	216.562	5.56617e-12	5.79088e-12	5.47368e-12	3.38791e-12	1.13115e-12	1.60887e-12	1.58583e-12	4.90711e-12	5.47591e-12	9.65241e-12	7.76515e-12	5.88699e-12
	995.861	-78.5714	219.375	5.61764e-12	5.73025e-12	5.38189e-12	3.49241e-12	1.29333e-12	1.54702e-12	1.64614e-12	5.14087e-12	5.38985e-12	9.55572e-12	7.73893e-12	5.94436e-12
	995.861	-78.5714	222.188	5.63055e-12	5.54606e-12	5.28998e-12	3.60494e-12	1.47494e-12	1.44681e-12	1.64674e-12	5.24426e-12	5.24095e-12	9.32932e-12	7.5698e-12	5.91264e-12
	995.861	-78.5714	225	5.52711e-12	5.33562e-12	5.21363e-12	3.69679e-12	1.60336e-12	1.33197e-12	1.62762e-12	5.25305e-12	5.09199e-12	9.05508e-12	7.24974e-12	5.904e-12
	995.861	-78.5714	227.812	5.35319e-12	5.16049e-12	5.10331e-12	3.73003e-12	1.68831e-12	1.2123e-12	1.58404e-12	5.13921e-12	4.97359e-12	8.7094e-12	6.91742e-12	5.8288e-12
	995.861	-78.5714	230.625	5.1825e-12	5.0586e-12	4.96807e-12	3.71794e-12	1.7328e-12	1.09869e-12	1.52159e-12	4.91485e-12	4.86359e-12	8.3748e-12	6.61994e-12	5.68842e-12
	995.861	-78.5714	233.438	5.00952e-12	4.96179e-12	4.84777e-12	3.69979e-12	1.75143e-12	1.01924e-12	1.48689e-12	4.62316e-12	4.73862e-12	8.0832e-12	6.42037e-12	5.56016e-12
	995.861	-78.5714	236.25	4.91031e-12	4.91713e-12	4.79225e-12	3.67687e-12	1.73273e-12	9.83028e-13	1.5105e-12	4.27627e-12	4.59874e-12	7.94645e-12	6.38339e-12	5.49787e-12
	995.861	-78.5714	239.062	4.90096e-12	4.91596e-12	4.76679e-12	3.66544e-12	1.68423e-12	9.71801e-13	1.50741e-12	3.96458e-12	4.38169e-12	7.92213e-12	6.46973e-12	5.47434e-12
	995.861	-78.5714	241.875	5.05066e-12	5.02361e-12	4.75364e-12	3.64572e-12	1.63813e-12	9.5426e-13	1.35614e-12	3.68766e-12	4.10716e-12	7.86843e-12	6.68105e-12	5.5296e-12
	995.861	-78.5714	244.688	5.23244e-12	5.23732e-12	4.74701e-12	3.68443e-12	1.62181e-12	9.40545e-13	1.21007e-12	3.45685e-12	3.93494e-12	7.93131e-12	7.02934e-12	5.67415e-12
	995.861	-78.5714	247.5	5.4437e-12	5.49606e-12	4.79351e-12	3.744e-12	1.61598e-12	9.55656e-13	1.15993e-12	3.28533e-12	3.78976e-12	8.10543e-12	7.18611e-12	5.77234e-12
	995.861	-78.5714	250.312	5.59738e-12	5.69509e-12	4.87842e-12	3.81609e-12	1.62897e-12	9.67752e-13	1.17445e-12	3.18488e-12	3.77338e-12	8.31874e-12	7.3138e-12	5.79512e-12
	995.861	-78.5714	253.125	5.62398e-12	5.72558e-12	4.93965e-12	3.85416e-12	1.6349e-12	9.58982e-13	1.20574e-12	3.12569e-12	3.82644e-12	8.45455e-12	7.29757e-12	5.75471e-12
	995.861	-78.5714	255.938	5.62518e-12	5.64211e-12	4.98519e-12	3.84865e-12	1.57088e-12	9.31659e-13	1.2295e-12	3.09598e-12	3.8415e-12	8.58829e-12	7.22692e-12	5.70573e-12
	995.861	-78.5714	258.75	5.52721e-12	5.58918e-12	5.0297e-12	3.8023e-12	1.48981e-12	8.84534e-13	1.23974e-12	3.04125e-12	3.85576e-12	8.69852e-12	7.16625e-12	5.63581e-12
	995.861	-78.5714	261.562	5.41844e-12	5.48761e-12	5.07501e-12	3.73319e-12	1.39462e-12	8.26248e-13	1.23333e-12	2.91542e-12	3.88199e-12	8.68039e-12	7.1778e-12	5.57757e-12
	995.861	-78.5714	264.375	5.42066e-12	5.43618e-12	5.14887e-12	3.66597e-12	1.27111e-12	7.68893e-13	1.19918e-12	2.78183e-12	3.91066e-12	8.59639e-12	7.19989e-12	5.61191e-12
	995.861	-78.5714	267.188	5.57199e-12	5.42675e-12	5.26645e-12	3.59758e-12	1.14317e-12	7.144e-13	1.13725e-12	2.66149e-12	3.97596e-12	8.50999e-12	7.31361e-12	5.77473e-12
	995.861	-78.5714	270	5.83721e-12	5.51526e-12	5.44111e-12	3.54034e-12	1.032e-12	6.60664e-13	1.05497e-12	2.54977e-12	4.04803e-12	8.6253e-12	7.66813e-12	6.02958e-12
	995.861	-78.5714	272.812	6.16429e-12	5.68565e-12	5.74899e-12	3.58758e-12	9.86163e-13	6.39644e-13	1.04684e-12	2.57225e-12	4.29297e-12	8.92517e-12	8.13063e-12	6.26695e-12
	995.861	-78.5714	275.625	6.43538e-12	5.98286e-12	6.12801e-12	3.61129e-12	9.44178e-13	6.09364e-13	9.65104e-13	2.51464e-12	4.49479e-12	9.36054e-12	8.65503e-12	6.42577e-12
	995.861	-78.5714	278.438	6.48057e-12	6.25919e-12	6.50624e-12	3.59243e-12	9.13576e-13	5.59247e-13	8.2971e-13	2.34554e-12	4.53238e-12	9.79144e-12	8.97438e-12	6.25804e-12
	995.861	-78.5714	281.25	6.39915e-12	6.51022e-12	6.85036e-12	3.56683e-12	9.06172e-13	5.14542e-13	6.76821e-13	2.15061e-12	4.49134e-12	1.01339e-11	8.97397e-12	6.01805e-12
	995.861	-78.5714	284.062	6.33284e-12	6.59776e-12	7.16095e-12	3.53174e-12	9.04541e-13	4.76541e-13	5.43554e-13	1.96115e-12	4.41701e-12	1.02731e-11	8.7787e-12	5.89234e-12
	995.861	-78.5714	286.875	6.29659e-12	6.50965e-12	7.30962e-12	3.46357e-12	8.88558e-13	4.39484e-13	4.44619e-13	1.76553e-12	4.26873e-12	1.01433e-11	8.50603e-12	5.91472e-12
	995.861	-78.5714	289.688	6.19929e-12	6.36392e-12	7.23597e-12	3.36801e-12	8.38662e-13	4.00933e-13	3.75675e-13	1.57804e-12	4.07095e-12	9.93509e-12	8.26102e-12	5.9268e-12
	995.861	-78.5714	292.5	6.10979e-12	6.12532e-12	7.01789e-12	3.26221e-12	7.7199e-13	3.54404e-13	3.30164e-13	1.40496e-12	3.8564e-12	9.5862e-12	8.21442e-12	5.98557e-12
	995.861	-78.5714	295.312	6.24315e-12	6.01296e-12	6.85536e-12	3.17964e-12	7.14814e-13	3.0774e-13	3.01506e-13	1.26171e-12	3.66399e-12	9.49953e-12	8.44747e-12	6.22582e-12
	995.861	-78.5714	298.125	6.18103e-12	5.83711e-12	6.72272e-12	3.17787e-12	6.97013e-13	2.78469e-13	2.88296e-13	1.15135e-12	3.4991e-12	9.46242e-12	8.41509e-12	6.05188e-12
	995.861	-78.5714	300.938	5.8548e-12	5.80555e-12	6.60623e-12	3.29155e-12	7.09169e-13	2.70922e-13	3.04521e-13	1.07409e-12	3.38119e-12	9.41441e-12	8.28451e-12	5.76003e-12
	995.861	-78.5714	303.75	5.71738e-12	5.88698e-12	6.67247e-12	3.47441e-12	7.46756e-13	2.80632e-13	3.4756e-13	1.03631e-12	3.3167e-12	9.49038e-12	8.28778e-12	5.8251e-12
	995.861	-78.5714	306.562	6.09665e-12	6.15254e-12	6.84488e-12	3.67607e-12	8.00708e-13	3.03807e-13	4.1264e-13	1.05447e-12	3.37918e-12	9.6262e-12	8.49788e-12	6.21529e-12
	995.861	-78.5714	309.375	6.32912e-12	6.45824e-12	7.09396e-12	3.86445e-12	8.63145e-13	3.43647e-13	4.81205e-13	1.15891e-12	3.59108e-12	9.87479e-12	8.76431e-12	6.45309e-12
	995.861	-78.5714	312.188	6.342e-12	6.66187e-12	7.26413e-12	3.98898e-12	9.36989e-13	4.00309e-13	5.39876e-13	1.35111e-12	3.85428e-12	1.01812e-11	8.90247e-12	6.59781e-12
	995.861	-78.5714	315	6.26169e-12	6.93145e-12	7.32759e-12	4.1507e-12	1.0386e-12	4.72533e-13	6.16663e-13	1.64344e-12	4.15876e-12	1.05741e-11	8.93822e-12	6.59542e-12
	995.861	-78.5714	317.812	6.35782e-12	7.15355e-12	7.44103e-12	4.34374e-12	1.14671e-12	5.39914e-13	6.83776e-13	1.90391e-12	4.4623e-12	1.07582e-11	8.89411e-12	6.84319e-12
	995.861	-78.5714	320.625	6.28619e-12	7.22545e-12	7.5389e-12	4.53057e-12	1.26696e-12	6.18219e-13	7.5006e-13	2.11256e-12	4.74941e-12	1.106e-11	8.87354e-12	6.82539e-12
	995.861	-78.5714	323.438	6.03596e-12	7.12396e-12	7.69282e-12	4.70629e-12	1.38433e-12	7.29094e-13	8.11182e-13	2.3106e-12	5.02575e-12	1.14079e-11	8.87844e-12	6.65764e-12
	995.861	-78.5714	326.25	5.9649e-12	7.19106e-12	7.80838e-12	4.84032e-12	1.47562e-12	8.27756e-13	8.72166e-13	2.54756e-12	5.34578e-12	1.18219e-11	8.98918e-12	6.30681e-12
	995.861	-78.5714	329.062	5.94722e-12	7.4391e-12	7.9024e-12	4.92454e-12	1.58711e-12	9.17279e-13	9.44208e-13	2.77225e-12	5.55676e-12	1.21992e-11	9.19944e-12	6.23515e-12
	995.861	-78.5714	331.875	5.96197e-12	7.6385e-12	7.94483e-12	4.94343e-12	1.72165e-12	9.86346e-13	1.0231e-12	2.9401e-12	5.62197e-12	1.21727e-11	9.3173e-12	6.24492e-12
	995.861	-78.5714	334.688	6.22573e-12	7.68939e-12	7.93322e-12	4.91557e-12	1.86472e-12	1.03934e-12	1.07186e-12	3.06395e-12	5.58923e-12	1.19107e-11	9.27147e-12	6.43077e-12
	995.861	-78.5714	337.5	6.43433e-12	7.59915e-12	7.86688e-12	4.86394e-12	2.00249e-12	1.0488e-12	1.00696e-12	3.13928e-12	5.46839e-12	1.15618e-11	9.12109e-12	6.48126e-12
	995.861	-78.5714	340.312	6.52135e-12	7.41563e-12	7.71498e-12	4.78562e-12	2.11428e-12	1.0785e-12	1.01985e-12	3.18727e-12	5.26486e-12	1.11419e-11	8.91763e-12	6.41273e-12
	995.861	-78.5714	343.125	6.48415e-12	7.14988e-12	7.47858e-12	4.67726e-12	2.203e-12	1.10019e-12	1.00567e-12	3.18702e-12	5.01767e-12	1.05384e-11	8.7372e-12	6.29988e-12
	995.861	-78.5714	345.938	6.34473e-12	6.78694e-12	7.15468e-12	4.51807e-12	2.28127e-12	1.11523e-12	9.7111e-13	3.13458e-12	4.72494e-12	9.72909e-12	8.55706e-12	6.12982e-12
	995.861	-78.5714	348.75	6.15535e-12	6.41713e-12	6.8047e-12	4.33717e-12	2.34953e-12	1.13119e-12	9.2623e-13	3.04536e-12	4.41853e-12	8.9017e-12	8.30852e-12	5.99148e-12
	995.861	-78.5714	351.562	5.95825e-12	6.07213e-12	6.40656e-12	4.14799e-12	2.39822e-12	1.15133e-12	8.81348e-13	2.92583e-12	4.12406e-12	8.17356e-12	8.09449e-12	5.89876e-12
	995.861	-78.5714	354.375	5.93229e-12	5.77999e-12	6.03033e-12	3.96557e-12	2.41382e-12	1.17006e-12	8.47931e-13	2.80946e-12	3.87804e-12	7.59023e-12	7.97104e-12	5.94879e-12
	995.861	-78.5714	357.188	6.01559e-12	5.54505e-12	5.65723e-12	3.81599e-12	2.40473e-12	1.18703e-12	8.26272e-13	2.71171e-12	3.6924e-12	7.17921e-12	7.91863e-12	6.03815e-12
	995.861	-75.7143	0	6.46642e-12	5.74386e-12	4.71476e-12	3.52548e-12	2.62797e-12	1.37538e-12	1.04478e-12	2.9235e-12	3.72752e-12	7.34559e-12	8.14368e-12	6.29461e-12
	995.861	-75.7143	2.8125	6.36967e-12	5.3143e-12	4.33585e-12	3.35455e-12	2.59962e-12	1.37114e-12	1.02353e-12	2.82978e-12	3.52224e-12	6.86914e-12	7.66494e-12	6.05792e-12
	995.861	-75.7143	5.625	6.19989e-12	4.98062e-12	4.04613e-12	3.19681e-12	2.5708e-12	1.35493e-12	1.01629e-12	2.73788e-12	3.3637e-12	6.54882e-12	7.21716e-12	5.79848e-12
	995.861	-75.7143	8.4375	5.76601e-12	4.75944e-12	3.79727e-12	3.03519e-12	2.5501e-12	1.31882e-12	1.03709e-12	2.63672e-12	3.23744e-12	6.32661e-12	6.80159e-12	5.55259e-12
	995.861	-75.7143	11.25	5.33842e-12	4.59894e-12	3.58526e-12	2.89415e-12	2.52483e-12	1.27297e-12	1.06701e-12	2.51163e-12	3.12221e-12	6.17065e-12	6.43522e-12	5.3766e-12
	995.861	-75.7143	14.0625	5.14996e-12	4.49903e-12	3.41927e-12	2.78866e-12	2.487e-12	1.21291e-12	1.10097e-12	2.37671e-12	3.00974e-12	6.0627e-12	6.17166e-12	5.3397e-12
	995.861	-75.7143	16.875	5.10747e-12	4.31126e-12	3.3118e-12	2.72225e-12	2.4611e-12	1.15767e-12	1.15139e-12	2.26882e-12	2.91329e-12	6.00029e-12	5.98862e-12	5.34116e-12
	995.861	-75.7143	19.6875	5.08429e-12	4.16726e-12	3.23699e-12	2.61344e-12	2.44301e-12	1.10094e-12	1.21125e-12	2.17668e-12	2.84003e-12	5.97207e-12	5.90001e-12	5.35423e-12
	995.861	-75.7143	22.5	5.13627e-12	4.06006e-12	3.1918e-12	2.54036e-12	2.41531e-12	1.03563e-12	1.26481e-12	2.08093e-12	2.77878e-12	5.94749e-12	5.90591e-12	5.36031e-12
	995.861	-75.7143	25.3125	5.19193e-12	3.99793e-12	3.14678e-12	2.52787e-12	2.37128e-12	9.61668e-13	1.30471e-12	1.98852e-12	2.72306e-12	5.92209e-12	5.97174e-12	5.3673e-12
	995.861	-75.7143	28.125	5.2204e-12	3.96075e-12	3.11974e-12	2.55065e-12	2.34549e-12	9.3183e-13	1.33545e-12	1.94449e-12	2.7168e-12	5.90649e-12	6.03261e-12	5.36034e-12
	995.861	-75.7143	30.9375	5.22976e-12	3.91665e-12	3.09214e-12	2.58823e-12	2.34524e-12	9.26582e-13	1.36626e-12	1.93625e-12	2.75318e-12	5.92741e-12	6.06229e-12	5.34165e-12
	995.861	-75.7143	33.75	5.21887e-12	3.86217e-12	3.03137e-12	2.60158e-12	2.34027e-12	9.14954e-13	1.38972e-12	1.91851e-12	2.77098e-12	5.97889e-12	6.08345e-12	5.32252e-12
	995.861	-75.7143	36.5625	5.20372e-12	3.83157e-12	2.94281e-12	2.57364e-12	2.31609e-12	8.9292e-13	1.41292e-12	1.88047e-12	2.76353e-12	6.001e-12	6.06879e-12	5.32323e-12
	995.861	-75.7143	39.375	5.20117e-12	3.83078e-12	2.85016e-12	2.51791e-12	2.28081e-12	8.61148e-13	1.44151e-12	1.82881e-12	2.75024e-12	5.98721e-12	6.02874e-12	5.36807e-12
	995.861	-75.7143	42.1875	5.23443e-12	3.87439e-12	2.78079e-12	2.44891e-12	2.23919e-12	8.29114e-13	1.48204e-12	1.7638e-12	2.73865e-12	5.95928e-12	6.0342e-12	5.46462e-12
	995.861	-75.7143	45	5.30009e-12	3.96851e-12	2.75053e-12	2.41476e-12	2.20221e-12	8.13467e-13	1.52694e-12	1.69056e-12	2.7482e-12	5.94856e-12	6.10097e-12	5.59991e-12
	995.861	-75.7143	47.8125	5.43816e-12	4.14801e-12	2.78696e-12	2.44174e-12	2.19168e-12	8.29861e-13	1.59193e-12	1.63985e-12	2.81955e-12	5.95758e-12	6.26293e-12	5.8131e-12
	995.861	-75.7143	50.625	5.67406e-12	4.44143e-12	2.8763e-12	2.51051e-12	2.20397e-12	8.68207e-13	1.67007e-12	1.61229e-12	2.9339e-12	5.9895e-12	6.56572e-12	6.11448e-12
	995.861	-75.7143	53.4375	6.07626e-12	4.94573e-12	3.05915e-12	2.6062e-12	2.24742e-12	9.10384e-13	1.74089e-12	1.63158e-12	3.09873e-12	6.11261e-12	7.12151e-12	6.58139e-12
	995.861	-75.7143	56.25	6.64158e-12	5.71324e-12	3.39403e-12	2.78317e-12	2.28832e-12	9.16575e-13	1.81818e-12	1.68221e-12	3.30768e-12	6.44786e-12	7.86471e-12	7.21638e-12
	995.861	-75.7143	59.0625	7.30786e-12	6.76647e-12	3.93171e-12	3.03659e-12	2.2522e-12	9.05205e-13	1.91863e-12	1.7704e-12	3.57488e-12	7.03677e-12	8.85895e-12	8.04943e-12
	995.861	-75.7143	61.875	7.8731e-12	7.70176e-12	4.50056e-12	3.30895e-12	2.18021e-12	9.61205e-13	2.01655e-12	1.90278e-12	3.92255e-12	7.77306e-12	1.00204e-11	8.90121e-12
	995.861	-75.7143	64.6875	8.33022e-12	8.39866e-12	4.91955e-12	3.53621e-12	2.15894e-12	1.07463e-12	2.12281e-12	2.01582e-12	4.34307e-12	8.397e-12	1.0935e-11	9.53158e-12
	995.861	-75.7143	67.5	8.60197e-12	8.7207e-12	5.10156e-12	3.65673e-12	2.15803e-12	1.1622e-12	2.22835e-12	2.07137e-12	4.65232e-12	8.83263e-12	1.13477e-11	9.8258e-12
	995.861	-75.7143	70.3125	8.60728e-12	8.59583e-12	4.9832e-12	3.66971e-12	2.15099e-12	1.21571e-12	2.31908e-12	2.0812e-12	4.80276e-12	8.83878e-12	1.11431e-11	9.75776e-12
	995.861	-75.7143	73.125	8.40049e-12	8.14299e-12	4.66538e-12	3.57708e-12	2.14905e-12	1.24559e-12	2.38306e-12	2.05524e-12	4.80551e-12	8.44209e-12	1.04108e-11	9.40299e-12
	995.861	-75.7143	75.9375	7.90344e-12	7.40926e-12	4.22917e-12	3.41991e-12	2.14119e-12	1.24941e-12	2.41244e-12	2.0005e-12	4.61748e-12	7.77936e-12	9.26691e-12	8.68896e-12
	995.861	-75.7143	78.75	7.27436e-12	6.70319e-12	3.86902e-12	3.27895e-12	2.11782e-12	1.22899e-12	2.40722e-12	1.93904e-12	4.36358e-12	7.22749e-12	8.1576e-12	7.85242e-12
	995.861	-75.7143	81.5625	6.7284e-12	6.16337e-12	3.59462e-12	3.14474e-12	2.06386e-12	1.17114e-12	2.3614e-12	1.85382e-12	4.13539e-12	6.81913e-12	7.33739e-12	7.14556e-12
	995.861	-75.7143	84.375	6.3384e-12	5.7683e-12	3.38374e-12	3.01263e-12	2.00011e-12	1.10001e-12	2.274e-12	1.75087e-12	3.91015e-12	6.522e-12	6.76245e-12	6.64191e-12
	995.861	-75.7143	87.1875	6.10286e-12	5.49148e-12	3.23134e-12	2.89392e-12	1.94587e-12	1.04293e-12	2.17301e-12	1.65869e-12	3.72213e-12	6.3182e-12	6.40563e-12	6.34186e-12
	995.861	-75.7143	90	5.92316e-12	5.23638e-12	3.09378e-12	2.76764e-12	1.88682e-12	9.88146e-13	2.04411e-12	1.57437e-12	3.54961e-12	6.16007e-12	6.15095e-12	6.14437e-12
	995.861	-75.7143	92.8125	5.77031e-12	4.97655e-12	2.93883e-12	2.61581e-12	1.81488e-12	9.42362e-13	1.89783e-12	1.48928e-12	3.38436e-12	6.04711e-12	5.99513e-12	6.01565e-12
	995.861	-75.7143	95.625	5.64374e-12	4.76374e-12	2.81929e-12	2.5052e-12	1.75199e-12	9.31829e-13	1.78349e-12	1.43196e-12	3.26901e-12	5.92303e-12	5.88216e-12	5.93655e-12
	995.861	-75.7143	98.4375	5.5932e-12	4.58496e-12	2.73742e-12	2.44416e-12	1.70938e-12	9.44916e-13	1.71281e-12	1.42012e-12	3.17511e-12	5.82944e-12	5.81091e-12	5.92859e-12
	995.861	-75.7143	101.25	5.61509e-12	4.42667e-12	2.67124e-12	2.44432e-12	1.68174e-12	9.47246e-13	1.65493e-12	1.42453e-12	3.07517e-12	5.75287e-12	5.80069e-12	6.00027e-12
	995.861	-75.7143	104.062	5.74125e-12	4.32752e-12	2.6347e-12	2.48195e-12	1.65939e-12	9.36009e-13	1.60917e-12	1.44371e-12	2.9537e-12	5.7191e-12	5.8619e-12	6.16957e-12
	995.861	-75.7143	106.875	5.93655e-12	4.27467e-12	2.62294e-12	2.50138e-12	1.63708e-12	9.01378e-13	1.59315e-12	1.45245e-12	2.81068e-12	5.70821e-12	5.97487e-12	6.39454e-12
	995.861	-75.7143	109.688	6.12412e-12	4.26437e-12	2.61677e-12	2.48107e-12	1.60755e-12	8.47869e-13	1.59576e-12	1.43699e-12	2.66146e-12	5.71163e-12	6.10616e-12	6.60886e-12
	995.861	-75.7143	112.5	6.24246e-12	4.27671e-12	2.61326e-12	2.44024e-12	1.56236e-12	7.83066e-13	1.60802e-12	1.40468e-12	2.53224e-12	5.70992e-12	6.21921e-12	6.74118e-12
	995.861	-75.7143	115.312	6.21478e-12	4.28034e-12	2.60892e-12	2.39167e-12	1.50875e-12	7.2098e-13	1.56993e-12	1.36183e-12	2.43838e-12	5.69325e-12	6.27239e-12	6.72549e-12
	995.861	-75.7143	118.125	6.09527e-12	4.27349e-12	2.60021e-12	2.35471e-12	1.46217e-12	6.7037e-13	1.5315e-12	1.32242e-12	2.38425e-12	5.65783e-12	6.25725e-12	6.60295e-12
	995.861	-75.7143	120.938	5.9437e-12	4.26371e-12	2.62017e-12	2.35619e-12	1.42142e-12	6.31583e-13	1.50164e-12	1.3033e-12	2.3635e-12	5.61781e-12	6.205e-12	6.43241e-12
	995.861	-75.7143	123.75	5.84432e-12	4.26533e-12	2.65309e-12	2.38935e-12	1.38645e-12	6.02948e-13	1.47834e-12	1.29927e-12	2.36015e-12	5.59149e-12	6.17531e-12	6.30726e-12
	995.861	-75.7143	126.562	5.85661e-12	4.30956e-12	2.72358e-12	2.44331e-12	1.3596e-12	5.78635e-13	1.46285e-12	1.31156e-12	2.37635e-12	5.5874e-12	6.22436e-12	6.30679e-12
	995.861	-75.7143	129.375	5.95571e-12	4.39124e-12	2.80337e-12	2.48462e-12	1.33413e-12	5.51926e-13	1.45582e-12	1.32127e-12	2.38069e-12	5.59791e-12	6.35121e-12	6.433e-12
	995.861	-75.7143	132.188	6.11998e-12	4.51186e-12	2.84087e-12	2.48668e-12	1.30384e-12	5.23229e-13	1.40715e-12	1.31311e-12	2.3344e-12	5.60044e-12	6.55146e-12	6.67241e-12
	995.861	-75.7143	135	6.28011e-12	4.65989e-12	2.85194e-12	2.46301e-12	1.26823e-12	4.93588e-13	1.34032e-12	1.29352e-12	2.25621e-12	5.59274e-12	6.77527e-12	6.93087e-12
	995.861	-75.7143	137.812	6.35193e-12	4.79408e-12	2.85091e-12	2.42522e-12	1.22714e-12	4.65292e-13	1.26738e-12	1.26313e-12	2.17155e-12	5.57852e-12	6.95768e-12	7.10458e-12
	995.861	-75.7143	140.625	6.3415e-12	4.87053e-12	2.84405e-12	2.38876e-12	1.18179e-12	4.39776e-13	1.1979e-12	1.22852e-12	2.10291e-12	5.57011e-12	7.07391e-12	7.15761e-12
	995.861	-75.7143	143.438	6.28343e-12	4.90451e-12	2.85474e-12	2.35894e-12	1.14365e-12	4.16834e-13	1.13606e-12	1.19819e-12	2.0721e-12	5.65258e-12	7.14818e-12	7.08066e-12
	995.861	-75.7143	146.25	6.27577e-12	4.97251e-12	2.90517e-12	2.33715e-12	1.12269e-12	3.9541e-13	1.08278e-12	1.17031e-12	2.09277e-12	5.83171e-12	7.25238e-12	7.00622e-12
	995.861	-75.7143	149.062	6.42427e-12	5.20216e-12	3.04344e-12	2.33652e-12	1.11815e-12	3.77522e-13	1.03865e-12	1.15255e-12	2.1934e-12	6.19087e-12	7.52034e-12	7.09099e-12
	995.861	-75.7143	151.875	6.72074e-12	5.6562e-12	3.32378e-12	2.3719e-12	1.13287e-12	3.70374e-13	9.95232e-13	1.1642e-12	2.44696e-12	6.83789e-12	8.04558e-12	7.39706e-12
	995.861	-75.7143	154.688	7.23264e-12	6.51499e-12	3.67209e-12	2.41164e-12	1.13942e-12	3.73833e-13	9.47021e-13	1.19797e-12	2.76131e-12	7.8098e-12	9.15005e-12	8.05724e-12
	995.861	-75.7143	157.5	7.88815e-12	8.69437e-12	4.21795e-12	2.4726e-12	1.14163e-12	3.92042e-13	8.98039e-13	1.27665e-12	3.1963e-12	9.36995e-12	1.08378e-11	8.93289e-12
	995.861	-75.7143	160.312	8.9857e-12	1.84825e-11	5.29494e-12	2.60645e-12	1.14459e-12	4.41716e-13	8.52514e-13	1.44714e-12	3.84574e-12	1.18841e-11	1.27076e-11	9.58298e-12
	995.861	-75.7143	163.125	5.34784e-11	5.82631e-11	6.49685e-12	2.86743e-12	1.12448e-12	5.11356e-13	8.14039e-13	1.68833e-12	4.52594e-12	1.49542e-11	1.38548e-11	1.73097e-11
	995.861	-75.7143	165.938	5.80757e-10	3.99445e-10	3.31945e-11	3.19681e-12	1.08882e-12	5.61179e-13	7.60676e-13	1.89575e-12	5.04121e-12	1.70109e-11	3.5296e-11	1.44996e-10
	995.861	-75.7143	168.75	2.45411e-10	1.67059e-10	3.30423e-11	3.38639e-12	9.97907e-13	5.82098e-13	6.81258e-13	2.02676e-12	5.267e-12	1.7259e-11	2.3259e-11	6.2983e-11
	995.861	-75.7143	171.562	7.00724e-11	4.33914e-11	1.43582e-11	3.3757e-12	8.94613e-13	5.95831e-13	5.80304e-13	2.05868e-12	5.20416e-12	1.61163e-11	1.73736e-11	3.32447e-11
	995.861	-75.7143	174.375	2.31238e-11	2.22217e-11	1.09978e-11	3.2871e-12	8.40069e-13	6.12231e-13	4.81211e-13	2.11524e-12	5.14264e-12	1.47456e-11	1.32064e-11	1.6561e-11
	995.861	-75.7143	177.188	1.37155e-11	1.60018e-11	9.38484e-12	3.19171e-12	8.14554e-13	6.14447e-13	4.07594e-13	2.19366e-12	5.01431e-12	1.37909e-11	1.2047e-11	1.1953e-11
	995.861	-75.7143	180	1.09305e-11	1.34937e-11	8.53215e-12	3.13041e-12	8.13552e-13	6.25438e-13	3.69152e-13	2.35394e-12	4.91464e-12	1.30751e-11	1.15003e-11	1.01438e-11
	995.861	-75.7143	182.812	9.85649e-12	1.21179e-11	7.9859e-12	3.11541e-12	8.42341e-13	6.67391e-13	3.61378e-13	2.54272e-12	4.88438e-12	1.25512e-11	1.11012e-11	9.51694e-12
	995.861	-75.7143	185.625	9.40699e-12	1.09682e-11	7.61444e-12	3.12942e-12	8.8218e-13	7.54406e-13	3.84014e-13	2.74558e-12	4.94097e-12	1.23751e-11	1.07682e-11	9.16526e-12
	995.861	-75.7143	188.438	8.9582e-12	1.01449e-11	7.35313e-12	3.14661e-12	9.26501e-13	8.86001e-13	4.42836e-13	3.00713e-12	5.04903e-12	1.2297e-11	1.06429e-11	8.85809e-12
	995.861	-75.7143	191.25	8.59277e-12	9.57284e-12	7.20037e-12	3.16872e-12	9.65656e-13	1.03327e-12	5.28408e-13	3.30801e-12	5.1969e-12	1.22238e-11	1.05899e-11	8.73439e-12
	995.861	-75.7143	194.062	8.31259e-12	9.05054e-12	7.02738e-12	3.20934e-12	1.00004e-12	1.17796e-12	6.13013e-13	3.58862e-12	5.34297e-12	1.22305e-11	1.05812e-11	8.66932e-12
	995.861	-75.7143	196.875	8.02209e-12	8.51375e-12	6.86812e-12	3.2569e-12	1.04256e-12	1.32446e-12	6.91807e-13	3.78777e-12	5.52385e-12	1.22898e-11	1.05357e-11	8.6665e-12
	995.861	-75.7143	199.688	7.95872e-12	8.04289e-12	6.79308e-12	3.31555e-12	1.09698e-12	1.48117e-12	8.07427e-13	3.96854e-12	5.72246e-12	1.23852e-11	1.04829e-11	8.53996e-12
	995.861	-75.7143	202.5	7.82851e-12	7.61669e-12	6.61361e-12	3.37621e-12	1.18082e-12	1.63406e-12	1.05228e-12	4.07261e-12	5.88046e-12	1.23215e-11	1.02612e-11	8.34753e-12
	995.861	-75.7143	205.312	7.6061e-12	7.29655e-12	6.46114e-12	3.41188e-12	1.23432e-12	1.77963e-12	1.42933e-12	4.20769e-12	5.99957e-12	1.21988e-11	1.00349e-11	8.25242e-12
	995.861	-75.7143	208.125	7.44768e-12	7.14155e-12	6.35726e-12	3.46188e-12	1.26317e-12	1.97597e-12	1.80019e-12	4.36236e-12	6.04692e-12	1.19964e-11	9.87126e-12	8.1302e-12
	995.861	-75.7143	210.938	7.34701e-12	7.05812e-12	6.21268e-12	3.49964e-12	1.27822e-12	2.15575e-12	2.07523e-12	4.61342e-12	6.03637e-12	1.17985e-11	9.76749e-12	8.18304e-12
	995.861	-75.7143	213.75	7.10666e-12	6.91114e-12	6.05955e-12	3.50999e-12	1.32156e-12	2.27501e-12	2.2409e-12	5.11927e-12	5.96217e-12	1.14818e-11	9.53617e-12	7.98367e-12
	995.861	-75.7143	216.562	6.89421e-12	6.60866e-12	5.881e-12	3.64958e-12	1.42994e-12	2.31692e-12	2.31838e-12	5.5533e-12	5.87535e-12	1.11567e-11	9.35093e-12	7.66069e-12
	995.861	-75.7143	219.375	6.36715e-12	6.23512e-12	5.68866e-12	3.77391e-12	1.67374e-12	2.27097e-12	2.31607e-12	5.83117e-12	5.70579e-12	1.08021e-11	9.2209e-12	7.08412e-12
	995.861	-75.7143	222.188	5.87815e-12	6.009e-12	5.5298e-12	3.89959e-12	1.97145e-12	2.15111e-12	2.24531e-12	5.99682e-12	5.53725e-12	1.04398e-11	9.02236e-12	6.6189e-12
	995.861	-75.7143	225	5.8149e-12	5.86459e-12	5.45866e-12	4.00239e-12	2.21303e-12	1.98144e-12	2.12277e-12	6.04086e-12	5.33719e-12	1.02008e-11	8.77044e-12	6.39807e-12
	995.861	-75.7143	227.812	5.81342e-12	5.74262e-12	5.41586e-12	4.04527e-12	2.3467e-12	1.80138e-12	1.99462e-12	5.98452e-12	5.2146e-12	1.00925e-11	8.52537e-12	6.25581e-12
	995.861	-75.7143	230.625	5.76267e-12	5.78445e-12	5.38621e-12	4.048e-12	2.40164e-12	1.62803e-12	1.89713e-12	5.85041e-12	5.09217e-12	1.00462e-11	8.42611e-12	6.09242e-12
	995.861	-75.7143	233.438	5.68835e-12	5.83333e-12	5.38318e-12	4.03477e-12	2.39908e-12	1.50152e-12	1.9001e-12	5.67973e-12	4.94203e-12	1.00178e-11	8.31427e-12	5.92898e-12
	995.861	-75.7143	236.25	5.66969e-12	5.89197e-12	5.4183e-12	4.04025e-12	2.37103e-12	1.42505e-12	1.9664e-12	5.45302e-12	4.83361e-12	1.0053e-11	8.44673e-12	5.97741e-12
	995.861	-75.7143	239.062	5.71145e-12	5.97976e-12	5.49069e-12	4.06241e-12	2.3105e-12	1.41455e-12	2.04151e-12	5.20683e-12	4.7347e-12	1.01966e-11	8.70762e-12	6.07412e-12
	995.861	-75.7143	241.875	5.79395e-12	6.1347e-12	5.56076e-12	4.08313e-12	2.23204e-12	1.45073e-12	2.0243e-12	5.00676e-12	4.62893e-12	1.03523e-11	8.96081e-12	6.19042e-12
	995.861	-75.7143	244.688	5.96428e-12	6.39038e-12	5.74219e-12	4.21221e-12	2.20317e-12	1.576e-12	1.99722e-12	4.90126e-12	4.72622e-12	1.06445e-11	9.24324e-12	6.43097e-12
	995.861	-75.7143	247.5	6.04047e-12	6.63935e-12	5.91269e-12	4.35309e-12	2.16315e-12	1.7225e-12	2.04195e-12	4.74859e-12	4.8812e-12	1.10942e-11	9.67375e-12	6.76343e-12
	995.861	-75.7143	250.312	6.26471e-12	6.88974e-12	6.10686e-12	4.51458e-12	2.19031e-12	1.90869e-12	2.17058e-12	4.77783e-12	5.13864e-12	1.1602e-11	1.01943e-11	7.14526e-12
	995.861	-75.7143	253.125	6.285e-12	6.83896e-12	6.14985e-12	4.57743e-12	2.22825e-12	2.02148e-12	2.23649e-12	4.67223e-12	5.09046e-12	1.16968e-11	1.01987e-11	7.15972e-12
	995.861	-75.7143	255.938	6.16651e-12	6.71438e-12	6.17475e-12	4.63263e-12	2.30696e-12	2.14882e-12	2.28056e-12	4.71715e-12	5.06507e-12	1.15986e-11	9.82532e-12	6.97803e-12
	995.861	-75.7143	258.75	6.16439e-12	6.57141e-12	6.11639e-12	4.598e-12	2.35287e-12	2.23138e-12	2.27136e-12	4.69819e-12	4.98486e-12	1.13062e-11	9.471e-12	6.66767e-12
	995.861	-75.7143	261.562	6.19554e-12	6.57171e-12	5.98053e-12	4.48442e-12	2.34364e-12	2.24217e-12	2.16945e-12	4.49579e-12	4.84376e-12	1.10113e-11	9.10195e-12	6.32806e-12
	995.861	-75.7143	264.375	6.24727e-12	6.59726e-12	5.84507e-12	4.31787e-12	2.25001e-12	2.184e-12	1.98557e-12	4.17829e-12	4.68863e-12	1.07139e-11	8.7936e-12	6.13119e-12
	995.861	-75.7143	267.188	6.22001e-12	6.52489e-12	5.7367e-12	4.13011e-12	2.1052e-12	2.10648e-12	1.76316e-12	3.91637e-12	4.55136e-12	1.03483e-11	8.50147e-12	6.00201e-12
	995.861	-75.7143	270	6.07364e-12	6.48855e-12	5.70531e-12	3.93815e-12	1.95217e-12	2.02682e-12	1.55441e-12	3.7062e-12	4.43152e-12	1.01577e-11	8.28063e-12	5.92824e-12
	995.861	-75.7143	272.812	5.98207e-12	6.46327e-12	5.78484e-12	3.75702e-12	1.8188e-12	1.94009e-12	1.4032e-12	3.57003e-12	4.3697e-12	1.0115e-11	8.14373e-12	5.80604e-12
	995.861	-75.7143	275.625	5.94476e-12	6.51126e-12	5.9176e-12	3.64383e-12	1.73218e-12	1.8533e-12	1.31011e-12	3.54001e-12	4.38615e-12	1.02678e-11	8.09421e-12	5.6789e-12
	995.861	-75.7143	278.438	5.82273e-12	6.52573e-12	6.05797e-12	3.62586e-12	1.69418e-12	1.92107e-12	1.25347e-12	3.49481e-12	4.43829e-12	1.04822e-11	8.06667e-12	5.59292e-12
	995.861	-75.7143	281.25	5.70805e-12	6.46888e-12	6.12229e-12	3.64693e-12	1.70403e-12	2.17344e-12	1.24013e-12	3.42379e-12	4.47924e-12	1.06418e-11	8.0215e-12	5.73516e-12
	995.861	-75.7143	284.062	5.65884e-12	6.33732e-12	6.13696e-12	3.67518e-12	1.76879e-12	2.68954e-12	1.31628e-12	3.31982e-12	4.50199e-12	1.06803e-11	7.88196e-12	5.78761e-12
	995.861	-75.7143	286.875	5.70074e-12	6.11942e-12	6.02415e-12	3.69454e-12	1.89408e-12	3.27358e-12	1.52098e-12	3.18286e-12	4.53697e-12	1.05453e-11	7.83608e-12	5.7713e-12
	995.861	-75.7143	289.688	5.81167e-12	5.91802e-12	5.85794e-12	3.68762e-12	1.98687e-12	3.41953e-12	1.6901e-12	3.01774e-12	4.51135e-12	1.03562e-11	7.86733e-12	5.77964e-12
	995.861	-75.7143	292.5	6.0448e-12	5.85476e-12	5.75329e-12	3.66775e-12	1.96035e-12	3.22866e-12	1.83279e-12	2.79325e-12	4.36686e-12	1.02463e-11	8.06665e-12	5.70547e-12
	995.861	-75.7143	295.312	6.05976e-12	5.83107e-12	5.77353e-12	3.60803e-12	1.71631e-12	2.68743e-12	1.7093e-12	2.47997e-12	4.18822e-12	1.02569e-11	8.25495e-12	5.69191e-12
	995.861	-75.7143	298.125	5.97832e-12	5.76624e-12	5.90879e-12	3.53567e-12	1.41485e-12	1.76339e-12	1.23077e-12	2.08146e-12	3.98527e-12	1.03593e-11	8.51983e-12	5.87874e-12
	995.861	-75.7143	300.938	6.43361e-12	6.1754e-12	6.23569e-12	3.56137e-12	1.18489e-12	9.18911e-13	8.01666e-13	1.74695e-12	3.961e-12	1.0747e-11	9.15387e-12	6.65053e-12
	995.861	-75.7143	303.75	7.26469e-12	6.81049e-12	6.58863e-12	3.65643e-12	1.15385e-12	6.57804e-13	7.3444e-13	1.51213e-12	3.97914e-12	1.12386e-11	9.72083e-12	7.49308e-12
	995.861	-75.7143	306.562	7.89919e-12	7.35371e-12	6.95454e-12	3.86483e-12	1.23007e-12	5.90839e-13	8.00769e-13	1.36419e-12	3.99855e-12	1.1701e-11	1.02011e-11	7.94577e-12
	995.861	-75.7143	309.375	7.89957e-12	7.55804e-12	7.17029e-12	4.18105e-12	1.31329e-12	6.01193e-13	9.08184e-13	1.30372e-12	4.05336e-12	1.18276e-11	1.02741e-11	7.9478e-12
	995.861	-75.7143	312.188	7.65276e-12	7.63941e-12	7.22152e-12	4.37722e-12	1.37431e-12	6.47982e-13	1.01391e-12	1.40592e-12	4.1487e-12	1.17876e-11	1.03011e-11	7.84139e-12
	995.861	-75.7143	315	7.44974e-12	7.7226e-12	7.31293e-12	4.57673e-12	1.43882e-12	7.05428e-13	1.08867e-12	1.62329e-12	4.284e-12	1.17745e-11	1.01759e-11	7.77545e-12
	995.861	-75.7143	317.812	7.51002e-12	7.80979e-12	7.3828e-12	4.72346e-12	1.50994e-12	7.68002e-13	1.13041e-12	1.87338e-12	4.46381e-12	1.17836e-11	1.01227e-11	7.79649e-12
	995.861	-75.7143	320.625	7.51726e-12	7.90734e-12	7.63655e-12	4.7946e-12	1.58254e-12	8.67495e-13	1.15868e-12	2.10359e-12	4.64462e-12	1.19375e-11	1.02173e-11	7.84269e-12
	995.861	-75.7143	323.438	7.40556e-12	7.95436e-12	7.91175e-12	4.87817e-12	1.66975e-12	1.01781e-12	1.21593e-12	2.36302e-12	4.88606e-12	1.22043e-11	1.03639e-11	7.82431e-12
	995.861	-75.7143	326.25	7.26567e-12	8.11946e-12	8.08402e-12	4.97053e-12	1.77598e-12	1.12361e-12	1.34553e-12	2.63352e-12	5.19066e-12	1.25781e-11	1.04774e-11	7.71883e-12
	995.861	-75.7143	329.062	7.10682e-12	8.28282e-12	8.22673e-12	5.06319e-12	1.85495e-12	1.21872e-12	1.58128e-12	2.93199e-12	5.58405e-12	1.29036e-11	1.06614e-11	7.69546e-12
	995.861	-75.7143	331.875	6.76875e-12	8.37905e-12	8.2276e-12	5.18744e-12	1.97834e-12	1.36986e-12	1.99753e-12	3.32263e-12	5.97485e-12	1.32508e-11	1.07372e-11	7.51607e-12
	995.861	-75.7143	334.688	6.6343e-12	8.77547e-12	8.09682e-12	5.27734e-12	2.15724e-12	1.97607e-12	3.60514e-12	3.67747e-12	6.21639e-12	1.37619e-11	1.07709e-11	7.17581e-12
	995.861	-75.7143	337.5	6.65358e-12	9.25914e-12	8.03503e-12	5.37977e-12	2.40508e-12	1.37248e-12	1.64638e-12	3.53288e-12	6.37495e-12	1.43026e-11	1.08985e-11	7.02951e-12
	995.861	-75.7143	340.312	7.07944e-12	9.38356e-12	7.92232e-12	5.39111e-12	2.62936e-12	1.39879e-12	1.50943e-12	3.62445e-12	6.34505e-12	1.4397e-11	1.09505e-11	7.29519e-12
	995.861	-75.7143	343.125	7.53372e-12	9.1883e-12	7.74358e-12	5.20906e-12	2.77994e-12	1.42784e-12	1.4286e-12	3.59765e-12	6.09077e-12	1.37208e-11	1.11056e-11	7.47114e-12
	995.861	-75.7143	345.938	7.74002e-12	8.74829e-12	7.38523e-12	4.88956e-12	2.84668e-12	1.44481e-12	1.328e-12	3.48038e-12	5.62364e-12	1.24585e-11	1.10243e-11	7.46988e-12
	995.861	-75.7143	348.75	7.56828e-12	8.13217e-12	6.90926e-12	4.51634e-12	2.86572e-12	1.42369e-12	1.24715e-12	3.34129e-12	5.08321e-12	1.1115e-11	1.06807e-11	7.33652e-12
	995.861	-75.7143	351.562	7.22322e-12	7.46069e-12	6.32507e-12	4.19338e-12	2.84061e-12	1.40058e-12	1.19223e-12	3.22211e-12	4.59963e-12	9.78979e-12	1.00187e-11	7.08133e-12
	995.861	-75.7143	354.375	6.83261e-12	6.82854e-12	5.76606e-12	3.92367e-12	2.75393e-12	1.38843e-12	1.14119e-12	3.11973e-12	4.25062e-12	8.73472e-12	9.31557e-12	6.79066e-12
	995.861	-75.7143	357.188	6.58711e-12	6.24926e-12	5.22128e-12	3.7146e-12	2.67909e-12	1.38e-12	1.08887e-12	3.02204e-12	3.97002e-12	7.96268e-12	8.68444e-12	6.53578e-12
	995.861	-72.8571	0	1.07486e-11	9.37693e-12	6.39442e-12	4.10407e-12	2.75037e-12	1.60944e-12	1.26261e-12	3.63769e-12	5.44234e-12	1.13997e-11	1.28751e-11	7.48158e-12
	995.861	-72.8571	2.8125	1.11846e-11	8.74848e-12	6.01333e-12	3.89782e-12	2.70965e-12	1.61209e-12	1.26048e-12	3.55394e-12	5.14825e-12	1.04561e-11	1.24411e-11	7.74622e-12
	995.861	-72.8571	5.625	1.13621e-11	8.20711e-12	5.69711e-12	3.7166e-12	2.6418e-12	1.58644e-12	1.23931e-12	3.39114e-12	4.88087e-12	9.7876e-12	1.18995e-11	7.93519e-12
	995.861	-72.8571	8.4375	1.02091e-11	7.69783e-12	5.37119e-12	3.53898e-12	2.62571e-12	1.5165e-12	1.23744e-12	3.18514e-12	4.63272e-12	9.13775e-12	1.13547e-11	7.97523e-12
	995.861	-72.8571	11.25	8.32663e-12	7.58422e-12	5.19522e-12	3.44013e-12	2.62968e-12	1.4593e-12	1.26524e-12	3.02577e-12	4.48462e-12	8.72494e-12	1.10714e-11	7.9335e-12
	995.861	-72.8571	14.0625	7.40679e-12	7.73922e-12	5.11601e-12	3.3523e-12	2.62443e-12	1.36971e-12	1.29616e-12	2.82473e-12	4.3418e-12	8.61449e-12	1.09945e-11	7.65983e-12
	995.861	-72.8571	16.875	7.91996e-12	7.83515e-12	5.15326e-12	3.30675e-12	2.64555e-12	1.31542e-12	1.34793e-12	2.69362e-12	4.27993e-12	8.61829e-12	1.11345e-11	7.82317e-12
	995.861	-72.8571	19.6875	8.30033e-12	7.85847e-12	5.2338e-12	3.29806e-12	2.68289e-12	1.29128e-12	1.43678e-12	2.6363e-12	4.2883e-12	8.7244e-12	1.14794e-11	8.26114e-12
	995.861	-72.8571	22.5	8.8355e-12	7.85579e-12	5.30216e-12	3.31759e-12	2.7258e-12	1.28629e-12	1.45569e-12	2.60808e-12	4.32615e-12	8.82749e-12	1.18073e-11	8.68766e-12
	995.861	-72.8571	25.3125	9.04199e-12	7.69883e-12	5.26231e-12	3.3403e-12	2.73423e-12	1.27875e-12	1.51186e-12	2.55095e-12	4.33016e-12	8.86065e-12	1.18436e-11	8.86982e-12
	995.861	-72.8571	28.125	9.00659e-12	7.31724e-12	5.01491e-12	3.27862e-12	2.68661e-12	1.23956e-12	1.52941e-12	2.43351e-12	4.19503e-12	8.73304e-12	1.15249e-11	8.9019e-12
	995.861	-72.8571	30.9375	8.67477e-12	6.80023e-12	4.67348e-12	3.22549e-12	2.68167e-12	1.25874e-12	1.56066e-12	2.37855e-12	4.04237e-12	8.45254e-12	1.07234e-11	8.69063e-12
	995.861	-72.8571	33.75	8.22944e-12	6.37538e-12	4.37782e-12	3.17685e-12	2.64591e-12	1.2545e-12	1.5942e-12	2.29824e-12	3.89635e-12	8.18123e-12	9.84771e-12	8.35525e-12
	995.861	-72.8571	36.5625	7.79859e-12	5.98616e-12	4.08247e-12	3.09265e-12	2.59714e-12	1.22188e-12	1.61437e-12	2.19896e-12	3.71616e-12	7.89408e-12	9.05846e-12	7.98915e-12
	995.861	-72.8571	39.375	7.42537e-12	5.67572e-12	3.86065e-12	3.01463e-12	2.55902e-12	1.18591e-12	1.62938e-12	2.11455e-12	3.58785e-12	7.62063e-12	8.48517e-12	7.68616e-12
	995.861	-72.8571	42.1875	7.0547e-12	5.45411e-12	3.64834e-12	2.92002e-12	2.52396e-12	1.14192e-12	1.62976e-12	2.01351e-12	3.45508e-12	7.34344e-12	8.03604e-12	7.39268e-12
	995.861	-72.8571	45	6.71425e-12	5.31113e-12	3.47502e-12	2.81318e-12	2.4758e-12	1.09044e-12	1.62103e-12	1.90984e-12	3.33982e-12	7.09026e-12	7.71539e-12	7.09598e-12
	995.861	-72.8571	47.8125	6.47324e-12	5.26676e-12	3.36106e-12	2.69685e-12	2.42215e-12	1.03546e-12	1.60984e-12	1.81537e-12	3.24264e-12	6.89207e-12	7.55313e-12	6.88078e-12
	995.861	-72.8571	50.625	6.37709e-12	5.33165e-12	3.31677e-12	2.58845e-12	2.37445e-12	9.79486e-13	1.59943e-12	1.71466e-12	3.17955e-12	6.79665e-12	7.5762e-12	6.7635e-12
	995.861	-72.8571	53.4375	6.52974e-12	5.6084e-12	3.38513e-12	2.55938e-12	2.35148e-12	9.44824e-13	1.61446e-12	1.66173e-12	3.18985e-12	6.82237e-12	7.91302e-12	6.89911e-12
	995.861	-72.8571	56.25	6.99948e-12	6.11575e-12	3.62876e-12	2.6458e-12	2.36346e-12	9.2046e-13	1.64653e-12	1.67518e-12	3.32466e-12	7.0725e-12	8.61733e-12	7.36063e-12
	995.861	-72.8571	59.0625	7.84348e-12	7.08136e-12	4.16387e-12	2.87493e-12	2.34338e-12	9.00719e-13	1.6894e-12	1.73023e-12	3.60962e-12	7.6982e-12	9.97871e-12	8.23908e-12
	995.861	-72.8571	61.875	8.714e-12	8.42894e-12	4.94259e-12	3.1676e-12	2.22943e-12	9.04875e-13	1.7457e-12	1.8544e-12	4.07705e-12	8.81349e-12	1.17746e-11	9.21173e-12
	995.861	-72.8571	64.6875	9.00915e-12	9.53104e-12	6.07465e-12	3.58704e-12	2.12507e-12	9.78509e-13	1.84461e-12	2.03877e-12	4.78624e-12	1.05166e-11	1.33195e-11	9.61975e-12
	995.861	-72.8571	67.5	8.75727e-12	9.84492e-12	6.94346e-12	3.99444e-12	2.05564e-12	1.14868e-12	1.97782e-12	2.32006e-12	5.54797e-12	1.19642e-11	1.38147e-11	9.70815e-12
	995.861	-72.8571	70.3125	9.19812e-12	1.02548e-11	7.18322e-12	4.27603e-12	2.11861e-12	1.40063e-12	2.26757e-12	2.5422e-12	6.28892e-12	1.26283e-11	1.44951e-11	1.03943e-11
	995.861	-72.8571	73.125	9.71494e-12	1.02102e-11	6.87232e-12	4.28057e-12	2.21853e-12	1.51524e-12	2.44528e-12	2.49413e-12	6.46534e-12	1.23387e-11	1.4451e-11	1.11196e-11
	995.861	-72.8571	75.9375	9.41171e-12	9.40803e-12	5.89918e-12	3.97093e-12	2.24814e-12	1.51107e-12	2.54703e-12	2.30092e-12	6.07985e-12	1.09411e-11	1.30047e-11	1.05056e-11
	995.861	-72.8571	78.75	8.44608e-12	8.10435e-12	4.86146e-12	3.61561e-12	2.24409e-12	1.45788e-12	2.56998e-12	2.12001e-12	5.41023e-12	9.28456e-12	1.08014e-11	9.03336e-12
	995.861	-72.8571	81.5625	7.4359e-12	7.08595e-12	4.15745e-12	3.3167e-12	2.18872e-12	1.3526e-12	2.53903e-12	1.96149e-12	4.8768e-12	8.18908e-12	9.11828e-12	7.74521e-12
	995.861	-72.8571	84.375	6.85813e-12	6.48758e-12	3.7608e-12	3.09363e-12	2.10453e-12	1.21579e-12	2.46454e-12	1.8103e-12	4.48312e-12	7.55204e-12	8.17013e-12	7.03668e-12
	995.861	-72.8571	87.1875	6.75062e-12	6.24341e-12	3.53044e-12	2.91452e-12	2.00795e-12	1.09337e-12	2.39057e-12	1.68729e-12	4.21436e-12	7.29888e-12	7.80907e-12	6.88024e-12
	995.861	-72.8571	90	6.80028e-12	6.12537e-12	3.41056e-12	2.75378e-12	1.90884e-12	9.79605e-13	2.2925e-12	1.5834e-12	3.97312e-12	7.16585e-12	7.65334e-12	6.95382e-12
	995.861	-72.8571	92.8125	6.88679e-12	6.0034e-12	3.29262e-12	2.57662e-12	1.81529e-12	8.75187e-13	2.174e-12	1.49447e-12	3.70973e-12	7.07736e-12	7.6242e-12	7.10892e-12
	995.861	-72.8571	95.625	6.92694e-12	5.83701e-12	3.2184e-12	2.46472e-12	1.76995e-12	8.2178e-13	2.08197e-12	1.44808e-12	3.50904e-12	6.97404e-12	7.57913e-12	7.21223e-12
	995.861	-72.8571	98.4375	6.95031e-12	5.63339e-12	3.14724e-12	2.37566e-12	1.7206e-12	7.80758e-13	1.99327e-12	1.40979e-12	3.31961e-12	6.86206e-12	7.54416e-12	7.27767e-12
	995.861	-72.8571	101.25	7.02905e-12	5.47027e-12	3.10016e-12	2.32564e-12	1.6682e-12	7.54541e-13	1.93456e-12	1.37778e-12	3.15992e-12	6.76643e-12	7.59244e-12	7.38587e-12
	995.861	-72.8571	104.062	7.22345e-12	5.42052e-12	3.11456e-12	2.32653e-12	1.6413e-12	7.39587e-13	1.90327e-12	1.36215e-12	3.05055e-12	6.74333e-12	7.79088e-12	7.61542e-12
	995.861	-72.8571	106.875	7.49103e-12	5.4817e-12	3.20474e-12	2.3506e-12	1.64834e-12	7.17482e-13	1.89232e-12	1.36003e-12	2.97761e-12	6.7722e-12	8.11348e-12	7.94261e-12
	995.861	-72.8571	109.688	7.69743e-12	5.57801e-12	3.3508e-12	2.37546e-12	1.68535e-12	6.73663e-13	1.89169e-12	1.35447e-12	2.91793e-12	6.8413e-12	8.3971e-12	8.24682e-12
	995.861	-72.8571	112.5	7.73778e-12	5.6358e-12	3.55073e-12	2.42746e-12	1.72302e-12	6.41593e-13	1.89714e-12	1.36297e-12	2.93073e-12	6.91448e-12	8.5078e-12	8.35268e-12
	995.861	-72.8571	115.312	7.5552e-12	5.61327e-12	3.73571e-12	2.50753e-12	1.75401e-12	6.37407e-13	1.90265e-12	1.394e-12	2.98397e-12	6.9349e-12	8.35237e-12	8.15629e-12
	995.861	-72.8571	118.125	7.19628e-12	5.49785e-12	3.80745e-12	2.5736e-12	1.76092e-12	6.37932e-13	1.88942e-12	1.41547e-12	3.0321e-12	6.86887e-12	8.04843e-12	7.76232e-12
	995.861	-72.8571	120.938	6.81797e-12	5.32862e-12	3.76768e-12	2.58393e-12	1.7255e-12	6.36211e-13	1.83163e-12	1.41621e-12	3.01608e-12	6.7286e-12	7.75293e-12	7.34953e-12
	995.861	-72.8571	123.75	6.53247e-12	5.17585e-12	3.67163e-12	2.5479e-12	1.6591e-12	6.22968e-13	1.7339e-12	1.39123e-12	2.95742e-12	6.61798e-12	7.54214e-12	7.04402e-12
	995.861	-72.8571	126.562	6.45188e-12	5.09691e-12	3.55031e-12	2.50636e-12	1.54864e-12	6.02364e-13	1.60517e-12	1.35206e-12	2.85782e-12	6.55624e-12	7.48278e-12	6.96019e-12
	995.861	-72.8571	129.375	6.51562e-12	5.11545e-12	3.46581e-12	2.4862e-12	1.45339e-12	5.99391e-13	1.51424e-12	1.31673e-12	2.76672e-12	6.54448e-12	7.56889e-12	7.07119e-12
	995.861	-72.8571	132.188	6.72342e-12	5.23521e-12	3.43685e-12	2.46072e-12	1.39982e-12	5.83333e-13	1.41953e-12	1.28492e-12	2.67894e-12	6.57617e-12	7.81545e-12	7.39043e-12
	995.861	-72.8571	135	6.96654e-12	5.38939e-12	3.44302e-12	2.41584e-12	1.3572e-12	5.53525e-13	1.33926e-12	1.25054e-12	2.59199e-12	6.64351e-12	8.1699e-12	7.79619e-12
	995.861	-72.8571	137.812	7.20492e-12	5.54916e-12	3.42076e-12	2.33403e-12	1.33923e-12	5.1112e-13	1.24522e-12	1.21354e-12	2.50094e-12	6.74108e-12	8.5802e-12	8.19899e-12
	995.861	-72.8571	140.625	7.35979e-12	5.70386e-12	3.39132e-12	2.24966e-12	1.35912e-12	4.6277e-13	1.17079e-12	1.17796e-12	2.44001e-12	6.85737e-12	8.87366e-12	8.48838e-12
	995.861	-72.8571	143.438	7.40654e-12	5.81077e-12	3.3933e-12	2.19772e-12	1.41948e-12	4.08646e-13	1.11761e-12	1.14306e-12	2.42818e-12	6.97352e-12	8.96888e-12	8.57221e-12
	995.861	-72.8571	146.25	7.27878e-12	5.99684e-12	3.4338e-12	2.19229e-12	1.5002e-12	3.66557e-13	1.084e-12	1.12756e-12	2.48704e-12	7.0697e-12	8.8649e-12	8.38292e-12
	995.861	-72.8571	149.062	7.06463e-12	6.34872e-12	3.51887e-12	2.19506e-12	1.53353e-12	3.44208e-13	1.04944e-12	1.12773e-12	2.61644e-12	7.26749e-12	8.79478e-12	7.98597e-12
	995.861	-72.8571	151.875	6.95376e-12	6.9114e-12	3.71661e-12	2.21473e-12	1.557e-12	3.33334e-13	1.01205e-12	1.1531e-12	2.82717e-12	7.6601e-12	8.88329e-12	7.71722e-12
	995.861	-72.8571	154.688	7.09222e-12	7.90784e-12	3.96293e-12	2.23572e-12	1.60619e-12	3.28324e-13	9.63384e-13	1.19609e-12	3.04179e-12	8.28569e-12	9.30171e-12	7.71988e-12
	995.861	-72.8571	157.5	7.80836e-12	9.70994e-12	4.34187e-12	2.26893e-12	1.60689e-12	3.35595e-13	9.09376e-13	1.26018e-12	3.29876e-12	9.29427e-12	1.0054e-11	8.00063e-12
	995.861	-72.8571	160.312	9.99241e-12	1.40248e-11	5.63138e-12	2.56476e-12	1.74666e-12	3.90322e-13	8.93564e-13	1.47585e-12	3.74445e-12	1.10705e-11	1.11355e-11	8.80646e-12
	995.861	-72.8571	163.125	1.86882e-11	2.45464e-11	6.69845e-12	2.94564e-12	1.88004e-12	4.62235e-13	8.8659e-13	1.73926e-12	4.19169e-12	1.2977e-11	1.20505e-11	1.03816e-11
	995.861	-72.8571	165.938	5.09173e-11	5.31889e-11	1.22222e-11	3.23287e-12	1.8309e-12	5.12351e-13	8.6371e-13	1.93437e-12	4.64138e-12	1.45423e-11	1.38672e-11	1.66343e-11
	995.861	-72.8571	168.75	4.26225e-11	5.67975e-11	2.05085e-11	3.417e-12	1.72592e-12	5.80686e-13	8.37995e-13	2.14176e-12	4.83088e-12	1.46973e-11	1.37669e-11	1.78206e-11
	995.861	-72.8571	171.562	4.04058e-11	8.82394e-11	2.44003e-11	3.35562e-12	1.64432e-12	6.28276e-13	7.3589e-13	2.35393e-12	5.9107e-12	1.46676e-11	1.72506e-11	3.03426e-11
	995.861	-72.8571	174.375	4.54004e-11	3.2248e-11	1.18421e-11	3.29795e-12	1.7167e-12	6.52116e-13	6.18661e-13	2.32931e-12	5.38815e-12	1.42201e-11	1.45222e-11	2.11942e-11
	995.861	-72.8571	177.188	1.99374e-11	1.72732e-11	9.28872e-12	3.24843e-12	1.94504e-12	7.00352e-13	5.68409e-13	2.4755e-12	4.9984e-12	1.35589e-11	1.26672e-11	1.46808e-11
	995.861	-72.8571	180	1.39067e-11	1.3909e-11	8.53181e-12	3.23474e-12	2.25839e-12	7.88321e-13	5.99885e-13	2.67464e-12	4.8826e-12	1.30914e-11	1.19408e-11	1.18841e-11
	995.861	-72.8571	182.812	1.70602e-11	1.25475e-11	8.10136e-12	3.27316e-12	2.54483e-12	8.87499e-13	7.43303e-13	2.91265e-12	4.9305e-12	1.28219e-11	1.16154e-11	1.14471e-11
	995.861	-72.8571	185.625	1.07251e-11	1.08296e-11	7.85305e-12	3.28466e-12	2.81625e-12	9.9699e-13	9.86899e-13	3.21562e-12	5.04546e-12	1.26868e-11	1.14837e-11	1.03717e-11
	995.861	-72.8571	188.438	9.1801e-12	9.92001e-12	7.5896e-12	3.28889e-12	2.97379e-12	1.12324e-12	1.22441e-12	3.52422e-12	5.14482e-12	1.26654e-11	1.12726e-11	9.82051e-12
	995.861	-72.8571	191.25	8.06978e-12	9.11803e-12	7.37654e-12	3.28826e-12	3.0673e-12	1.25711e-12	1.3961e-12	3.85291e-12	5.33223e-12	1.26195e-11	1.11324e-11	9.43446e-12
	995.861	-72.8571	194.062	7.398e-12	8.66185e-12	7.2253e-12	3.31792e-12	3.10187e-12	1.41551e-12	1.50468e-12	4.11802e-12	5.51053e-12	1.24601e-11	1.09803e-11	9.21986e-12
	995.861	-72.8571	196.875	7.16337e-12	8.35902e-12	7.03286e-12	3.38412e-12	3.14123e-12	1.56949e-12	1.6265e-12	4.18294e-12	5.72125e-12	1.23337e-11	1.08978e-11	9.0723e-12
	995.861	-72.8571	199.688	7.14047e-12	8.14387e-12	6.87622e-12	3.47217e-12	3.16891e-12	1.7681e-12	1.86116e-12	4.17643e-12	5.92032e-12	1.21499e-11	1.08177e-11	8.93252e-12
	995.861	-72.8571	202.5	7.20922e-12	8.00909e-12	6.78295e-12	3.59707e-12	3.18523e-12	2.01993e-12	2.2633e-12	4.22081e-12	6.16596e-12	1.21257e-11	1.07732e-11	8.89442e-12
	995.861	-72.8571	205.312	7.33063e-12	7.77923e-12	6.75063e-12	3.66641e-12	3.22664e-12	2.25485e-12	2.84287e-12	4.35779e-12	6.31717e-12	1.21576e-11	1.08261e-11	8.8395e-12
	995.861	-72.8571	208.125	7.5046e-12	7.53877e-12	6.69849e-12	3.68898e-12	3.26918e-12	2.49868e-12	3.30144e-12	4.60251e-12	6.44035e-12	1.20562e-11	1.08385e-11	8.73949e-12
	995.861	-72.8571	210.938	7.5462e-12	7.4191e-12	6.6197e-12	3.66626e-12	3.19192e-12	2.80768e-12	3.57184e-12	4.86268e-12	6.50919e-12	1.19487e-11	1.07764e-11	8.68731e-12
	995.861	-72.8571	213.75	7.52812e-12	7.45279e-12	6.62588e-12	3.64094e-12	3.05714e-12	3.16568e-12	3.77913e-12	5.12978e-12	6.55013e-12	1.20492e-11	1.07049e-11	8.80032e-12
	995.861	-72.8571	216.562	7.48238e-12	7.40523e-12	6.59186e-12	3.68311e-12	2.97338e-12	3.52088e-12	3.93295e-12	5.35511e-12	6.52791e-12	1.22133e-11	1.06695e-11	8.75227e-12
	995.861	-72.8571	219.375	7.47033e-12	7.28094e-12	6.5623e-12	3.85816e-12	3.02177e-12	3.72805e-12	4.06113e-12	5.624e-12	6.466e-12	1.21798e-11	1.07011e-11	8.66353e-12
	995.861	-72.8571	222.188	7.25977e-12	7.1475e-12	6.5194e-12	3.94183e-12	3.11114e-12	3.80916e-12	4.14905e-12	6.1061e-12	6.33693e-12	1.21818e-11	1.07762e-11	8.60992e-12
	995.861	-72.8571	225	7.15489e-12	7.01968e-12	6.42984e-12	3.98082e-12	3.15179e-12	3.86032e-12	4.19003e-12	6.80969e-12	6.17103e-12	1.19831e-11	1.08572e-11	8.49394e-12
	995.861	-72.8571	227.812	7.24244e-12	6.96651e-12	6.34998e-12	4.07918e-12	3.22178e-12	3.84254e-12	4.13031e-12	7.09788e-12	6.07244e-12	1.17929e-11	1.07996e-11	8.33244e-12
	995.861	-72.8571	230.625	7.33358e-12	6.92005e-12	6.24466e-12	4.23838e-12	3.27542e-12	3.81347e-12	4.00067e-12	7.31227e-12	5.9521e-12	1.16219e-11	1.06976e-11	8.18832e-12
	995.861	-72.8571	233.438	7.32076e-12	6.74952e-12	6.2052e-12	4.4001e-12	3.30761e-12	3.78097e-12	3.84054e-12	7.44387e-12	5.88452e-12	1.14904e-11	1.06605e-11	7.99069e-12
	995.861	-72.8571	236.25	7.16978e-12	6.6264e-12	6.1931e-12	4.49394e-12	3.3856e-12	3.73324e-12	3.73941e-12	7.49382e-12	5.82052e-12	1.13421e-11	1.06581e-11	7.94862e-12
	995.861	-72.8571	239.062	7.11311e-12	6.57432e-12	6.12845e-12	4.59126e-12	3.44616e-12	3.66121e-12	3.77163e-12	7.42833e-12	5.77459e-12	1.13766e-11	1.06329e-11	8.03877e-12
	995.861	-72.8571	241.875	7.18473e-12	6.52042e-12	6.12685e-12	4.71822e-12	3.42582e-12	3.59201e-12	3.83018e-12	7.33315e-12	5.72705e-12	1.15252e-11	1.07197e-11	8.16081e-12
	995.861	-72.8571	244.688	7.18817e-12	6.59863e-12	6.25652e-12	4.86747e-12	3.38419e-12	3.51638e-12	3.80772e-12	7.24296e-12	5.70485e-12	1.18176e-11	1.08813e-11	8.27013e-12
	995.861	-72.8571	247.5	7.28597e-12	6.73297e-12	6.34457e-12	5.04188e-12	3.32044e-12	3.45044e-12	3.81601e-12	7.13868e-12	5.72685e-12	1.20816e-11	1.11077e-11	8.39039e-12
	995.861	-72.8571	250.312	7.59192e-12	6.89069e-12	6.3231e-12	5.16383e-12	3.23769e-12	3.41295e-12	3.85806e-12	7.02558e-12	5.81398e-12	1.207e-11	1.12103e-11	8.73233e-12
	995.861	-72.8571	253.125	7.65128e-12	6.93833e-12	6.37405e-12	5.29564e-12	3.2036e-12	3.42255e-12	3.86295e-12	6.8987e-12	5.96453e-12	1.21678e-11	1.13034e-11	8.76196e-12
	995.861	-72.8571	255.938	7.46493e-12	6.86112e-12	6.38868e-12	5.39665e-12	3.21853e-12	3.51869e-12	3.8421e-12	6.81273e-12	6.09992e-12	1.23906e-11	1.11501e-11	8.39376e-12
	995.861	-72.8571	258.75	7.38138e-12	6.87293e-12	6.32277e-12	5.4204e-12	3.24433e-12	3.63903e-12	3.80744e-12	6.71227e-12	6.16125e-12	1.22278e-11	1.09714e-11	8.13255e-12
	995.861	-72.8571	261.562	7.04602e-12	6.9178e-12	6.38278e-12	5.41131e-12	3.35846e-12	3.75933e-12	3.68066e-12	6.51676e-12	6.10701e-12	1.20977e-11	1.05787e-11	7.39579e-12
	995.861	-72.8571	264.375	6.87756e-12	6.94927e-12	6.36686e-12	5.34714e-12	3.57357e-12	3.83574e-12	3.48279e-12	6.12058e-12	5.99816e-12	1.21385e-11	1.01909e-11	7.25487e-12
	995.861	-72.8571	267.188	6.76192e-12	7.07541e-12	6.34768e-12	5.2551e-12	3.72837e-12	3.91977e-12	3.28742e-12	5.67376e-12	5.87984e-12	1.21311e-11	1.00083e-11	7.32692e-12
	995.861	-72.8571	270	6.74114e-12	7.32245e-12	6.41399e-12	5.19531e-12	3.8542e-12	4.06646e-12	3.119e-12	5.27935e-12	5.76926e-12	1.21844e-11	1.00373e-11	7.59374e-12
	995.861	-72.8571	272.812	6.71984e-12	7.3858e-12	6.51401e-12	5.16284e-12	4.09907e-12	4.24641e-12	3.02406e-12	4.97379e-12	5.722e-12	1.22818e-11	1.00267e-11	7.70826e-12
	995.861	-72.8571	275.625	6.64026e-12	7.31427e-12	6.58958e-12	5.13257e-12	4.30527e-12	4.63887e-12	2.92371e-12	4.72977e-12	5.68846e-12	1.2398e-11	1.00474e-11	7.76516e-12
	995.861	-72.8571	278.438	6.54664e-12	7.20821e-12	6.60487e-12	5.11569e-12	4.53036e-12	5.7506e-12	2.89891e-12	4.58811e-12	5.74125e-12	1.25044e-11	1.01432e-11	7.72792e-12
	995.861	-72.8571	281.25	6.59551e-12	7.06909e-12	6.51321e-12	5.12057e-12	4.77434e-12	8.09757e-12	3.09839e-12	4.51609e-12	5.92922e-12	1.26306e-11	1.00512e-11	7.5793e-12
	995.861	-72.8571	284.062	6.39499e-12	6.71058e-12	6.40893e-12	5.0847e-12	4.89284e-12	9.43936e-12	3.42804e-12	4.49053e-12	6.13371e-12	1.26072e-11	9.84031e-12	7.05183e-12
	995.861	-72.8571	286.875	6.35359e-12	6.44784e-12	6.403e-12	5.025e-12	5.13859e-12	9.70116e-12	3.72338e-12	4.54681e-12	6.33502e-12	1.22253e-11	9.65413e-12	6.82539e-12
	995.861	-72.8571	289.688	6.19191e-12	6.26468e-12	6.34297e-12	4.86438e-12	5.24903e-12	9.15842e-12	3.92463e-12	4.53954e-12	6.33551e-12	1.18976e-11	9.40086e-12	6.44069e-12
	995.861	-72.8571	292.5	6.15102e-12	6.1929e-12	6.19256e-12	4.73828e-12	5.054e-12	8.50071e-12	4.24483e-12	4.37326e-12	6.16043e-12	1.14889e-11	9.30243e-12	6.48792e-12
	995.861	-72.8571	295.312	6.09896e-12	6.03642e-12	6.03191e-12	4.51167e-12	4.77152e-12	7.53325e-12	4.28357e-12	4.1871e-12	5.78798e-12	1.09645e-11	9.25876e-12	6.36274e-12
	995.861	-72.8571	298.125	6.52115e-12	6.28276e-12	6.03549e-12	4.40328e-12	4.28435e-12	6.55255e-12	4.01662e-12	3.83847e-12	5.31985e-12	1.10818e-11	9.51615e-12	6.65103e-12
	995.861	-72.8571	300.938	7.35146e-12	6.69055e-12	6.27804e-12	4.22955e-12	3.16862e-12	5.04013e-12	2.95842e-12	3.24124e-12	4.79493e-12	1.14206e-11	9.91337e-12	7.59753e-12
	995.861	-72.8571	303.75	7.90904e-12	7.11095e-12	6.79238e-12	4.17604e-12	2.61709e-12	3.91123e-12	2.37487e-12	2.61168e-12	4.64069e-12	1.16405e-11	1.05549e-11	8.35324e-12
	995.861	-72.8571	306.562	8.20274e-12	7.312e-12	7.23593e-12	4.23857e-12	2.62891e-12	3.27293e-12	2.22294e-12	2.06909e-12	4.72133e-12	1.16342e-11	1.08367e-11	8.54896e-12
	995.861	-72.8571	309.375	8.112e-12	7.35104e-12	7.44533e-12	4.50732e-12	2.85229e-12	2.85274e-12	2.34687e-12	1.73923e-12	4.77851e-12	1.14435e-11	1.07461e-11	8.36945e-12
	995.861	-72.8571	312.188	7.97925e-12	7.33854e-12	7.45312e-12	4.80493e-12	2.96255e-12	2.59784e-12	2.45602e-12	1.67224e-12	4.73791e-12	1.12645e-11	1.05385e-11	8.16298e-12
	995.861	-72.8571	315	7.86678e-12	7.38751e-12	7.46046e-12	5.15267e-12	2.92941e-12	2.44884e-12	2.54509e-12	1.73102e-12	4.71583e-12	1.12857e-11	1.04202e-11	8.0909e-12
	995.861	-72.8571	317.812	7.81098e-12	7.506e-12	7.57103e-12	5.36239e-12	2.81593e-12	2.39466e-12	2.60316e-12	1.83677e-12	4.72252e-12	1.13138e-11	1.04405e-11	8.0406e-12
	995.861	-72.8571	320.625	7.7846e-12	7.6291e-12	7.775e-12	5.44038e-12	2.68237e-12	2.31019e-12	2.61507e-12	1.99042e-12	4.81563e-12	1.14247e-11	1.05074e-11	8.07446e-12
	995.861	-72.8571	323.438	7.73971e-12	7.79369e-12	7.97779e-12	5.49626e-12	2.61911e-12	2.16265e-12	2.59633e-12	2.2648e-12	4.96414e-12	1.15719e-11	1.05375e-11	8.0575e-12
	995.861	-72.8571	326.25	7.62905e-12	7.89974e-12	8.03863e-12	5.56102e-12	2.77657e-12	2.02453e-12	2.63493e-12	2.52142e-12	5.13192e-12	1.16569e-11	1.04686e-11	8.00563e-12
	995.861	-72.8571	329.062	7.3458e-12	8.02465e-12	8.01039e-12	5.61863e-12	2.86157e-12	1.94678e-12	2.64352e-12	2.74899e-12	5.35843e-12	1.16567e-11	1.04605e-11	8.04562e-12
	995.861	-72.8571	331.875	7.1304e-12	8.14766e-12	8.03884e-12	5.59628e-12	2.56293e-12	1.81779e-12	2.61925e-12	2.91885e-12	5.60782e-12	1.17585e-11	1.06582e-11	8.02534e-12
	995.861	-72.8571	334.688	7.28869e-12	8.54433e-12	8.02574e-12	5.56924e-12	2.39432e-12	1.76762e-12	2.70895e-12	3.14054e-12	5.90129e-12	1.1917e-11	1.11074e-11	8.06305e-12
	995.861	-72.8571	337.5	7.3855e-12	9.02636e-12	7.93553e-12	5.64219e-12	2.43232e-12	1.68819e-12	2.6903e-12	3.39998e-12	6.20353e-12	1.25784e-11	1.15443e-11	7.9661e-12
	995.861	-72.8571	340.312	7.6634e-12	9.40367e-12	7.89828e-12	5.75401e-12	2.69811e-12	1.67979e-12	2.48993e-12	3.67307e-12	6.45657e-12	1.3518e-11	1.19435e-11	7.98776e-12
	995.861	-72.8571	343.125	8.02631e-12	9.82271e-12	7.94431e-12	5.74507e-12	3.17906e-12	1.7012e-12	2.12668e-12	3.83519e-12	6.59035e-12	1.42922e-11	1.2174e-11	7.94928e-12
	995.861	-72.8571	345.938	8.58292e-12	1.02715e-11	7.86478e-12	5.61463e-12	3.30883e-12	1.69608e-12	1.852e-12	3.98729e-12	6.63354e-12	1.49168e-11	1.26051e-11	7.94141e-12
	995.861	-72.8571	348.75	8.83027e-12	1.05006e-11	7.69361e-12	5.08594e-12	3.30811e-12	1.68343e-12	1.67541e-12	4.00809e-12	6.58115e-12	1.52527e-11	1.30651e-11	7.88645e-12
	995.861	-72.8571	351.562	9.14107e-12	1.05287e-11	7.48209e-12	4.82452e-12	3.23427e-12	1.63244e-12	1.55248e-12	3.93678e-12	6.3961e-12	1.48118e-11	1.33162e-11	7.7863e-12
	995.861	-72.8571	354.375	9.49971e-12	1.0296e-11	7.13616e-12	4.53424e-12	3.04785e-12	1.60839e-12	1.41206e-12	3.83155e-12	6.11732e-12	1.37215e-11	1.32775e-11	7.58485e-12
	995.861	-72.8571	357.188	1.00762e-11	9.95615e-12	6.81184e-12	4.33677e-12	2.85493e-12	1.61356e-12	1.30641e-12	3.72289e-12	5.7851e-12	1.25844e-11	1.31114e-11	7.40681e-12
	995.861	-70	0	1.87071e-11	2.51645e-11	8.62958e-12	4.83513e-12	3.78272e-12	2.54974e-12	2.09772e-12	4.76786e-12	6.7989e-12	1.53102e-11	1.40831e-11	8.98879e-12
	995.861	-70	2.8125	3.03126e-11	3.11911e-11	9.92444e-12	4.78458e-12	3.61443e-12	2.62629e-12	1.97346e-12	4.71377e-12	6.84717e-12	1.55437e-11	1.47977e-11	1.00919e-11
	995.861	-70	5.625	5.82482e-11	4.10485e-11	1.18624e-11	4.75677e-12	3.47407e-12	2.64027e-12	1.83771e-12	4.62164e-12	6.93726e-12	1.55891e-11	1.54113e-11	1.22429e-11
	995.861	-70	8.4375	1.63249e-10	7.4449e-11	1.57846e-11	4.79234e-12	3.40188e-12	2.69809e-12	1.76149e-12	4.51912e-12	7.0124e-12	1.57699e-11	1.58528e-11	1.85861e-11
	995.861	-70	11.25	6.23756e-10	1.39463e-10	2.20399e-11	4.80294e-12	3.35173e-12	2.67493e-12	1.72922e-12	4.38586e-12	7.17315e-12	1.59864e-11	1.60605e-11	1.07168e-10
	995.861	-70	14.0625	8.22415e-11	1.42482e-11	8.94998e-12	4.79085e-12	3.3891e-12	2.57527e-12	1.77786e-12	4.31729e-12	7.24358e-12	1.59988e-11	1.61896e-11	3.05558e-11
	995.861	-70	16.875	1.91121e-11	9.74972e-12	8.41791e-12	4.78937e-12	3.50856e-12	2.52853e-12	1.90811e-12	4.27255e-12	7.29737e-12	1.6067e-11	1.64496e-11	1.18686e-11
	995.861	-70	19.6875	1.64101e-11	1.02426e-11	8.57486e-12	4.87796e-12	3.69276e-12	2.50241e-12	2.48374e-12	4.24496e-12	7.56269e-12	1.66716e-11	1.70635e-11	1.08117e-11
	995.861	-70	22.5	1.12358e-11	9.96088e-12	8.669e-12	5.00599e-12	3.80915e-12	2.4061e-12	1.8045e-12	4.08504e-12	7.71093e-12	1.69451e-11	1.75553e-11	9.83831e-12
	995.861	-70	25.3125	1.03595e-11	1.01367e-11	8.63656e-12	5.05562e-12	3.8194e-12	2.40766e-12	1.77948e-12	3.98033e-12	7.79395e-12	1.71853e-11	1.81024e-11	9.86081e-12
	995.861	-70	28.125	9.83883e-12	1.02027e-11	8.55459e-12	5.07026e-12	3.79494e-12	2.33958e-12	1.79657e-12	3.88081e-12	7.81243e-12	1.74296e-11	1.85813e-11	9.93341e-12
	995.861	-70	30.9375	9.33476e-12	1.01452e-11	8.4215e-12	5.0644e-12	3.77391e-12	2.20986e-12	1.83053e-12	3.72537e-12	7.80587e-12	1.74591e-11	1.89808e-11	9.61757e-12
	995.861	-70	33.75	9.27303e-12	1.0187e-11	8.26295e-12	5.01352e-12	3.65743e-12	2.06272e-12	1.81914e-12	3.5349e-12	7.64088e-12	1.69917e-11	1.91053e-11	9.66458e-12
	995.861	-70	36.5625	9.41847e-12	1.02997e-11	8.08853e-12	4.88363e-12	3.45323e-12	1.89073e-12	1.79026e-12	3.28628e-12	7.28959e-12	1.61369e-11	1.87801e-11	9.88654e-12
	995.861	-70	39.375	9.47963e-12	1.01706e-11	7.69478e-12	4.60521e-12	3.24989e-12	1.75864e-12	1.7697e-12	3.04318e-12	6.68124e-12	1.50226e-11	1.78179e-11	1.00533e-11
	995.861	-70	42.1875	9.48155e-12	9.70886e-12	6.90917e-12	4.2194e-12	3.06517e-12	1.63687e-12	1.76002e-12	2.79111e-12	5.91915e-12	1.33264e-11	1.61276e-11	1.01785e-11
	995.861	-70	45	9.30556e-12	8.79787e-12	5.93886e-12	3.80714e-12	2.89964e-12	1.50402e-12	1.74494e-12	2.54996e-12	5.15352e-12	1.14277e-11	1.38175e-11	1.00887e-11
	995.861	-70	47.8125	8.58812e-12	7.55916e-12	5.06091e-12	3.48056e-12	2.80002e-12	1.40979e-12	1.75898e-12	2.39749e-12	4.59353e-12	9.93379e-12	1.14387e-11	9.26842e-12
	995.861	-70	50.625	7.77095e-12	6.68593e-12	4.48628e-12	3.28923e-12	2.74753e-12	1.34303e-12	1.77297e-12	2.30422e-12	4.29184e-12	8.9502e-12	9.86017e-12	8.19068e-12
	995.861	-70	53.4375	7.25823e-12	6.28332e-12	4.11428e-12	3.05887e-12	2.62664e-12	1.22091e-12	1.73551e-12	2.14457e-12	4.04858e-12	8.39358e-12	9.22316e-12	7.49205e-12
	995.861	-70	56.25	7.14641e-12	6.34836e-12	4.10678e-12	2.97867e-12	2.56906e-12	1.12735e-12	1.70821e-12	2.06832e-12	3.98596e-12	8.29233e-12	9.31716e-12	7.33676e-12
	995.861	-70	59.0625	7.6141e-12	7.08942e-12	4.44628e-12	3.05161e-12	2.51983e-12	1.0666e-12	1.69615e-12	2.0311e-12	4.12039e-12	8.76227e-12	1.05227e-11	7.99231e-12
	995.861	-70	61.875	8.33716e-12	8.21621e-12	5.07215e-12	3.21407e-12	2.43694e-12	1.04972e-12	1.69981e-12	2.02371e-12	4.49823e-12	9.93039e-12	1.23639e-11	8.97602e-12
	995.861	-70	64.6875	8.57197e-12	9.61261e-12	6.24531e-12	3.59462e-12	2.35628e-12	1.1235e-12	1.73787e-12	2.13891e-12	5.28419e-12	1.21776e-11	1.43209e-11	9.608e-12
	995.861	-70	67.5	8.33575e-12	1.01888e-11	7.45424e-12	4.06885e-12	2.27226e-12	1.32337e-12	1.86291e-12	2.41047e-12	6.26233e-12	1.51183e-11	1.52836e-11	9.45951e-12
	995.861	-70	70.3125	8.12577e-12	9.58836e-12	7.99673e-12	4.48252e-12	2.31081e-12	1.69819e-12	1.9765e-12	2.76168e-12	7.04585e-12	1.58065e-11	1.42769e-11	9.03651e-12
	995.861	-70	73.125	8.87376e-12	9.64586e-12	7.80328e-12	4.68628e-12	2.26869e-12	1.96565e-12	2.2461e-12	2.94542e-12	7.57745e-12	1.56832e-11	1.44898e-11	9.78921e-12
	995.861	-70	75.9375	9.731e-12	1.04269e-11	7.67859e-12	4.73887e-12	2.29179e-12	1.95151e-12	2.51825e-12	2.83919e-12	7.42817e-12	1.56617e-11	1.55602e-11	1.10953e-11
	995.861	-70	78.75	9.91974e-12	1.00665e-11	6.90252e-12	4.43364e-12	2.25272e-12	1.83376e-12	2.60441e-12	2.52628e-12	6.9229e-12	1.38937e-11	1.51237e-11	1.13189e-11
	995.861	-70	81.5625	9.52221e-12	9.15433e-12	5.81138e-12	3.9781e-12	2.17686e-12	1.68044e-12	2.62527e-12	2.24891e-12	6.18091e-12	1.20535e-11	1.36015e-11	1.06234e-11
	995.861	-70	84.375	8.95312e-12	8.43888e-12	5.0617e-12	3.63698e-12	2.13719e-12	1.53947e-12	2.58857e-12	2.05816e-12	5.68121e-12	1.04755e-11	1.23695e-11	9.80491e-12
	995.861	-70	87.1875	8.78625e-12	8.09294e-12	4.60885e-12	3.44613e-12	2.0976e-12	1.42441e-12	2.56258e-12	1.93984e-12	5.32322e-12	9.61283e-12	1.16574e-11	9.4523e-12
	995.861	-70	90	8.81614e-12	7.88963e-12	4.33879e-12	3.31023e-12	2.05218e-12	1.32599e-12	2.55093e-12	1.84038e-12	5.06678e-12	9.13998e-12	1.11311e-11	9.31048e-12
	995.861	-70	92.8125	8.81776e-12	7.70199e-12	4.18278e-12	3.19647e-12	1.98322e-12	1.21692e-12	2.53183e-12	1.74495e-12	4.7886e-12	8.75767e-12	1.07213e-11	9.24678e-12
	995.861	-70	95.625	8.70755e-12	7.43523e-12	4.03823e-12	3.08352e-12	1.9135e-12	1.11046e-12	2.50128e-12	1.65627e-12	4.46316e-12	8.38064e-12	1.02593e-11	9.08539e-12
	995.861	-70	98.4375	8.56018e-12	7.22561e-12	3.9833e-12	3.02257e-12	1.88477e-12	1.0547e-12	2.476e-12	1.61268e-12	4.24313e-12	8.17772e-12	9.95565e-12	8.90364e-12
	995.861	-70	101.25	8.52663e-12	7.21882e-12	4.03387e-12	2.97262e-12	1.87349e-12	9.94428e-13	2.42458e-12	1.57108e-12	4.07437e-12	8.15455e-12	9.96376e-12	8.85642e-12
	995.861	-70	104.062	8.72349e-12	7.38658e-12	4.1858e-12	2.90919e-12	1.88101e-12	9.23197e-13	2.36499e-12	1.52005e-12	3.95226e-12	8.30362e-12	1.04367e-11	9.11362e-12
	995.861	-70	106.875	9.05232e-12	7.67669e-12	4.45138e-12	2.95954e-12	1.94498e-12	9.02232e-13	2.3714e-12	1.52781e-12	3.97531e-12	8.63502e-12	1.12135e-11	9.52763e-12
	995.861	-70	109.688	9.42412e-12	8.06527e-12	4.8155e-12	3.10103e-12	2.03976e-12	9.23766e-13	2.39544e-12	1.58186e-12	4.08825e-12	9.17516e-12	1.20076e-11	9.95936e-12
	995.861	-70	112.5	9.66818e-12	8.33229e-12	5.20676e-12	3.26461e-12	2.1469e-12	9.62473e-13	2.39886e-12	1.67028e-12	4.21172e-12	9.72283e-12	1.23944e-11	1.03159e-11
	995.861	-70	115.312	9.71813e-12	8.4085e-12	5.48405e-12	3.37916e-12	2.2308e-12	1.00226e-12	2.36979e-12	1.74406e-12	4.26595e-12	9.97523e-12	1.23942e-11	1.04563e-11
	995.861	-70	118.125	9.66262e-12	8.33063e-12	5.62584e-12	3.37552e-12	2.26471e-12	1.0064e-12	2.29518e-12	1.74605e-12	4.18988e-12	9.95685e-12	1.21911e-11	1.04443e-11
	995.861	-70	120.938	9.50847e-12	8.16383e-12	5.50298e-12	3.26454e-12	2.24623e-12	9.89351e-13	2.19274e-12	1.67748e-12	4.00456e-12	9.61524e-12	1.1948e-11	1.0289e-11
	995.861	-70	123.75	9.25801e-12	7.88925e-12	5.2931e-12	3.1189e-12	2.18497e-12	9.59422e-13	2.07486e-12	1.59389e-12	3.78196e-12	9.1198e-12	1.15397e-11	1.00126e-11
	995.861	-70	126.562	8.80629e-12	7.51899e-12	5.03833e-12	3.01331e-12	2.09456e-12	9.29183e-13	1.94088e-12	1.5172e-12	3.57962e-12	8.62162e-12	1.08904e-11	9.561e-12
	995.861	-70	129.375	8.28224e-12	7.18012e-12	4.83238e-12	2.95265e-12	2.01385e-12	9.09029e-13	1.8143e-12	1.45797e-12	3.42345e-12	8.27627e-12	1.01152e-11	9.0577e-12
	995.861	-70	132.188	7.87009e-12	6.94515e-12	4.59851e-12	2.80526e-12	1.90348e-12	8.45061e-13	1.62909e-12	1.36482e-12	3.23591e-12	7.96604e-12	9.52417e-12	8.61879e-12
	995.861	-70	135	7.6644e-12	6.85596e-12	4.39593e-12	2.64474e-12	1.85066e-12	7.71529e-13	1.45479e-12	1.27013e-12	3.06886e-12	7.79798e-12	9.34734e-12	8.37157e-12
	995.861	-70	137.812	7.82559e-12	7.10095e-12	4.42871e-12	2.55859e-12	1.87146e-12	7.16302e-13	1.34754e-12	1.22944e-12	3.03268e-12	7.95463e-12	9.72615e-12	8.51111e-12
	995.861	-70	140.625	8.1646e-12	7.80719e-12	4.63345e-12	2.50734e-12	1.95428e-12	6.74717e-13	1.27368e-12	1.22165e-12	3.14342e-12	8.46129e-12	1.05048e-11	8.8942e-12
	995.861	-70	143.438	8.58541e-12	8.94094e-12	5.13017e-12	2.57563e-12	2.11027e-12	6.68766e-13	1.236e-12	1.27928e-12	3.48078e-12	9.42863e-12	1.14062e-11	9.31315e-12
	995.861	-70	146.25	9.06212e-12	1.01935e-11	5.76382e-12	2.76749e-12	2.32443e-12	7.26912e-13	1.22836e-12	1.36807e-12	3.92231e-12	1.0587e-11	1.20019e-11	9.7407e-12
	995.861	-70	149.062	9.53865e-12	1.14382e-11	6.44711e-12	3.05805e-12	2.5752e-12	8.509e-13	1.23319e-12	1.48614e-12	4.25216e-12	1.17183e-11	1.22219e-11	1.01198e-11
	995.861	-70	151.875	1.0143e-11	1.29378e-11	7.05349e-12	3.33198e-12	2.74733e-12	9.8681e-13	1.25202e-12	1.63398e-12	4.48373e-12	1.24806e-11	1.20625e-11	1.02937e-11
	995.861	-70	154.688	1.11774e-11	1.43387e-11	7.65475e-12	3.47523e-12	2.77871e-12	1.07875e-12	1.23104e-12	1.74656e-12	4.55056e-12	1.28342e-11	1.20561e-11	1.06244e-11
	995.861	-70	157.5	1.26812e-11	1.60547e-11	8.46142e-12	3.62902e-12	2.77497e-12	1.15795e-12	1.25137e-12	1.87071e-12	4.67013e-12	1.30783e-11	1.23778e-11	1.12204e-11
	995.861	-70	160.312	1.52422e-11	1.87454e-11	9.41482e-12	3.86711e-12	2.87901e-12	1.24083e-12	1.29994e-12	2.00596e-12	4.82257e-12	1.31825e-11	1.27909e-11	1.30616e-11
	995.861	-70	163.125	1.86946e-11	2.17341e-11	1.05658e-11	4.03218e-12	2.9893e-12	1.25318e-12	1.34947e-12	2.06712e-12	4.88616e-12	1.33114e-11	1.35163e-11	1.71475e-11
	995.861	-70	165.938	2.20356e-11	2.54805e-11	1.19083e-11	4.2271e-12	3.20037e-12	1.30713e-12	1.40735e-12	2.13545e-12	4.9484e-12	1.34301e-11	1.73869e-11	2.73194e-11
	995.861	-70	168.75	2.2528e-11	3.07641e-11	1.25615e-11	4.45846e-12	3.565e-12	1.40913e-12	1.51552e-12	2.2631e-12	4.93999e-12	1.33643e-11	1.80477e-11	2.55157e-11
	995.861	-70	171.562	2.13367e-11	3.04322e-11	1.13559e-11	4.59275e-12	4.17596e-12	1.46001e-12	1.62763e-12	2.41659e-12	5.0463e-12	1.32075e-11	1.50512e-11	1.73687e-11
	995.861	-70	174.375	2.10391e-11	1.55699e-11	8.51677e-12	4.66145e-12	4.72576e-12	1.50019e-12	1.78023e-12	2.52412e-12	5.05177e-12	1.29035e-11	1.303e-11	1.38067e-11
	995.861	-70	177.188	1.25877e-11	1.19285e-11	8.09613e-12	4.62233e-12	5.14843e-12	1.60045e-12	1.97048e-12	2.70203e-12	5.13903e-12	1.26014e-11	1.2473e-11	1.15592e-11
	995.861	-70	180	1.08547e-11	1.08078e-11	7.84611e-12	4.70492e-12	5.36299e-12	1.73107e-12	2.27619e-12	2.85155e-12	5.22112e-12	1.23431e-11	1.22088e-11	1.08552e-11
	995.861	-70	182.812	1.04085e-11	1.03323e-11	7.7199e-12	4.85828e-12	5.48815e-12	1.90873e-12	2.62761e-12	3.06718e-12	5.38018e-12	1.22114e-11	1.20619e-11	1.06124e-11
	995.861	-70	185.625	9.4407e-12	9.95912e-12	7.61791e-12	5.00083e-12	5.48093e-12	2.08559e-12	2.98033e-12	3.32217e-12	5.46916e-12	1.2073e-11	1.19637e-11	1.02528e-11
	995.861	-70	188.438	8.86069e-12	9.51864e-12	7.45175e-12	5.04183e-12	5.44307e-12	2.2389e-12	3.25807e-12	3.63402e-12	5.58092e-12	1.19106e-11	1.17832e-11	9.89593e-12
	995.861	-70	191.25	8.38898e-12	9.06102e-12	7.3047e-12	5.00637e-12	5.41128e-12	2.39144e-12	3.44971e-12	3.99151e-12	5.7777e-12	1.18781e-11	1.1589e-11	9.56728e-12
	995.861	-70	194.062	8.0157e-12	8.72717e-12	7.18905e-12	4.89974e-12	5.36853e-12	2.51222e-12	3.69665e-12	4.18325e-12	5.95903e-12	1.18424e-11	1.15046e-11	9.33859e-12
	995.861	-70	196.875	7.61333e-12	8.50631e-12	7.11225e-12	4.7928e-12	5.30781e-12	2.67821e-12	4.07265e-12	4.24269e-12	6.09688e-12	1.18821e-11	1.1463e-11	9.15431e-12
	995.861	-70	199.688	7.51344e-12	8.2817e-12	7.03005e-12	4.72911e-12	5.20864e-12	2.97186e-12	4.44845e-12	4.2758e-12	6.24442e-12	1.19221e-11	1.14332e-11	8.99545e-12
	995.861	-70	202.5	7.4667e-12	8.02995e-12	6.95828e-12	4.66112e-12	5.10005e-12	3.45934e-12	5.00295e-12	4.31163e-12	6.36242e-12	1.19139e-11	1.1516e-11	8.96916e-12
	995.861	-70	205.312	7.46533e-12	7.81401e-12	6.86716e-12	4.55802e-12	4.98431e-12	3.9596e-12	5.65758e-12	4.35887e-12	6.4753e-12	1.19597e-11	1.16429e-11	9.06241e-12
	995.861	-70	208.125	7.38145e-12	7.56229e-12	6.76554e-12	4.51469e-12	4.90017e-12	4.36824e-12	5.9597e-12	4.51227e-12	6.62331e-12	1.19795e-11	1.1702e-11	8.99037e-12
	995.861	-70	210.938	7.37961e-12	7.38628e-12	6.66973e-12	4.51557e-12	4.81321e-12	4.80119e-12	6.02623e-12	4.73407e-12	6.80822e-12	1.18982e-11	1.16338e-11	8.96295e-12
	995.861	-70	213.75	7.41874e-12	7.26255e-12	6.6262e-12	4.41149e-12	4.73332e-12	5.26033e-12	6.09178e-12	5.12675e-12	6.93496e-12	1.18833e-11	1.15397e-11	8.91629e-12
	995.861	-70	216.562	7.47895e-12	7.25601e-12	6.56417e-12	4.39255e-12	4.6337e-12	5.6977e-12	6.10561e-12	5.63867e-12	7.04446e-12	1.19226e-11	1.13778e-11	8.8496e-12
	995.861	-70	219.375	7.48783e-12	7.361e-12	6.55735e-12	4.43902e-12	4.55741e-12	6.07641e-12	6.13973e-12	6.12712e-12	7.13811e-12	1.19644e-11	1.12807e-11	8.89617e-12
	995.861	-70	222.188	7.4109e-12	7.52314e-12	6.54567e-12	4.51456e-12	4.52944e-12	6.32092e-12	6.19792e-12	6.46382e-12	7.17135e-12	1.19956e-11	1.11709e-11	8.79912e-12
	995.861	-70	225	7.2704e-12	7.50043e-12	6.5386e-12	4.5656e-12	4.56294e-12	6.55599e-12	6.25883e-12	6.84109e-12	7.19321e-12	1.21341e-11	1.10762e-11	8.64274e-12
	995.861	-70	227.812	7.33741e-12	7.34707e-12	6.57084e-12	4.55852e-12	4.56821e-12	6.80785e-12	6.28771e-12	7.46777e-12	7.17521e-12	1.22092e-11	1.10565e-11	8.39596e-12
	995.861	-70	230.625	7.42849e-12	7.32121e-12	6.58617e-12	4.64791e-12	4.57401e-12	6.85992e-12	6.28703e-12	8.41973e-12	7.15482e-12	1.20928e-11	1.1099e-11	8.42708e-12
	995.861	-70	233.438	7.52917e-12	7.32267e-12	6.6005e-12	4.80351e-12	4.58037e-12	6.89053e-12	6.27637e-12	9.00086e-12	7.10992e-12	1.18218e-11	1.10834e-11	8.46903e-12
	995.861	-70	236.25	7.55662e-12	7.31786e-12	6.626e-12	4.99529e-12	4.56831e-12	6.92395e-12	6.20673e-12	9.40737e-12	7.07959e-12	1.16588e-11	1.11077e-11	8.42365e-12
	995.861	-70	239.062	7.45588e-12	7.28788e-12	6.66552e-12	5.19022e-12	4.55858e-12	7.02229e-12	6.22154e-12	9.75352e-12	6.98237e-12	1.16771e-11	1.11537e-11	8.57859e-12
	995.861	-70	241.875	7.33342e-12	7.20569e-12	6.65641e-12	5.35546e-12	4.51711e-12	7.13646e-12	6.27211e-12	1.00545e-11	6.89533e-12	1.17691e-11	1.11757e-11	8.64922e-12
	995.861	-70	244.688	7.25617e-12	7.02603e-12	6.6325e-12	5.5629e-12	4.358e-12	7.1531e-12	6.30816e-12	1.05113e-11	6.81005e-12	1.19868e-11	1.12334e-11	8.57278e-12
	995.861	-70	247.5	7.21399e-12	6.81934e-12	6.63403e-12	5.85015e-12	4.24276e-12	7.04077e-12	6.22293e-12	1.06907e-11	6.78421e-12	1.21155e-11	1.13379e-11	8.54956e-12
	995.861	-70	250.312	7.15092e-12	6.73837e-12	6.62704e-12	6.10093e-12	4.14759e-12	6.8785e-12	6.20952e-12	1.06965e-11	6.82184e-12	1.22292e-11	1.14189e-11	8.62898e-12
	995.861	-70	253.125	7.14996e-12	6.71983e-12	6.67884e-12	6.29329e-12	4.1339e-12	6.81628e-12	6.13675e-12	1.0576e-11	6.94227e-12	1.23222e-11	1.13735e-11	8.66082e-12
	995.861	-70	255.938	7.13416e-12	6.71433e-12	6.71591e-12	6.51462e-12	4.17194e-12	6.7882e-12	5.99838e-12	1.0305e-11	6.9777e-12	1.2289e-11	1.13182e-11	8.61794e-12
	995.861	-70	258.75	7.16615e-12	6.66851e-12	6.78014e-12	6.66686e-12	4.28692e-12	6.80568e-12	5.87674e-12	1.02355e-11	6.96789e-12	1.22825e-11	1.11973e-11	8.851e-12
	995.861	-70	261.562	7.23297e-12	6.72693e-12	6.85424e-12	6.797e-12	4.37268e-12	6.84711e-12	5.67622e-12	1.02254e-11	6.93408e-12	1.23063e-11	1.12214e-11	8.78847e-12
	995.861	-70	264.375	7.18974e-12	6.8754e-12	6.85872e-12	6.91464e-12	4.42854e-12	6.91809e-12	5.26289e-12	1.00565e-11	6.93385e-12	1.23123e-11	1.12067e-11	8.94467e-12
	995.861	-70	267.188	7.20922e-12	7.19802e-12	6.83435e-12	7.00954e-12	4.6928e-12	7.16988e-12	4.98182e-12	9.61325e-12	6.89349e-12	1.22972e-11	1.1068e-11	8.74271e-12
	995.861	-70	270	7.34996e-12	7.64423e-12	6.84863e-12	7.02419e-12	5.19126e-12	7.39644e-12	4.91349e-12	9.07373e-12	6.89118e-12	1.23567e-11	1.10902e-11	8.91226e-12
	995.861	-70	272.812	7.52675e-12	7.79331e-12	6.95343e-12	7.01231e-12	5.57664e-12	7.62197e-12	4.96305e-12	8.41456e-12	6.9472e-12	1.24521e-11	1.11239e-11	8.95155e-12
	995.861	-70	275.625	7.27581e-12	7.69758e-12	7.1006e-12	6.96855e-12	5.90497e-12	8.04409e-12	5.0614e-12	7.9565e-12	7.00283e-12	1.26507e-11	1.1245e-11	9.03469e-12
	995.861	-70	278.438	7.42793e-12	7.58281e-12	7.17835e-12	6.8677e-12	6.41429e-12	1.05819e-11	5.18612e-12	7.63792e-12	7.05865e-12	1.31366e-11	1.15326e-11	9.16343e-12
	995.861	-70	281.25	7.63101e-12	7.54264e-12	7.1778e-12	6.69875e-12	7.1218e-12	1.40789e-11	5.56447e-12	7.27188e-12	6.97738e-12	1.36185e-11	1.17825e-11	9.04291e-12
	995.861	-70	284.062	7.88372e-12	7.61417e-12	7.12185e-12	6.4471e-12	7.65056e-12	1.45652e-11	5.56355e-12	6.49943e-12	6.84198e-12	1.40358e-11	1.1858e-11	8.85007e-12
	995.861	-70	286.875	7.51391e-12	7.30274e-12	7.16797e-12	6.10347e-12	8.28042e-12	1.41187e-11	5.56667e-12	5.70847e-12	6.7333e-12	1.36742e-11	1.12977e-11	8.40671e-12
	995.861	-70	289.688	7.15017e-12	6.95874e-12	7.19525e-12	5.8286e-12	8.32587e-12	1.32707e-11	6.24818e-12	5.52091e-12	6.81978e-12	1.30505e-11	1.06034e-11	7.86222e-12
	995.861	-70	292.5	6.84188e-12	6.43627e-12	6.99581e-12	5.23254e-12	7.42887e-12	1.25182e-11	6.1073e-12	4.68946e-12	6.58118e-12	1.23314e-11	1.02955e-11	7.40288e-12
	995.861	-70	295.312	6.32121e-12	6.05127e-12	6.77207e-12	4.96195e-12	6.6788e-12	1.14368e-11	6.04239e-12	4.37659e-12	6.30989e-12	1.17112e-11	1.00093e-11	6.84679e-12
	995.861	-70	298.125	6.59596e-12	6.26923e-12	6.74948e-12	4.76275e-12	6.32107e-12	9.67558e-12	5.73902e-12	3.98958e-12	5.90377e-12	1.15547e-11	1.01212e-11	7.41478e-12
	995.861	-70	300.938	7.29102e-12	6.65722e-12	7.15939e-12	4.76187e-12	6.64231e-12	8.22831e-12	5.53369e-12	3.4382e-12	5.51957e-12	1.17618e-11	1.06696e-11	8.32085e-12
	995.861	-70	303.75	7.76054e-12	6.95022e-12	7.6282e-12	4.81101e-12	6.89726e-12	7.48448e-12	5.26115e-12	2.86684e-12	5.38106e-12	1.19764e-11	1.11758e-11	8.70827e-12
	995.861	-70	306.562	8.05321e-12	7.05688e-12	7.90159e-12	5.03677e-12	7.02235e-12	7.08621e-12	5.10828e-12	2.39548e-12	5.47759e-12	1.20336e-11	1.12889e-11	8.67814e-12
	995.861	-70	309.375	8.12189e-12	7.03477e-12	7.97165e-12	5.37228e-12	6.86882e-12	6.84029e-12	5.0825e-12	2.09665e-12	5.57467e-12	1.21296e-11	1.11193e-11	8.4641e-12
	995.861	-70	312.188	8.02933e-12	7.06966e-12	7.98262e-12	5.70791e-12	6.573e-12	6.71511e-12	4.97757e-12	1.96111e-12	5.62879e-12	1.20545e-11	1.08747e-11	8.32957e-12
	995.861	-70	315	7.92162e-12	7.18903e-12	7.93232e-12	5.94223e-12	6.18717e-12	6.60987e-12	4.87132e-12	1.91193e-12	5.74162e-12	1.19199e-11	1.08397e-11	8.32426e-12
	995.861	-70	317.812	7.88407e-12	7.35231e-12	7.95015e-12	6.04565e-12	5.96824e-12	6.36959e-12	4.71258e-12	1.92437e-12	5.8053e-12	1.16125e-11	1.10191e-11	8.38189e-12
	995.861	-70	320.625	7.77299e-12	7.46667e-12	8.0446e-12	6.06822e-12	5.78112e-12	5.94532e-12	4.5309e-12	2.00484e-12	5.8081e-12	1.14942e-11	1.11733e-11	8.44817e-12
	995.861	-70	323.438	7.54248e-12	7.53883e-12	8.13919e-12	6.15017e-12	5.62038e-12	5.37713e-12	4.4024e-12	2.20288e-12	5.82723e-12	1.15137e-11	1.12191e-11	8.42842e-12
	995.861	-70	326.25	7.49989e-12	7.65381e-12	8.01901e-12	6.19033e-12	5.4236e-12	4.71783e-12	4.32188e-12	2.43886e-12	5.80344e-12	1.13377e-11	1.10739e-11	8.32079e-12
	995.861	-70	329.062	7.52698e-12	7.77424e-12	7.91274e-12	6.24427e-12	5.26993e-12	4.24012e-12	4.26096e-12	2.61002e-12	5.81178e-12	1.12296e-11	1.09057e-11	8.33725e-12
	995.861	-70	331.875	7.45814e-12	7.86561e-12	7.87848e-12	6.2644e-12	4.61652e-12	3.71561e-12	4.24918e-12	2.79572e-12	5.89763e-12	1.11199e-11	1.07809e-11	8.29136e-12
	995.861	-70	334.688	7.45196e-12	8.15991e-12	7.93517e-12	6.28628e-12	4.08486e-12	3.38396e-12	4.31504e-12	2.99844e-12	6.00328e-12	1.10098e-11	1.07795e-11	8.26987e-12
	995.861	-70	337.5	7.60413e-12	8.59373e-12	8.08668e-12	6.42206e-12	3.67244e-12	3.0854e-12	4.36541e-12	3.27375e-12	6.17504e-12	1.09695e-11	1.10039e-11	8.26285e-12
	995.861	-70	340.312	7.7313e-12	9.15492e-12	8.23537e-12	6.5382e-12	3.57136e-12	2.91337e-12	4.27435e-12	3.59804e-12	6.32236e-12	1.11483e-11	1.14698e-11	8.279e-12
	995.861	-70	343.125	8.02624e-12	9.74753e-12	8.29072e-12	6.63538e-12	3.67444e-12	2.81256e-12	4.11346e-12	3.90907e-12	6.49863e-12	1.14722e-11	1.19751e-11	8.2868e-12
	995.861	-70	345.938	8.25194e-12	1.06687e-11	8.32459e-12	6.8003e-12	3.91663e-12	2.75178e-12	3.81136e-12	4.21019e-12	6.60492e-12	1.22821e-11	1.23576e-11	8.44155e-12
	995.861	-70	348.75	9.04455e-12	1.26369e-11	8.3504e-12	6.1959e-12	4.00624e-12	2.66087e-12	3.25848e-12	4.46266e-12	6.66044e-12	1.31733e-11	1.2794e-11	8.60168e-12
	995.861	-70	351.562	1.03161e-11	1.65704e-11	8.37601e-12	5.70212e-12	4.27265e-12	2.53139e-12	2.86246e-12	4.65212e-12	6.6864e-12	1.39899e-11	1.28884e-11	8.72482e-12
	995.861	-70	354.375	1.19428e-11	1.96587e-11	8.26225e-12	5.25329e-12	4.37983e-12	2.50313e-12	2.48842e-12	4.74387e-12	6.702e-12	1.45997e-11	1.31313e-11	8.7881e-12
	995.861	-70	357.188	1.42012e-11	2.25543e-11	8.4796e-12	5.02521e-12	4.00722e-12	2.57649e-12	2.28659e-12	4.78872e-12	6.76483e-12	1.49528e-11	1.35641e-11	8.7374e-12
	995.861	-67.1429	0	1.17331e-11	1.28962e-11	8.65785e-12	6.09192e-12	5.25765e-12	3.50289e-12	4.1801e-12	5.13922e-12	6.99186e-12	1.23343e-11	1.10516e-11	8.76907e-12
	995.861	-67.1429	2.8125	1.39983e-11	1.3106e-11	8.78973e-12	5.99454e-12	5.34833e-12	3.5809e-12	3.86598e-12	5.43285e-12	6.89704e-12	1.25501e-11	1.13435e-11	9.02055e-12
	995.861	-67.1429	5.625	1.71285e-11	1.40116e-11	8.99308e-12	5.93128e-12	5.2351e-12	3.66641e-12	3.79179e-12	5.70764e-12	6.8279e-12	1.27557e-11	1.17919e-11	9.5726e-12
	995.861	-67.1429	8.4375	2.40216e-11	1.52957e-11	9.34231e-12	5.75909e-12	4.95862e-12	3.63787e-12	3.54519e-12	5.88276e-12	6.74056e-12	1.30574e-11	1.21024e-11	1.04254e-11
	995.861	-67.1429	11.25	5.5827e-11	1.51248e-11	1.01545e-11	5.58755e-12	4.78745e-12	3.59524e-12	3.10314e-12	5.91976e-12	6.67324e-12	1.34137e-11	1.23824e-11	1.50335e-11
	995.861	-67.1429	14.0625	3.16477e-11	8.38327e-12	8.55939e-12	5.52737e-12	4.69656e-12	3.61886e-12	2.78258e-12	5.97393e-12	6.59454e-12	1.35459e-11	1.25335e-11	1.24639e-11
	995.861	-67.1429	16.875	1.75721e-11	7.74509e-12	8.18805e-12	5.51712e-12	4.78338e-12	3.61344e-12	2.56416e-12	6.05304e-12	6.56414e-12	1.34893e-11	1.25697e-11	1.04635e-11
	995.861	-67.1429	19.6875	1.23282e-11	7.54636e-12	8.09238e-12	5.54916e-12	4.97511e-12	3.55984e-12	2.47597e-12	6.13792e-12	6.52152e-12	1.33309e-11	1.26665e-11	9.72258e-12
	995.861	-67.1429	22.5	1.01969e-11	7.40354e-12	8.01672e-12	5.67319e-12	5.1541e-12	3.57548e-12	2.33588e-12	6.13427e-12	6.57632e-12	1.32162e-11	1.27432e-11	9.0157e-12
	995.861	-67.1429	25.3125	9.58877e-12	7.36114e-12	7.95952e-12	5.78096e-12	5.3117e-12	3.62172e-12	2.29004e-12	5.9627e-12	6.62929e-12	1.31883e-11	1.29099e-11	8.66956e-12
	995.861	-67.1429	28.125	9.19265e-12	7.32003e-12	7.85091e-12	5.80444e-12	5.25316e-12	3.59691e-12	2.24674e-12	5.67379e-12	6.65145e-12	1.31694e-11	1.31394e-11	8.56878e-12
	995.861	-67.1429	30.9375	9.011e-12	7.50211e-12	7.80019e-12	5.75609e-12	5.18444e-12	3.4389e-12	2.21318e-12	5.33394e-12	6.73909e-12	1.31686e-11	1.34873e-11	8.61509e-12
	995.861	-67.1429	33.75	8.9763e-12	7.65962e-12	7.7485e-12	5.70867e-12	5.16612e-12	3.21868e-12	2.18656e-12	4.93483e-12	6.90562e-12	1.32296e-11	1.37592e-11	8.72107e-12
	995.861	-67.1429	36.5625	9.03368e-12	7.84912e-12	7.64443e-12	5.67384e-12	5.10784e-12	2.96766e-12	2.16735e-12	4.53003e-12	7.08235e-12	1.32607e-11	1.39687e-11	8.74167e-12
	995.861	-67.1429	39.375	9.08253e-12	8.17903e-12	7.66645e-12	5.58931e-12	4.79566e-12	2.74695e-12	2.18192e-12	4.15751e-12	7.27937e-12	1.33022e-11	1.41516e-11	8.72638e-12
	995.861	-67.1429	42.1875	8.9786e-12	8.42316e-12	7.59804e-12	5.36802e-12	4.30107e-12	2.5408e-12	2.10982e-12	3.76227e-12	7.43628e-12	1.33669e-11	1.45127e-11	8.64548e-12
	995.861	-67.1429	45	8.72595e-12	8.7052e-12	7.58935e-12	5.09255e-12	3.81498e-12	2.32441e-12	1.98802e-12	3.37724e-12	7.51078e-12	1.35276e-11	1.48965e-11	8.63111e-12
	995.861	-67.1429	47.8125	8.41637e-12	8.80859e-12	7.51872e-12	4.78889e-12	3.38215e-12	2.11934e-12	1.87513e-12	3.04816e-12	7.36439e-12	1.39825e-11	1.51266e-11	8.70256e-12
	995.861	-67.1429	50.625	8.43547e-12	8.94996e-12	7.35598e-12	4.52383e-12	3.06708e-12	1.95012e-12	1.83318e-12	2.81743e-12	7.14444e-12	1.44741e-11	1.52445e-11	9.06678e-12
	995.861	-67.1429	53.4375	8.56772e-12	9.11617e-12	7.19448e-12	4.31906e-12	2.85022e-12	1.8136e-12	1.8248e-12	2.71918e-12	6.99229e-12	1.5213e-11	1.53175e-11	9.56907e-12
	995.861	-67.1429	56.25	8.59133e-12	9.19874e-12	7.1671e-12	4.26149e-12	2.77717e-12	1.77311e-12	1.84883e-12	2.70907e-12	6.93688e-12	1.56748e-11	1.52763e-11	9.85548e-12
	995.861	-67.1429	59.0625	8.57416e-12	9.45874e-12	7.3119e-12	4.26122e-12	2.69735e-12	1.7585e-12	1.86651e-12	2.70307e-12	6.92817e-12	1.60427e-11	1.54834e-11	1.00282e-11
	995.861	-67.1429	61.875	8.58148e-12	9.62055e-12	7.46556e-12	4.28874e-12	2.62152e-12	1.79469e-12	1.88769e-12	2.69511e-12	6.97259e-12	1.60643e-11	1.53282e-11	1.00738e-11
	995.861	-67.1429	64.6875	8.68036e-12	9.64437e-12	7.81309e-12	4.40397e-12	2.54031e-12	1.92016e-12	1.94673e-12	2.73266e-12	7.10244e-12	1.6038e-11	1.49235e-11	1.0018e-11
	995.861	-67.1429	67.5	8.87715e-12	9.43904e-12	8.05769e-12	4.54134e-12	2.47358e-12	2.09147e-12	2.03097e-12	2.85713e-12	7.33432e-12	1.58542e-11	1.42521e-11	1.00529e-11
	995.861	-67.1429	70.3125	8.7731e-12	9.08807e-12	7.99818e-12	4.88547e-12	2.47691e-12	2.32539e-12	2.07517e-12	3.03517e-12	7.6075e-12	1.51425e-11	1.34146e-11	9.90088e-12
	995.861	-67.1429	73.125	8.60686e-12	8.90747e-12	7.97279e-12	5.21538e-12	2.52164e-12	2.5505e-12	2.12266e-12	3.19733e-12	7.74043e-12	1.46305e-11	1.28648e-11	9.64615e-12
	995.861	-67.1429	75.9375	8.42879e-12	8.97217e-12	7.91654e-12	5.34646e-12	2.54239e-12	2.60384e-12	2.23577e-12	3.24529e-12	7.76672e-12	1.50614e-11	1.27277e-11	9.46579e-12
	995.861	-67.1429	78.75	8.40363e-12	9.23952e-12	7.899e-12	5.27797e-12	2.45505e-12	2.54126e-12	2.41865e-12	3.23811e-12	7.79339e-12	1.57215e-11	1.31578e-11	9.48417e-12
	995.861	-67.1429	81.5625	8.43855e-12	9.42591e-12	7.73694e-12	5.08561e-12	2.24281e-12	2.3903e-12	2.74171e-12	3.18634e-12	7.74125e-12	1.64743e-11	1.40536e-11	9.48961e-12
	995.861	-67.1429	84.375	8.39765e-12	9.6218e-12	7.61891e-12	4.89286e-12	2.15663e-12	2.23929e-12	2.89081e-12	3.06436e-12	7.58446e-12	1.71948e-11	1.50028e-11	9.44689e-12
	995.861	-67.1429	87.1875	8.80159e-12	9.93711e-12	7.50385e-12	4.69043e-12	2.13658e-12	2.1042e-12	2.91587e-12	2.93738e-12	7.45882e-12	1.75535e-11	1.61331e-11	9.73899e-12
	995.861	-67.1429	90	9.24858e-12	1.01873e-11	7.46387e-12	4.63307e-12	2.10972e-12	2.02329e-12	2.9206e-12	2.83323e-12	7.49073e-12	1.75948e-11	1.69525e-11	1.00866e-11
	995.861	-67.1429	92.8125	9.52456e-12	1.02871e-11	7.3421e-12	4.56693e-12	2.04726e-12	1.92798e-12	2.89533e-12	2.71432e-12	7.47712e-12	1.73301e-11	1.76034e-11	1.02189e-11
	995.861	-67.1429	95.625	9.54666e-12	1.02159e-11	7.07691e-12	4.44603e-12	1.98571e-12	1.82513e-12	2.89318e-12	2.58069e-12	7.26828e-12	1.67593e-11	1.7823e-11	1.02303e-11
	995.861	-67.1429	98.4375	9.40766e-12	9.99019e-12	6.8394e-12	4.34935e-12	1.99205e-12	1.82274e-12	3.01785e-12	2.5068e-12	7.03676e-12	1.61764e-11	1.77236e-11	1.00365e-11
	995.861	-67.1429	101.25	9.40926e-12	9.78719e-12	6.76145e-12	4.32458e-12	2.04029e-12	1.86979e-12	3.14771e-12	2.47819e-12	6.9257e-12	1.56697e-11	1.75999e-11	1.00884e-11
	995.861	-67.1429	104.062	9.58608e-12	9.80821e-12	6.84616e-12	4.33049e-12	2.11983e-12	1.90563e-12	3.24984e-12	2.47229e-12	6.92026e-12	1.56714e-11	1.79028e-11	1.03381e-11
	995.861	-67.1429	106.875	9.69246e-12	9.83873e-12	7.02398e-12	4.41345e-12	2.24942e-12	1.9736e-12	3.40236e-12	2.54096e-12	7.01543e-12	1.60452e-11	1.82863e-11	1.05102e-11
	995.861	-67.1429	109.688	9.53444e-12	9.82057e-12	7.20188e-12	4.5195e-12	2.369e-12	2.07194e-12	3.58057e-12	2.69738e-12	7.05837e-12	1.66723e-11	1.83472e-11	1.0468e-11
	995.861	-67.1429	112.5	9.33439e-12	9.69926e-12	7.2919e-12	4.57573e-12	2.49597e-12	2.09214e-12	3.67126e-12	2.83308e-12	7.07378e-12	1.72599e-11	1.80094e-11	1.03889e-11
	995.861	-67.1429	115.312	9.30843e-12	9.65765e-12	7.37927e-12	4.62171e-12	2.65948e-12	2.12522e-12	3.68682e-12	2.97267e-12	7.08349e-12	1.74634e-11	1.75901e-11	1.06281e-11
	995.861	-67.1429	118.125	9.56379e-12	9.81264e-12	7.50228e-12	4.62023e-12	2.83585e-12	2.12568e-12	3.59436e-12	3.05429e-12	7.08539e-12	1.75746e-11	1.75375e-11	1.11981e-11
	995.861	-67.1429	120.938	9.75137e-12	1.00633e-11	7.59537e-12	4.57919e-12	2.96438e-12	2.077e-12	3.29256e-12	2.67002e-12	6.88966e-12	1.77595e-11	1.78021e-11	1.18862e-11
	995.861	-67.1429	123.75	9.95875e-12	1.04712e-11	7.66247e-12	4.50792e-12	3.01803e-12	2.00551e-12	3.03545e-12	2.47014e-12	6.64014e-12	1.78163e-11	1.79285e-11	1.25277e-11
	995.861	-67.1429	126.562	1.01359e-11	1.07468e-11	7.65871e-12	4.38363e-12	3.00149e-12	1.90896e-12	2.78532e-12	2.31271e-12	6.33876e-12	1.75251e-11	1.77546e-11	1.33243e-11
	995.861	-67.1429	129.375	1.03571e-11	1.09374e-11	7.5935e-12	4.22938e-12	2.92128e-12	1.81262e-12	2.57138e-12	2.17048e-12	5.99918e-12	1.7081e-11	1.75819e-11	1.41268e-11
	995.861	-67.1429	132.188	1.04999e-11	1.11329e-11	7.46751e-12	4.01446e-12	2.68749e-12	1.64721e-12	2.22966e-12	1.96476e-12	5.61134e-12	1.63844e-11	1.73926e-11	1.52594e-11
	995.861	-67.1429	135	1.05495e-11	1.13969e-11	7.47327e-12	3.94704e-12	2.53067e-12	1.55934e-12	1.97304e-12	1.86118e-12	5.41499e-12	1.58893e-11	1.75369e-11	1.7147e-11
	995.861	-67.1429	137.812	1.10978e-11	1.17127e-11	7.49368e-12	3.91916e-12	2.49509e-12	1.48774e-12	1.79481e-12	1.80951e-12	5.38746e-12	1.5794e-11	1.83301e-11	1.99509e-11
	995.861	-67.1429	140.625	1.40399e-11	1.19186e-11	7.53731e-12	3.99205e-12	2.57383e-12	1.44982e-12	1.691e-12	1.8154e-12	5.49681e-12	1.60665e-11	2.05491e-11	2.9487e-11
	995.861	-67.1429	143.438	1.82999e-11	1.22463e-11	7.72949e-12	4.34206e-12	2.79216e-12	1.51937e-12	1.72124e-12	1.88219e-12	5.7293e-12	1.65952e-11	2.31209e-11	4.37599e-11
	995.861	-67.1429	146.25	1.62845e-11	1.23966e-11	7.92261e-12	4.88546e-12	3.19262e-12	1.67146e-12	1.83319e-12	1.98255e-12	5.82891e-12	1.64805e-11	2.20704e-11	3.88533e-11
	995.861	-67.1429	149.062	1.20772e-11	1.23722e-11	8.00183e-12	5.4872e-12	3.8409e-12	1.88033e-12	1.99399e-12	2.07719e-12	5.80677e-12	1.55964e-11	1.5845e-11	1.77814e-11
	995.861	-67.1429	151.875	1.23231e-11	1.26019e-11	8.06562e-12	6.1443e-12	4.56868e-12	2.115e-12	2.21664e-12	2.16291e-12	5.74459e-12	1.43404e-11	1.37192e-11	1.6011e-11
	995.861	-67.1429	154.688	1.30594e-11	1.36462e-11	8.35908e-12	6.58697e-12	4.9299e-12	2.31839e-12	2.42778e-12	2.2142e-12	5.72509e-12	1.34517e-11	1.31184e-11	1.60535e-11
	995.861	-67.1429	157.5	1.41633e-11	1.4888e-11	8.80682e-12	6.96924e-12	5.23794e-12	2.54286e-12	2.68373e-12	2.30134e-12	5.74003e-12	1.30126e-11	1.39394e-11	1.87745e-11
	995.861	-67.1429	160.312	1.53511e-11	1.68612e-11	9.08988e-12	7.16741e-12	5.49969e-12	2.75508e-12	2.96358e-12	2.38575e-12	5.7694e-12	1.2647e-11	1.72833e-11	2.50333e-11
	995.861	-67.1429	163.125	1.6225e-11	2.02536e-11	9.35879e-12	7.51298e-12	5.83131e-12	2.77393e-12	3.24312e-12	2.47309e-12	5.76645e-12	1.23343e-11	2.50235e-11	4.33727e-11
	995.861	-67.1429	165.938	1.42323e-11	3.05498e-11	1.00957e-11	7.98252e-12	6.11763e-12	2.87435e-12	3.64533e-12	2.52876e-12	5.71962e-12	1.20634e-11	1.56727e-11	2.21236e-11
	995.861	-67.1429	168.75	1.18257e-11	1.77032e-11	8.46575e-12	8.5099e-12	6.72916e-12	3.02016e-12	4.08752e-12	2.61595e-12	5.67756e-12	1.18941e-11	1.31417e-11	1.40768e-11
	995.861	-67.1429	171.562	1.20967e-11	2.09722e-11	8.69497e-12	8.73806e-12	7.50783e-12	3.14829e-12	4.51447e-12	2.75672e-12	5.71252e-12	1.17293e-11	1.24447e-11	1.17901e-11
	995.861	-67.1429	174.375	1.09235e-11	1.34983e-11	7.78907e-12	8.67632e-12	7.80056e-12	3.2231e-12	4.85863e-12	2.97014e-12	5.7835e-12	1.16781e-11	1.19595e-11	1.08609e-11
	995.861	-67.1429	177.188	1.00057e-11	1.12372e-11	7.59466e-12	8.42769e-12	7.70482e-12	3.32483e-12	5.15177e-12	3.19193e-12	5.91848e-12	1.16263e-11	1.19371e-11	1.03707e-11
	995.861	-67.1429	180	9.53783e-12	1.04665e-11	7.49777e-12	8.25747e-12	7.43902e-12	3.55059e-12	5.49301e-12	3.37296e-12	6.13099e-12	1.16435e-11	1.20251e-11	1.00292e-11
	995.861	-67.1429	182.812	9.1404e-12	1.00223e-11	7.53369e-12	8.22421e-12	7.18299e-12	3.88866e-12	5.83142e-12	3.41425e-12	6.27871e-12	1.17258e-11	1.20879e-11	9.79234e-12
	995.861	-67.1429	185.625	8.68565e-12	9.55811e-12	7.492e-12	8.23183e-12	6.97296e-12	4.12195e-12	6.17704e-12	3.45013e-12	6.37591e-12	1.17345e-11	1.21156e-11	9.58227e-12
	995.861	-67.1429	188.438	8.20413e-12	9.276e-12	7.26382e-12	8.15303e-12	6.85729e-12	4.20277e-12	6.52998e-12	3.57815e-12	6.45222e-12	1.16615e-11	1.2082e-11	9.44441e-12
	995.861	-67.1429	191.25	7.89509e-12	9.00836e-12	7.18969e-12	7.98246e-12	6.8487e-12	4.21369e-12	6.79549e-12	3.93913e-12	6.55843e-12	1.16114e-11	1.20332e-11	9.27799e-12
	995.861	-67.1429	194.062	7.78215e-12	8.75238e-12	7.19303e-12	7.69888e-12	6.90806e-12	4.36596e-12	7.01311e-12	4.24167e-12	6.63633e-12	1.16879e-11	1.1917e-11	9.05896e-12
	995.861	-67.1429	196.875	7.77151e-12	8.53626e-12	7.12928e-12	7.38728e-12	6.90642e-12	4.73668e-12	7.34678e-12	4.39928e-12	6.70388e-12	1.17553e-11	1.19295e-11	8.92968e-12
	995.861	-67.1429	199.688	7.82733e-12	8.33439e-12	7.09383e-12	7.1097e-12	6.86106e-12	5.20971e-12	7.72246e-12	4.40502e-12	6.8237e-12	1.17744e-11	1.19945e-11	8.8833e-12
	995.861	-67.1429	202.5	7.86227e-12	8.12681e-12	7.00532e-12	6.81186e-12	6.7537e-12	5.67735e-12	8.04286e-12	4.37457e-12	7.00798e-12	1.19007e-11	1.20637e-11	8.91354e-12
	995.861	-67.1429	205.312	8.22721e-12	7.88294e-12	6.97659e-12	6.46664e-12	6.60055e-12	6.05883e-12	8.46325e-12	4.403e-12	7.15753e-12	1.20726e-11	1.26703e-11	1.0627e-11
	995.861	-67.1429	208.125	7.80281e-12	7.646e-12	6.95479e-12	6.12199e-12	6.46733e-12	6.34829e-12	8.7504e-12	4.56378e-12	7.303e-12	1.21214e-11	1.21707e-11	9.60683e-12
	995.861	-67.1429	210.938	7.8814e-12	7.44825e-12	6.93281e-12	5.89481e-12	6.36941e-12	6.56547e-12	8.84888e-12	4.83433e-12	7.51099e-12	1.21114e-11	1.2043e-11	9.55823e-12
	995.861	-67.1429	213.75	7.7267e-12	7.32881e-12	6.84961e-12	5.78477e-12	6.25772e-12	6.81537e-12	8.86607e-12	5.1956e-12	7.71541e-12	1.21151e-11	1.19047e-11	9.29728e-12
	995.861	-67.1429	216.562	7.69664e-12	7.23651e-12	6.79758e-12	5.76727e-12	6.15007e-12	7.16345e-12	8.73637e-12	5.70853e-12	7.83945e-12	1.22585e-11	1.18056e-11	9.11438e-12
	995.861	-67.1429	219.375	7.64976e-12	7.18055e-12	6.78014e-12	5.65681e-12	6.02443e-12	7.50101e-12	8.56904e-12	6.28978e-12	7.94825e-12	1.2323e-11	1.17446e-11	8.89578e-12
	995.861	-67.1429	222.188	7.54024e-12	7.19854e-12	6.78639e-12	5.46455e-12	5.84388e-12	7.71753e-12	8.44594e-12	6.7829e-12	7.95395e-12	1.23766e-11	1.16923e-11	8.79579e-12
	995.861	-67.1429	225	7.50778e-12	7.26456e-12	6.78929e-12	5.32844e-12	5.73116e-12	7.88928e-12	8.30541e-12	7.09173e-12	7.93986e-12	1.24747e-11	1.16365e-11	8.72083e-12
	995.861	-67.1429	227.812	7.48221e-12	7.37243e-12	6.80009e-12	5.20293e-12	5.64571e-12	8.10841e-12	8.18747e-12	7.57001e-12	7.96985e-12	1.25193e-11	1.16104e-11	8.74622e-12
	995.861	-67.1429	230.625	7.4933e-12	7.32268e-12	6.78844e-12	5.16518e-12	5.53627e-12	8.36783e-12	8.11846e-12	8.34534e-12	7.99312e-12	1.25309e-11	1.15763e-11	8.74478e-12
	995.861	-67.1429	233.438	7.51232e-12	7.28543e-12	6.78313e-12	5.28165e-12	5.42983e-12	8.63524e-12	8.12245e-12	8.85427e-12	8.02749e-12	1.25091e-11	1.15285e-11	8.6668e-12
	995.861	-67.1429	236.25	7.56532e-12	7.30382e-12	6.74177e-12	5.42925e-12	5.36468e-12	8.71894e-12	8.04913e-12	9.22803e-12	8.05206e-12	1.24247e-11	1.14666e-11	8.63409e-12
	995.861	-67.1429	239.062	7.56854e-12	7.27769e-12	6.72088e-12	5.60801e-12	5.3405e-12	8.8821e-12	7.96628e-12	9.63663e-12	7.96942e-12	1.2398e-11	1.14552e-11	8.67722e-12
	995.861	-67.1429	241.875	7.58667e-12	7.19775e-12	6.66966e-12	5.76178e-12	5.36212e-12	9.1934e-12	7.87484e-12	1.01243e-11	7.94049e-12	1.25114e-11	1.14602e-11	8.64887e-12
	995.861	-67.1429	244.688	7.53443e-12	7.09374e-12	6.6858e-12	5.96102e-12	5.39203e-12	9.45642e-12	7.78559e-12	1.08622e-11	7.94703e-12	1.26114e-11	1.14889e-11	8.59605e-12
	995.861	-67.1429	247.5	7.51615e-12	7.02209e-12	6.7211e-12	6.22047e-12	5.42192e-12	9.56507e-12	7.71398e-12	1.20098e-11	8.0118e-12	1.2711e-11	1.15811e-11	8.52394e-12
	995.861	-67.1429	250.312	7.41659e-12	6.90878e-12	6.69823e-12	6.49692e-12	5.42638e-12	9.53919e-12	7.56192e-12	1.32607e-11	8.1581e-12	1.28294e-11	1.16755e-11	8.49863e-12
	995.861	-67.1429	253.125	7.26169e-12	6.86813e-12	6.76322e-12	6.7166e-12	5.40118e-12	9.69653e-12	7.41703e-12	1.3848e-11	8.30444e-12	1.29532e-11	1.16649e-11	8.55493e-12
	995.861	-67.1429	255.938	7.13997e-12	6.81207e-12	6.8496e-12	6.88362e-12	5.39348e-12	1.00818e-11	7.26767e-12	1.41067e-11	8.31698e-12	1.29957e-11	1.16022e-11	8.60599e-12
	995.861	-67.1429	258.75	7.13176e-12	6.72273e-12	6.92082e-12	6.89979e-12	5.43751e-12	9.96011e-12	7.09427e-12	1.48234e-11	8.2587e-12	1.28396e-11	1.14195e-11	8.64873e-12
	995.861	-67.1429	261.562	7.18214e-12	6.6898e-12	7.02864e-12	6.90717e-12	5.55246e-12	9.71171e-12	6.99257e-12	1.52059e-11	8.14837e-12	1.27904e-11	1.12544e-11	8.77043e-12
	995.861	-67.1429	264.375	7.33599e-12	6.83707e-12	7.16606e-12	7.10454e-12	5.97643e-12	9.55456e-12	6.94912e-12	1.56451e-11	8.05582e-12	1.28975e-11	1.12981e-11	8.9594e-12
	995.861	-67.1429	267.188	7.40688e-12	7.30191e-12	7.25144e-12	7.39575e-12	6.69857e-12	9.54241e-12	6.83907e-12	1.60518e-11	8.06888e-12	1.30773e-11	1.13629e-11	8.90732e-12
	995.861	-67.1429	270	7.48688e-12	7.83304e-12	7.25963e-12	7.55786e-12	7.27526e-12	9.73628e-12	6.60348e-12	1.62053e-11	8.03025e-12	1.31939e-11	1.1449e-11	8.72397e-12
	995.861	-67.1429	272.812	7.41776e-12	8.23594e-12	7.25622e-12	7.68957e-12	7.52526e-12	1.02292e-11	6.43221e-12	1.59377e-11	8.00431e-12	1.31283e-11	1.14825e-11	8.59609e-12
	995.861	-67.1429	275.625	7.33903e-12	8.35166e-12	7.26259e-12	7.9255e-12	7.61677e-12	1.32636e-11	6.50069e-12	1.52047e-11	7.94277e-12	1.31905e-11	1.13798e-11	8.83341e-12
	995.861	-67.1429	278.438	7.28653e-12	8.09197e-12	7.37221e-12	8.03325e-12	7.88805e-12	1.74058e-11	6.90082e-12	1.39351e-11	7.86731e-12	1.32577e-11	1.13834e-11	9.05218e-12
	995.861	-67.1429	281.25	7.32525e-12	8.10206e-12	7.56379e-12	8.15715e-12	8.69552e-12	1.91137e-11	7.52654e-12	1.20377e-11	7.82455e-12	1.36527e-11	1.15143e-11	9.23998e-12
	995.861	-67.1429	284.062	7.46545e-12	8.37538e-12	7.82284e-12	8.24469e-12	1.03308e-11	1.90934e-11	7.762e-12	9.53557e-12	7.80179e-12	1.45137e-11	1.17047e-11	9.20586e-12
	995.861	-67.1429	286.875	7.67455e-12	8.57648e-12	8.07601e-12	8.16104e-12	1.21056e-11	1.99061e-11	7.88527e-12	7.3121e-12	7.81332e-12	1.47251e-11	1.16373e-11	8.97124e-12
	995.861	-67.1429	289.688	7.87434e-12	8.36138e-12	8.36912e-12	7.52964e-12	1.25693e-11	1.92668e-11	8.28323e-12	6.3165e-12	7.8077e-12	1.47073e-11	1.13588e-11	8.68398e-12
	995.861	-67.1429	292.5	7.89102e-12	7.75935e-12	8.67022e-12	6.95001e-12	1.22e-11	1.53094e-11	8.1909e-12	5.6141e-12	7.86007e-12	1.45385e-11	1.12746e-11	8.75826e-12
	995.861	-67.1429	295.312	7.66628e-12	7.0166e-12	8.60625e-12	6.22456e-12	1.157e-11	1.39745e-11	8.04758e-12	5.0947e-12	7.65488e-12	1.36651e-11	1.10446e-11	8.4697e-12
	995.861	-67.1429	298.125	7.54003e-12	6.7148e-12	8.38322e-12	5.96081e-12	1.11899e-11	1.26879e-11	7.46979e-12	4.33773e-12	7.03256e-12	1.31855e-11	1.13659e-11	8.44964e-12
	995.861	-67.1429	300.938	7.83045e-12	6.8033e-12	8.45993e-12	5.98537e-12	1.27676e-11	1.15213e-11	7.19322e-12	3.77828e-12	6.7584e-12	1.27872e-11	1.15341e-11	8.72704e-12
	995.861	-67.1429	303.75	8.07451e-12	6.9358e-12	8.52408e-12	6.20737e-12	1.45303e-11	1.04704e-11	6.84637e-12	3.22366e-12	6.51846e-12	1.27036e-11	1.16833e-11	8.80687e-12
	995.861	-67.1429	306.562	8.23343e-12	7.08595e-12	8.62774e-12	6.63858e-12	1.46184e-11	9.72626e-12	6.60502e-12	2.81602e-12	6.4366e-12	1.28551e-11	1.18661e-11	8.86831e-12
	995.861	-67.1429	309.375	8.24517e-12	7.1843e-12	8.71745e-12	6.90323e-12	1.3821e-11	9.27593e-12	6.41962e-12	2.4656e-12	6.47624e-12	1.31031e-11	1.17862e-11	8.80538e-12
	995.861	-67.1429	312.188	8.13123e-12	7.13632e-12	8.73521e-12	6.93077e-12	1.27445e-11	9.17454e-12	6.21236e-12	2.24883e-12	6.46409e-12	1.31211e-11	1.15454e-11	8.68555e-12
	995.861	-67.1429	315	7.82204e-12	7.0991e-12	8.65117e-12	6.87863e-12	1.17816e-11	9.31723e-12	6.10293e-12	2.10812e-12	6.4886e-12	1.29724e-11	1.13941e-11	8.5723e-12
	995.861	-67.1429	317.812	7.69915e-12	7.19e-12	8.65687e-12	6.8738e-12	1.11694e-11	9.01315e-12	6.01125e-12	2.0323e-12	6.69506e-12	1.25285e-11	1.13606e-11	8.46933e-12
	995.861	-67.1429	320.625	7.5943e-12	7.32134e-12	8.49538e-12	6.92666e-12	1.0817e-11	8.36951e-12	5.86853e-12	2.02974e-12	6.94406e-12	1.2238e-11	1.14195e-11	8.38315e-12
	995.861	-67.1429	323.438	7.5053e-12	7.44351e-12	8.38201e-12	6.92533e-12	1.06142e-11	7.8213e-12	5.77763e-12	2.12502e-12	7.07534e-12	1.19815e-11	1.1297e-11	8.35217e-12
	995.861	-67.1429	326.25	7.41745e-12	7.51914e-12	8.22097e-12	6.88729e-12	1.02638e-11	7.12384e-12	5.66368e-12	2.25068e-12	6.96526e-12	1.18617e-11	1.12252e-11	8.37712e-12
	995.861	-67.1429	329.062	7.38334e-12	7.64883e-12	8.16874e-12	6.83366e-12	9.59203e-12	6.29129e-12	5.5672e-12	2.41263e-12	6.86752e-12	1.17247e-11	1.12691e-11	8.54804e-12
	995.861	-67.1429	331.875	7.37683e-12	7.80912e-12	8.0906e-12	6.79497e-12	8.80399e-12	5.42961e-12	5.45076e-12	2.6272e-12	6.81298e-12	1.15007e-11	1.12174e-11	8.5923e-12
	995.861	-67.1429	334.688	7.31455e-12	7.94505e-12	8.02444e-12	6.92658e-12	8.10103e-12	4.80565e-12	5.28058e-12	2.87505e-12	6.81095e-12	1.12767e-11	1.11493e-11	8.48895e-12
	995.861	-67.1429	337.5	7.25175e-12	8.14432e-12	7.87757e-12	7.15399e-12	7.3476e-12	4.33408e-12	5.18042e-12	3.23744e-12	6.9052e-12	1.11796e-11	1.09598e-11	8.38049e-12
	995.861	-67.1429	340.312	7.36293e-12	8.30657e-12	7.74831e-12	7.25569e-12	6.64201e-12	4.10712e-12	5.22422e-12	3.59386e-12	7.01858e-12	1.10633e-11	1.083e-11	8.37382e-12
	995.861	-67.1429	343.125	7.54713e-12	8.65735e-12	7.66169e-12	7.33421e-12	6.05278e-12	3.93393e-12	5.31719e-12	3.8473e-12	7.10465e-12	1.08658e-11	1.09041e-11	8.39526e-12
	995.861	-67.1429	345.938	7.74554e-12	9.40557e-12	7.74312e-12	7.25766e-12	5.51998e-12	3.86012e-12	5.26876e-12	4.03036e-12	7.10019e-12	1.07823e-11	1.09927e-11	8.45299e-12
	995.861	-67.1429	348.75	7.93496e-12	1.042e-11	7.97256e-12	7.06999e-12	5.10073e-12	3.74402e-12	5.11255e-12	4.23618e-12	7.13671e-12	1.08515e-11	1.10574e-11	8.51823e-12
	995.861	-67.1429	351.562	8.19465e-12	1.17182e-11	8.2056e-12	6.81914e-12	4.97229e-12	3.5853e-12	4.96491e-12	4.48769e-12	7.16656e-12	1.1203e-11	1.10797e-11	8.70411e-12
	995.861	-67.1429	354.375	8.6472e-12	1.27905e-11	8.35836e-12	6.52712e-12	5.03868e-12	3.53932e-12	4.85403e-12	4.72595e-12	7.15832e-12	1.16967e-11	1.10123e-11	8.76549e-12
	995.861	-67.1429	357.188	9.79839e-12	1.30957e-11	8.52077e-12	6.28545e-12	5.1665e-12	3.50447e-12	4.53872e-12	4.92469e-12	7.10235e-12	1.20206e-11	1.0989e-11	8.75416e-12
	995.861	-64.2857	0	9.47849e-12	8.85492e-12	8.1517e-12	6.90483e-12	6.7803e-12	4.61445e-12	5.61894e-12	4.81427e-12	7.96036e-12	1.13075e-11	1.04147e-11	8.52958e-12
	995.861	-64.2857	2.8125	1.02836e-11	8.85433e-12	8.19191e-12	6.67892e-12	6.63902e-12	4.47934e-12	5.34489e-12	5.06187e-12	7.87344e-12	1.13562e-11	1.03184e-11	8.54993e-12
	995.861	-64.2857	5.625	1.0764e-11	9.1886e-12	8.21725e-12	6.52588e-12	6.54181e-12	4.4114e-12	5.09627e-12	5.39785e-12	7.76512e-12	1.13057e-11	1.03115e-11	8.61846e-12
	995.861	-64.2857	8.4375	1.23516e-11	1.02087e-11	8.30429e-12	6.47785e-12	6.43372e-12	4.41262e-12	4.96692e-12	5.74576e-12	7.66181e-12	1.14399e-11	1.04397e-11	9.00584e-12
	995.861	-64.2857	11.25	1.28345e-11	1.08787e-11	8.6095e-12	6.49673e-12	6.38274e-12	4.41014e-12	4.9125e-12	6.07362e-12	7.52972e-12	1.16241e-11	1.05005e-11	9.12033e-12
	995.861	-64.2857	14.0625	1.34836e-11	9.59759e-12	8.30201e-12	6.45254e-12	6.37908e-12	4.34168e-12	4.80061e-12	6.39236e-12	7.39686e-12	1.17589e-11	1.05288e-11	9.15779e-12
	995.861	-64.2857	16.875	1.25752e-11	7.28075e-12	7.87436e-12	6.34562e-12	6.41717e-12	4.2709e-12	4.55735e-12	6.63604e-12	7.2739e-12	1.18783e-11	1.05339e-11	9.07057e-12
	995.861	-64.2857	19.6875	1.10584e-11	6.91034e-12	7.66322e-12	6.26038e-12	6.46179e-12	4.19464e-12	4.30946e-12	6.84872e-12	7.20489e-12	1.18606e-11	1.06688e-11	9.01344e-12
	995.861	-64.2857	22.5	9.80074e-12	6.69102e-12	7.62839e-12	6.36979e-12	6.55215e-12	4.16281e-12	4.19527e-12	7.07927e-12	7.15433e-12	1.18746e-11	1.08054e-11	8.66188e-12
	995.861	-64.2857	25.3125	8.91547e-12	6.65024e-12	7.62562e-12	6.45519e-12	6.71427e-12	4.16893e-12	4.23094e-12	7.28948e-12	7.03641e-12	1.1847e-11	1.09121e-11	8.18424e-12
	995.861	-64.2857	28.125	8.2694e-12	6.70225e-12	7.58207e-12	6.4613e-12	6.73511e-12	4.28293e-12	4.37201e-12	7.3098e-12	6.94338e-12	1.17722e-11	1.10688e-11	7.87318e-12
	995.861	-64.2857	30.9375	7.99551e-12	6.75765e-12	7.52989e-12	6.48399e-12	6.73103e-12	4.54479e-12	4.19981e-12	7.26083e-12	6.85343e-12	1.17136e-11	1.1084e-11	7.77953e-12
	995.861	-64.2857	33.75	7.96918e-12	6.78713e-12	7.42429e-12	6.39455e-12	6.64947e-12	4.66601e-12	3.91888e-12	7.09731e-12	6.8879e-12	1.15415e-11	1.10406e-11	7.83269e-12
	995.861	-64.2857	36.5625	8.11951e-12	6.83817e-12	7.37739e-12	6.41044e-12	6.59887e-12	4.65661e-12	3.71827e-12	6.91758e-12	6.93693e-12	1.13644e-11	1.11407e-11	7.95479e-12
	995.861	-64.2857	39.375	8.28015e-12	6.92273e-12	7.38863e-12	6.4555e-12	6.63192e-12	4.42185e-12	3.43344e-12	6.61922e-12	7.04095e-12	1.13939e-11	1.12725e-11	8.07499e-12
	995.861	-64.2857	42.1875	8.32192e-12	6.98634e-12	7.40759e-12	6.49078e-12	6.59007e-12	4.05261e-12	3.01758e-12	6.32056e-12	7.27552e-12	1.14253e-11	1.13898e-11	8.13056e-12
	995.861	-64.2857	45	8.27307e-12	7.08322e-12	7.3697e-12	6.4663e-12	6.42567e-12	3.65228e-12	2.80068e-12	5.81636e-12	7.4752e-12	1.15498e-11	1.15833e-11	8.1351e-12
	995.861	-64.2857	47.8125	8.18447e-12	7.26172e-12	7.30289e-12	6.29219e-12	6.04523e-12	3.24011e-12	2.63909e-12	5.04092e-12	7.58055e-12	1.17555e-11	1.19637e-11	8.01066e-12
	995.861	-64.2857	50.625	8.12524e-12	7.50459e-12	7.2773e-12	6.09259e-12	5.24766e-12	2.96295e-12	2.49025e-12	4.30635e-12	7.64935e-12	1.19954e-11	1.23081e-11	7.98954e-12
	995.861	-64.2857	53.4375	8.13826e-12	7.69041e-12	7.29318e-12	5.91802e-12	4.63567e-12	2.71898e-12	2.35032e-12	3.78579e-12	7.67025e-12	1.24578e-11	1.27437e-11	8.18527e-12
	995.861	-64.2857	56.25	8.1514e-12	7.83249e-12	7.39693e-12	5.82134e-12	4.14601e-12	2.57499e-12	2.30072e-12	3.40545e-12	7.78008e-12	1.29708e-11	1.30779e-11	8.45676e-12
	995.861	-64.2857	59.0625	8.12335e-12	7.9581e-12	7.62181e-12	5.81395e-12	3.76768e-12	2.53847e-12	2.28721e-12	3.27167e-12	7.86026e-12	1.32779e-11	1.32542e-11	8.76982e-12
	995.861	-64.2857	61.875	8.07577e-12	7.85853e-12	7.78684e-12	5.7779e-12	3.4564e-12	2.56989e-12	2.30483e-12	3.21479e-12	7.79619e-12	1.35332e-11	1.31585e-11	8.96004e-12
	995.861	-64.2857	64.6875	8.06519e-12	7.62752e-12	7.68665e-12	5.70347e-12	3.20701e-12	2.61674e-12	2.38577e-12	3.19569e-12	7.75206e-12	1.35906e-11	1.29233e-11	9.01721e-12
	995.861	-64.2857	67.5	8.01502e-12	7.43708e-12	7.49909e-12	5.65055e-12	3.04249e-12	2.69292e-12	2.47103e-12	3.22949e-12	7.6235e-12	1.33967e-11	1.24702e-11	8.87815e-12
	995.861	-64.2857	70.3125	7.90587e-12	7.38794e-12	7.29605e-12	5.77654e-12	3.03809e-12	2.89685e-12	2.48353e-12	3.35751e-12	7.56225e-12	1.29695e-11	1.19433e-11	8.78273e-12
	995.861	-64.2857	73.125	7.80187e-12	7.39443e-12	7.18379e-12	6.02349e-12	3.16081e-12	3.19027e-12	2.4956e-12	3.60225e-12	7.53759e-12	1.26143e-11	1.1404e-11	8.73191e-12
	995.861	-64.2857	75.9375	7.62057e-12	7.39295e-12	7.18175e-12	6.23158e-12	3.30559e-12	3.61962e-12	2.59813e-12	3.93855e-12	7.55973e-12	1.25539e-11	1.09937e-11	8.66432e-12
	995.861	-64.2857	78.75	7.54486e-12	7.48929e-12	7.22142e-12	6.32239e-12	3.42337e-12	3.84997e-12	2.77416e-12	4.131e-12	7.54289e-12	1.2703e-11	1.08798e-11	8.62904e-12
	995.861	-64.2857	81.5625	7.65945e-12	7.67531e-12	7.25517e-12	6.34906e-12	3.50825e-12	3.94655e-12	2.86983e-12	4.13114e-12	7.54645e-12	1.29252e-11	1.08837e-11	8.62612e-12
	995.861	-64.2857	84.375	7.80998e-12	7.90961e-12	7.33341e-12	6.32667e-12	3.45906e-12	4.05293e-12	2.9583e-12	4.09931e-12	7.56679e-12	1.31775e-11	1.08013e-11	8.75636e-12
	995.861	-64.2857	87.1875	7.88507e-12	8.0174e-12	7.42583e-12	6.33637e-12	3.20961e-12	4.06285e-12	3.02357e-12	4.15578e-12	7.61759e-12	1.38309e-11	1.09454e-11	8.74731e-12
	995.861	-64.2857	90	7.97468e-12	8.20611e-12	7.59595e-12	6.30027e-12	2.99134e-12	4.04932e-12	3.26499e-12	4.26324e-12	7.73557e-12	1.43876e-11	1.12973e-11	8.77896e-12
	995.861	-64.2857	92.8125	8.10733e-12	8.66714e-12	7.72518e-12	6.20805e-12	2.74281e-12	4.03945e-12	3.52715e-12	4.34073e-12	7.84939e-12	1.45897e-11	1.18746e-11	9.00658e-12
	995.861	-64.2857	95.625	8.3021e-12	8.9071e-12	7.61324e-12	6.0694e-12	2.561e-12	4.03501e-12	3.68305e-12	4.38957e-12	7.84079e-12	1.45672e-11	1.21551e-11	9.14765e-12
	995.861	-64.2857	98.4375	8.46558e-12	8.94049e-12	7.43762e-12	5.93411e-12	2.44627e-12	4.02394e-12	3.94024e-12	4.45739e-12	7.83824e-12	1.46133e-11	1.25232e-11	9.13529e-12
	995.861	-64.2857	101.25	8.45104e-12	8.90909e-12	7.45377e-12	5.86672e-12	2.44799e-12	4.04861e-12	4.20811e-12	4.50749e-12	7.89954e-12	1.48396e-11	1.28516e-11	9.14692e-12
	995.861	-64.2857	104.062	8.32412e-12	8.89007e-12	7.59336e-12	5.92721e-12	2.50783e-12	4.1822e-12	4.4676e-12	4.6466e-12	8.01168e-12	1.51463e-11	1.34254e-11	9.25848e-12
	995.861	-64.2857	106.875	8.22895e-12	8.80927e-12	7.65162e-12	5.9194e-12	2.6374e-12	4.1697e-12	4.79783e-12	4.84913e-12	8.10793e-12	1.52723e-11	1.39211e-11	9.30437e-12
	995.861	-64.2857	109.688	8.09943e-12	8.73925e-12	7.66531e-12	5.8994e-12	2.79678e-12	4.31653e-12	5.26403e-12	5.12981e-12	8.07982e-12	1.517e-11	1.4228e-11	9.45005e-12
	995.861	-64.2857	112.5	7.88585e-12	8.69188e-12	7.51588e-12	5.94528e-12	2.955e-12	4.45232e-12	5.83096e-12	5.59613e-12	7.98802e-12	1.5017e-11	1.4349e-11	9.66017e-12
	995.861	-64.2857	115.312	7.805e-12	8.69598e-12	7.3838e-12	6.05794e-12	3.17676e-12	4.56457e-12	6.25413e-12	6.36585e-12	7.92276e-12	1.49404e-11	1.4369e-11	9.88692e-12
	995.861	-64.2857	118.125	7.85214e-12	8.55196e-12	7.42597e-12	6.20557e-12	3.41925e-12	4.54797e-12	6.82192e-12	8.22694e-12	8.10124e-12	1.48864e-11	1.43978e-11	1.00222e-11
	995.861	-64.2857	120.938	7.97015e-12	8.50897e-12	7.51459e-12	6.24354e-12	3.68698e-12	4.52847e-12	6.51951e-12	5.64666e-12	7.77799e-12	1.47349e-11	1.45658e-11	1.03966e-11
	995.861	-64.2857	123.75	8.22422e-12	8.45207e-12	7.59732e-12	6.23849e-12	4.08192e-12	4.50397e-12	6.21465e-12	4.76789e-12	7.62232e-12	1.46749e-11	1.48185e-11	1.0872e-11
	995.861	-64.2857	126.562	8.56286e-12	8.50505e-12	7.67147e-12	6.16068e-12	4.39415e-12	4.46647e-12	5.84778e-12	4.37637e-12	7.49705e-12	1.46664e-11	1.51992e-11	1.15279e-11
	995.861	-64.2857	129.375	8.92001e-12	8.67192e-12	7.75323e-12	6.09683e-12	4.65909e-12	4.37509e-12	5.44551e-12	4.03285e-12	7.40547e-12	1.4848e-11	1.55355e-11	1.2074e-11
	995.861	-64.2857	132.188	9.08083e-12	9.1426e-12	7.79981e-12	6.08374e-12	4.90239e-12	4.25908e-12	5.03876e-12	3.72152e-12	7.15982e-12	1.50579e-11	1.57727e-11	1.26969e-11
	995.861	-64.2857	135	9.14275e-12	9.66849e-12	7.79064e-12	6.09528e-12	5.10197e-12	4.09629e-12	4.74759e-12	3.44672e-12	6.93426e-12	1.51904e-11	1.58527e-11	1.37632e-11
	995.861	-64.2857	137.812	9.51664e-12	1.00008e-11	7.81994e-12	6.24684e-12	5.1508e-12	3.93972e-12	4.64911e-12	3.1862e-12	6.79391e-12	1.52912e-11	1.6133e-11	1.58722e-11
	995.861	-64.2857	140.625	1.32695e-11	1.0377e-11	7.80725e-12	6.61677e-12	5.12527e-12	3.77806e-12	4.60172e-12	3.01609e-12	6.71968e-12	1.53299e-11	1.79152e-11	2.38011e-11
	995.861	-64.2857	143.438	1.53581e-11	1.05046e-11	7.86572e-12	7.09226e-12	5.23401e-12	3.70995e-12	4.49594e-12	2.97113e-12	6.69392e-12	1.52466e-11	1.84118e-11	2.74312e-11
	995.861	-64.2857	146.25	1.47018e-11	1.05732e-11	7.95678e-12	7.52019e-12	5.47721e-12	3.77914e-12	4.53059e-12	3.01247e-12	6.69208e-12	1.49783e-11	1.81615e-11	2.83058e-11
	995.861	-64.2857	149.062	1.37486e-11	1.05723e-11	7.96112e-12	7.79711e-12	5.82713e-12	3.92487e-12	4.66945e-12	3.09615e-12	6.61134e-12	1.44982e-11	1.70851e-11	2.74635e-11
	995.861	-64.2857	151.875	1.31418e-11	1.0913e-11	7.96084e-12	7.92587e-12	6.23766e-12	4.09784e-12	4.82583e-12	3.16384e-12	6.48686e-12	1.38784e-11	1.65203e-11	2.62511e-11
	995.861	-64.2857	154.688	1.21991e-11	1.18369e-11	8.01408e-12	8.26759e-12	6.72198e-12	4.4419e-12	5.08074e-12	3.25958e-12	6.58608e-12	1.33303e-11	1.51615e-11	2.06043e-11
	995.861	-64.2857	157.5	1.41795e-11	1.33708e-11	8.62526e-12	8.55442e-12	7.13144e-12	4.94675e-12	5.33046e-12	3.45633e-12	6.76871e-12	1.2897e-11	1.59579e-11	2.47021e-11
	995.861	-64.2857	160.312	1.45874e-11	1.73166e-11	9.98513e-12	8.80533e-12	7.76217e-12	7.19312e-12	6.33568e-12	3.67284e-12	6.86415e-12	1.26783e-11	1.51777e-11	2.22348e-11
	995.861	-64.2857	163.125	1.41524e-11	2.33872e-11	1.10815e-11	9.07826e-12	8.01449e-12	5.53503e-12	6.19287e-12	3.78851e-12	6.88656e-12	1.24838e-11	1.3844e-11	1.71617e-11
	995.861	-64.2857	165.938	1.09992e-11	1.95348e-11	8.95139e-12	9.58332e-12	8.52238e-12	5.73966e-12	5.90555e-12	3.84474e-12	6.85744e-12	1.22726e-11	1.23973e-11	1.30617e-11
	995.861	-64.2857	168.75	9.68658e-12	1.33226e-11	7.78477e-12	1.00389e-11	9.75138e-12	5.92765e-12	6.23263e-12	3.99133e-12	6.80676e-12	1.20209e-11	1.1934e-11	1.14662e-11
	995.861	-64.2857	171.562	1.02297e-11	1.80238e-11	8.32934e-12	1.02145e-11	1.00482e-11	6.05557e-12	6.68489e-12	4.16558e-12	6.77432e-12	1.18499e-11	1.18698e-11	1.06024e-11
	995.861	-64.2857	174.375	9.27613e-12	1.31194e-11	7.46011e-12	1.02732e-11	9.5673e-12	6.16675e-12	7.1892e-12	4.38052e-12	6.88884e-12	1.17704e-11	1.20204e-11	1.00324e-11
	995.861	-64.2857	177.188	8.8728e-12	1.0937e-11	7.42025e-12	1.03031e-11	9.15657e-12	6.22477e-12	7.62157e-12	4.60987e-12	7.0448e-12	1.1865e-11	1.21594e-11	9.72318e-12
	995.861	-64.2857	180	8.62242e-12	9.76813e-12	7.40216e-12	1.0418e-11	8.81541e-12	6.29962e-12	8.04671e-12	4.84042e-12	7.31858e-12	1.20502e-11	1.22891e-11	9.49893e-12
	995.861	-64.2857	182.812	8.46441e-12	9.16263e-12	7.40802e-12	1.04434e-11	8.61496e-12	6.48023e-12	8.52268e-12	4.8995e-12	7.55299e-12	1.22384e-11	1.23468e-11	9.36479e-12
	995.861	-64.2857	185.625	8.33485e-12	8.83537e-12	7.40299e-12	1.03392e-11	8.58897e-12	6.80531e-12	8.85826e-12	4.77687e-12	7.71808e-12	1.22548e-11	1.23128e-11	9.2487e-12
	995.861	-64.2857	188.438	8.20258e-12	8.68367e-12	7.39479e-12	1.01599e-11	8.58964e-12	7.22671e-12	9.13547e-12	4.68496e-12	7.7565e-12	1.21603e-11	1.22673e-11	9.15451e-12
	995.861	-64.2857	191.25	7.98189e-12	8.55856e-12	7.46178e-12	9.90956e-12	8.49301e-12	7.44985e-12	9.31183e-12	4.68606e-12	7.77532e-12	1.21505e-11	1.22054e-11	9.09964e-12
	995.861	-64.2857	194.062	7.91109e-12	8.45381e-12	7.50003e-12	9.61768e-12	8.37584e-12	7.71055e-12	9.45482e-12	4.85518e-12	7.78089e-12	1.2177e-11	1.22043e-11	9.06527e-12
	995.861	-64.2857	196.875	7.8246e-12	8.38471e-12	7.45328e-12	9.28779e-12	8.25025e-12	7.72304e-12	9.5557e-12	5.04965e-12	7.77816e-12	1.21567e-11	1.22487e-11	9.03201e-12
	995.861	-64.2857	199.688	7.76458e-12	8.14073e-12	7.33211e-12	8.94207e-12	8.12218e-12	7.69234e-12	9.7077e-12	5.08035e-12	7.90201e-12	1.21865e-11	1.22024e-11	9.03689e-12
	995.861	-64.2857	202.5	7.73495e-12	7.87938e-12	7.28738e-12	8.50089e-12	7.97162e-12	7.86891e-12	9.80901e-12	5.15131e-12	8.05397e-12	1.21844e-11	1.21082e-11	8.97453e-12
	995.861	-64.2857	205.312	7.73088e-12	7.64649e-12	7.23081e-12	8.0123e-12	7.82669e-12	8.05442e-12	9.97067e-12	5.23889e-12	8.20145e-12	1.23414e-11	1.21152e-11	9.00373e-12
	995.861	-64.2857	208.125	7.8589e-12	7.51058e-12	7.17526e-12	7.60581e-12	7.73188e-12	8.29491e-12	1.01191e-11	5.45571e-12	8.37609e-12	1.24485e-11	1.21258e-11	8.86315e-12
	995.861	-64.2857	210.938	8.22429e-12	7.36106e-12	7.17214e-12	7.25113e-12	7.63963e-12	8.45117e-12	1.01925e-11	5.81634e-12	8.58816e-12	1.25585e-11	1.23509e-11	1.01446e-11
	995.861	-64.2857	213.75	7.92142e-12	7.26458e-12	7.15559e-12	6.9499e-12	7.55073e-12	8.54687e-12	1.02678e-11	6.25998e-12	8.80832e-12	1.26241e-11	1.20088e-11	9.26452e-12
	995.861	-64.2857	216.562	7.80331e-12	7.22883e-12	7.11142e-12	6.68957e-12	7.4404e-12	8.62664e-12	1.02259e-11	6.76001e-12	9.02473e-12	1.26544e-11	1.18516e-11	8.92291e-12
	995.861	-64.2857	219.375	7.7022e-12	7.19544e-12	7.06018e-12	6.5646e-12	7.36983e-12	8.73562e-12	1.01573e-11	7.34005e-12	9.09785e-12	1.27501e-11	1.17951e-11	8.75534e-12
	995.861	-64.2857	222.188	7.64945e-12	7.1371e-12	7.01418e-12	6.5174e-12	7.29511e-12	8.93115e-12	1.01092e-11	7.91772e-12	9.18759e-12	1.28832e-11	1.17765e-11	8.72002e-12
	995.861	-64.2857	225	7.52342e-12	7.11102e-12	6.9737e-12	6.52699e-12	7.2701e-12	9.13129e-12	1.00641e-11	8.29948e-12	9.17257e-12	1.30728e-11	1.16956e-11	8.63536e-12
	995.861	-64.2857	227.812	7.42647e-12	7.11703e-12	6.93226e-12	6.32671e-12	7.19175e-12	9.30546e-12	1.00733e-11	8.73566e-12	9.18433e-12	1.31438e-11	1.16233e-11	8.59138e-12
	995.861	-64.2857	230.625	7.40386e-12	7.12573e-12	6.95562e-12	6.0364e-12	7.02223e-12	9.50877e-12	1.02789e-11	8.84871e-12	9.19344e-12	1.32384e-11	1.1719e-11	8.63418e-12
	995.861	-64.2857	233.438	7.49695e-12	7.21787e-12	7.01341e-12	5.92674e-12	6.84113e-12	9.88282e-12	1.03979e-11	9.10584e-12	9.37346e-12	1.33725e-11	1.18104e-11	8.77635e-12
	995.861	-64.2857	236.25	7.55427e-12	7.30492e-12	7.05116e-12	6.01899e-12	6.68204e-12	1.02057e-11	1.02888e-11	9.59444e-12	9.54323e-12	1.34999e-11	1.19436e-11	8.85455e-12
	995.861	-64.2857	239.062	7.60859e-12	7.32591e-12	7.06896e-12	6.14636e-12	6.58369e-12	1.05199e-11	1.01716e-11	9.89015e-12	9.57516e-12	1.36677e-11	1.19213e-11	8.92729e-12
	995.861	-64.2857	241.875	7.58803e-12	7.25117e-12	7.01707e-12	6.26122e-12	6.48298e-12	1.09421e-11	9.99663e-12	1.02223e-11	9.59738e-12	1.36848e-11	1.18888e-11	9.02711e-12
	995.861	-64.2857	244.688	7.57014e-12	7.13518e-12	6.97395e-12	6.38941e-12	6.35483e-12	1.1534e-11	9.88251e-12	1.05342e-11	9.67617e-12	1.34967e-11	1.18945e-11	9.01445e-12
	995.861	-64.2857	247.5	7.57666e-12	7.11446e-12	6.93347e-12	6.62209e-12	6.2213e-12	1.18734e-11	9.70777e-12	1.07875e-11	9.87983e-12	1.33597e-11	1.19956e-11	8.97333e-12
	995.861	-64.2857	250.312	7.52936e-12	7.04196e-12	6.91121e-12	6.94196e-12	6.09074e-12	1.20602e-11	9.49412e-12	1.15392e-11	1.00281e-11	1.33855e-11	1.19907e-11	8.92635e-12
	995.861	-64.2857	253.125	7.50092e-12	7.02671e-12	6.89939e-12	7.13106e-12	6.01637e-12	1.20002e-11	9.30477e-12	1.25055e-11	1.00943e-11	1.35562e-11	1.20619e-11	8.9569e-12
	995.861	-64.2857	255.938	7.44216e-12	6.99892e-12	6.91308e-12	7.18061e-12	6.11554e-12	1.18355e-11	9.11031e-12	1.35535e-11	1.00112e-11	1.35981e-11	1.21842e-11	9.05033e-12
	995.861	-64.2857	258.75	7.43651e-12	6.96745e-12	6.97206e-12	7.12611e-12	6.26783e-12	1.18369e-11	8.81239e-12	1.47166e-11	9.90163e-12	1.35557e-11	1.21655e-11	9.07599e-12
	995.861	-64.2857	261.562	7.39105e-12	6.90472e-12	7.06595e-12	7.03844e-12	6.7067e-12	1.21892e-11	8.50209e-12	1.5616e-11	9.90433e-12	1.35759e-11	1.20267e-11	9.0793e-12
	995.861	-64.2857	264.375	7.4005e-12	6.89542e-12	7.12971e-12	7.03213e-12	7.59442e-12	1.20964e-11	8.17391e-12	1.65713e-11	9.91251e-12	1.37467e-11	1.18879e-11	9.19332e-12
	995.861	-64.2857	267.188	7.36102e-12	7.07274e-12	7.22227e-12	7.22724e-12	8.36494e-12	1.20296e-11	7.95768e-12	1.7364e-11	9.90115e-12	1.38126e-11	1.17213e-11	9.18863e-12
	995.861	-64.2857	270	7.41588e-12	7.46681e-12	7.29788e-12	7.51487e-12	8.93938e-12	1.19417e-11	7.82329e-12	1.80725e-11	9.87391e-12	1.38339e-11	1.17421e-11	9.10644e-12
	995.861	-64.2857	272.812	7.50578e-12	7.85513e-12	7.30227e-12	7.68568e-12	9.22936e-12	1.37897e-11	7.86616e-12	1.87184e-11	9.86628e-12	1.39567e-11	1.18641e-11	8.99398e-12
	995.861	-64.2857	275.625	7.53178e-12	8.08165e-12	7.27409e-12	7.87185e-12	9.40829e-12	1.79167e-11	8.21297e-12	1.90233e-11	9.81498e-12	1.40684e-11	1.18712e-11	9.00109e-12
	995.861	-64.2857	278.438	7.50441e-12	8.16353e-12	7.28887e-12	8.39222e-12	9.55502e-12	2.15175e-11	9.01272e-12	1.86898e-11	9.67825e-12	1.40928e-11	1.17858e-11	9.21746e-12
	995.861	-64.2857	281.25	7.55261e-12	8.36134e-12	7.39749e-12	9.275e-12	1.03489e-11	2.40635e-11	9.68371e-12	1.71824e-11	9.43865e-12	1.43225e-11	1.16779e-11	9.5312e-12
	995.861	-64.2857	284.062	7.69986e-12	8.65023e-12	7.69331e-12	1.01765e-11	1.21349e-11	2.37181e-11	9.76335e-12	1.45195e-11	9.16231e-12	1.48227e-11	1.16794e-11	9.82618e-12
	995.861	-64.2857	286.875	8.31552e-12	9.16596e-12	8.17353e-12	1.08549e-11	1.51632e-11	2.47875e-11	1.00155e-11	1.13971e-11	9.1265e-12	1.51599e-11	1.1865e-11	1.00853e-11
	995.861	-64.2857	289.688	8.89533e-12	9.47564e-12	8.80344e-12	1.09443e-11	1.7407e-11	2.56564e-11	1.03013e-11	8.96418e-12	9.34261e-12	1.58424e-11	1.1946e-11	1.01189e-11
	995.861	-64.2857	292.5	8.75623e-12	9.48503e-12	9.65369e-12	1.01176e-11	1.68137e-11	2.14703e-11	1.07668e-11	7.71469e-12	9.66699e-12	1.63531e-11	1.18898e-11	9.94118e-12
	995.861	-64.2857	295.312	8.55653e-12	9.26319e-12	1.00498e-11	9.28312e-12	1.61711e-11	2.06505e-11	1.05354e-11	7.01278e-12	9.76636e-12	1.61953e-11	1.20268e-11	9.82323e-12
	995.861	-64.2857	298.125	8.09697e-12	8.2973e-12	9.9251e-12	8.8802e-12	1.6017e-11	1.99937e-11	9.49213e-12	5.9643e-12	9.54435e-12	1.5187e-11	1.19036e-11	9.44547e-12
	995.861	-64.2857	300.938	8.57174e-12	8.22867e-12	1.0248e-11	8.90657e-12	1.64366e-11	1.75822e-11	8.50649e-12	5.30654e-12	9.36089e-12	1.46845e-11	1.22693e-11	9.61103e-12
	995.861	-64.2857	303.75	8.1002e-12	7.6098e-12	1.01914e-11	9.00311e-12	1.80788e-11	1.40842e-11	7.59292e-12	4.55174e-12	8.8014e-12	1.39706e-11	1.17392e-11	9.05861e-12
	995.861	-64.2857	306.562	8.27254e-12	7.56437e-12	1.03822e-11	9.11994e-12	1.84849e-11	1.24557e-11	7.04865e-12	3.88239e-12	8.43441e-12	1.38086e-11	1.19582e-11	9.15896e-12
	995.861	-64.2857	309.375	8.22632e-12	7.66593e-12	1.03806e-11	8.9773e-12	1.80568e-11	1.21243e-11	6.76762e-12	3.28718e-12	8.25991e-12	1.36824e-11	1.18511e-11	9.24373e-12
	995.861	-64.2857	312.188	7.88055e-12	7.55687e-12	1.03032e-11	8.95363e-12	1.70349e-11	1.24435e-11	6.56762e-12	2.90785e-12	8.15725e-12	1.34338e-11	1.16988e-11	9.22483e-12
	995.861	-64.2857	315	7.61382e-12	7.4985e-12	1.0115e-11	9.01997e-12	1.59861e-11	1.32353e-11	6.51965e-12	2.6531e-12	8.01786e-12	1.3285e-11	1.16786e-11	9.07273e-12
	995.861	-64.2857	317.812	7.64107e-12	7.6698e-12	1.00603e-11	8.79453e-12	1.50981e-11	1.20003e-11	6.38277e-12	2.53753e-12	8.1249e-12	1.31112e-11	1.15465e-11	8.85115e-12
	995.861	-64.2857	320.625	7.62975e-12	7.58666e-12	9.88665e-12	8.51077e-12	1.44135e-11	1.08221e-11	6.21534e-12	2.58424e-12	8.20967e-12	1.28346e-11	1.13807e-11	8.74015e-12
	995.861	-64.2857	323.438	7.47588e-12	7.39405e-12	9.55199e-12	8.30645e-12	1.40583e-11	9.98318e-12	6.15961e-12	2.69509e-12	8.19378e-12	1.25314e-11	1.12303e-11	8.66397e-12
	995.861	-64.2857	326.25	7.41425e-12	7.28771e-12	9.27889e-12	8.14884e-12	1.38338e-11	9.20063e-12	6.11167e-12	2.80664e-12	8.18344e-12	1.23774e-11	1.11445e-11	8.5672e-12
	995.861	-64.2857	329.062	7.33748e-12	7.46895e-12	9.10003e-12	8.07149e-12	1.35909e-11	8.44222e-12	6.03348e-12	2.90881e-12	8.09416e-12	1.23153e-11	1.12577e-11	8.61004e-12
	995.861	-64.2857	331.875	7.30223e-12	7.67063e-12	8.94011e-12	8.03981e-12	1.32487e-11	7.59822e-12	5.96797e-12	3.03353e-12	7.93751e-12	1.22023e-11	1.12095e-11	8.74826e-12
	995.861	-64.2857	334.688	7.22217e-12	7.76534e-12	8.71896e-12	8.01913e-12	1.28068e-11	6.44936e-12	5.89421e-12	3.18652e-12	7.75529e-12	1.19278e-11	1.11661e-11	8.7105e-12
	995.861	-64.2857	337.5	7.23551e-12	7.86345e-12	8.56935e-12	7.7709e-12	1.21932e-11	5.72758e-12	5.80558e-12	3.38303e-12	7.70005e-12	1.15931e-11	1.10043e-11	8.56418e-12
	995.861	-64.2857	340.312	7.3299e-12	7.94085e-12	8.30817e-12	7.51845e-12	1.1171e-11	5.51273e-12	5.78116e-12	3.47428e-12	7.75206e-12	1.13907e-11	1.08748e-11	8.38311e-12
	995.861	-64.2857	343.125	7.45081e-12	8.16935e-12	8.01341e-12	7.3582e-12	9.86213e-12	5.425e-12	5.76554e-12	3.62613e-12	7.84521e-12	1.12851e-11	1.0792e-11	8.25841e-12
	995.861	-64.2857	345.938	7.52311e-12	8.59262e-12	7.87423e-12	7.24791e-12	8.65605e-12	5.35046e-12	5.76975e-12	3.71162e-12	7.87832e-12	1.11724e-11	1.07531e-11	8.30592e-12
	995.861	-64.2857	348.75	7.69904e-12	8.91007e-12	7.83995e-12	7.12127e-12	7.79023e-12	5.10902e-12	5.75709e-12	3.86866e-12	7.80873e-12	1.09758e-11	1.0677e-11	8.34099e-12
	995.861	-64.2857	351.562	7.86716e-12	9.20116e-12	7.81196e-12	7.13586e-12	7.29073e-12	4.82903e-12	5.74826e-12	4.04371e-12	7.7912e-12	1.09442e-11	1.05949e-11	8.41025e-12
	995.861	-64.2857	354.375	8.11263e-12	9.5681e-12	7.81347e-12	7.11834e-12	7.10207e-12	4.74371e-12	5.80785e-12	4.31377e-12	7.90063e-12	1.10811e-11	1.05019e-11	8.47415e-12
	995.861	-64.2857	357.188	8.66214e-12	9.29619e-12	7.97899e-12	7.07359e-12	6.91332e-12	4.68764e-12	5.79767e-12	4.57413e-12	7.98195e-12	1.11597e-11	1.04408e-11	8.52447e-12
	995.861	-61.4286	0	8.16707e-12	7.68373e-12	8.13215e-12	7.37646e-12	8.77186e-12	5.52121e-12	6.59976e-12	5.00155e-12	8.26499e-12	1.08192e-11	1.04157e-11	8.24089e-12
	995.861	-61.4286	2.8125	8.47226e-12	7.65752e-12	8.19567e-12	7.27105e-12	8.36295e-12	5.36318e-12	6.35828e-12	5.37076e-12	8.24171e-12	1.08927e-11	1.03262e-11	8.25338e-12
	995.861	-61.4286	5.625	8.87404e-12	7.98474e-12	8.15953e-12	7.18088e-12	8.05458e-12	5.27001e-12	5.96056e-12	5.72972e-12	8.27337e-12	1.0975e-11	1.03328e-11	8.24759e-12
	995.861	-61.4286	8.4375	9.00374e-12	9.03618e-12	8.1301e-12	7.0963e-12	7.85602e-12	5.30865e-12	5.5633e-12	6.08769e-12	8.38082e-12	1.10154e-11	1.03046e-11	8.30287e-12
	995.861	-61.4286	11.25	1.21534e-11	1.47392e-11	8.57762e-12	7.05724e-12	7.65958e-12	5.39236e-12	5.45362e-12	6.39934e-12	8.40431e-12	1.1059e-11	1.03129e-11	8.79459e-12
	995.861	-61.4286	14.0625	1.14333e-11	1.09118e-11	8.23666e-12	7.03655e-12	7.3375e-12	5.52107e-12	5.50141e-12	6.83278e-12	8.31012e-12	1.10284e-11	1.02658e-11	8.68397e-12
	995.861	-61.4286	16.875	9.95223e-12	8.82634e-12	7.90429e-12	6.95444e-12	7.19087e-12	5.60801e-12	5.46313e-12	7.2462e-12	8.21199e-12	1.09894e-11	1.01114e-11	8.35249e-12
	995.861	-61.4286	19.6875	9.45672e-12	7.99917e-12	7.7145e-12	6.83091e-12	7.17318e-12	5.59985e-12	5.3886e-12	7.63241e-12	8.14183e-12	1.10063e-11	1.00381e-11	8.23432e-12
	995.861	-61.4286	22.5	9.10621e-12	7.50867e-12	7.61682e-12	6.77109e-12	7.15229e-12	5.65357e-12	5.37004e-12	7.79773e-12	8.0876e-12	1.11459e-11	1.0182e-11	8.13887e-12
	995.861	-61.4286	25.3125	8.70199e-12	7.2202e-12	7.58932e-12	6.75818e-12	7.1539e-12	5.63705e-12	5.45123e-12	7.86773e-12	7.97772e-12	1.1146e-11	1.03558e-11	7.98271e-12
	995.861	-61.4286	28.125	8.2952e-12	7.03595e-12	7.58428e-12	6.81634e-12	7.17154e-12	5.76474e-12	5.56447e-12	8.04659e-12	7.90164e-12	1.11048e-11	1.03833e-11	7.7651e-12
	995.861	-61.4286	30.9375	7.91488e-12	6.92445e-12	7.6186e-12	6.96002e-12	7.24203e-12	5.8419e-12	5.57969e-12	8.14632e-12	7.80795e-12	1.11291e-11	1.04368e-11	7.75844e-12
	995.861	-61.4286	33.75	7.73186e-12	6.80616e-12	7.57829e-12	7.01823e-12	7.26472e-12	5.77778e-12	5.48688e-12	8.08159e-12	7.80409e-12	1.12368e-11	1.05387e-11	7.78693e-12
	995.861	-61.4286	36.5625	7.65393e-12	6.71134e-12	7.46184e-12	6.82528e-12	7.29496e-12	5.65576e-12	5.39264e-12	8.01833e-12	7.71439e-12	1.12016e-11	1.06109e-11	7.74539e-12
	995.861	-61.4286	39.375	7.60122e-12	6.57032e-12	7.34802e-12	6.73661e-12	7.42227e-12	5.42418e-12	5.26502e-12	7.80147e-12	7.61983e-12	1.11208e-11	1.05978e-11	7.69915e-12
	995.861	-61.4286	42.1875	7.64122e-12	6.48945e-12	7.28161e-12	6.75286e-12	7.57784e-12	5.15107e-12	5.12544e-12	7.55003e-12	7.60885e-12	1.10573e-11	1.05426e-11	7.72629e-12
	995.861	-61.4286	45	7.68449e-12	6.50945e-12	7.26934e-12	6.83899e-12	7.7015e-12	4.82523e-12	5.07925e-12	7.3784e-12	7.79425e-12	1.10749e-11	1.05615e-11	7.79396e-12
	995.861	-61.4286	47.8125	7.68803e-12	6.56192e-12	7.30392e-12	6.95017e-12	7.60299e-12	4.6135e-12	4.97754e-12	7.03615e-12	7.99021e-12	1.10837e-11	1.05799e-11	7.88661e-12
	995.861	-61.4286	50.625	7.604e-12	6.61097e-12	7.2757e-12	7.04881e-12	7.48875e-12	4.25991e-12	4.65702e-12	6.35141e-12	8.13741e-12	1.11258e-11	1.04722e-11	7.91858e-12
	995.861	-61.4286	53.4375	7.52404e-12	6.67176e-12	7.23958e-12	7.03979e-12	7.28732e-12	3.8754e-12	4.37946e-12	5.82478e-12	8.23626e-12	1.12238e-11	1.0559e-11	7.88645e-12
	995.861	-61.4286	56.25	7.47356e-12	6.67628e-12	7.23511e-12	6.94424e-12	7.01108e-12	3.72594e-12	4.06878e-12	5.30242e-12	8.21954e-12	1.1297e-11	1.07157e-11	7.82558e-12
	995.861	-61.4286	59.0625	7.41737e-12	6.68836e-12	7.28553e-12	6.88413e-12	6.76127e-12	3.60227e-12	3.78893e-12	4.72094e-12	8.19151e-12	1.14396e-11	1.09033e-11	7.83498e-12
	995.861	-61.4286	61.875	7.41676e-12	6.62489e-12	7.35072e-12	6.86481e-12	6.42182e-12	3.57194e-12	3.68136e-12	4.40652e-12	8.17208e-12	1.16736e-11	1.09496e-11	7.85192e-12
	995.861	-61.4286	64.6875	7.47944e-12	6.60207e-12	7.37158e-12	6.83825e-12	6.09745e-12	3.60824e-12	3.6816e-12	4.28822e-12	8.14368e-12	1.18865e-11	1.11011e-11	7.88258e-12
	995.861	-61.4286	67.5	7.51783e-12	6.59031e-12	7.32708e-12	6.88449e-12	5.78332e-12	3.67662e-12	3.6677e-12	4.15644e-12	8.15851e-12	1.1914e-11	1.12029e-11	7.91675e-12
	995.861	-61.4286	70.3125	7.50193e-12	6.5921e-12	7.24346e-12	6.88208e-12	5.57778e-12	3.79734e-12	3.6131e-12	4.19302e-12	8.12218e-12	1.19093e-11	1.12037e-11	7.93068e-12
	995.861	-61.4286	73.125	7.43409e-12	6.65273e-12	7.22013e-12	6.8701e-12	5.41852e-12	4.03322e-12	3.56582e-12	4.35181e-12	8.18036e-12	1.185e-11	1.12056e-11	8.06289e-12
	995.861	-61.4286	75.9375	7.39215e-12	6.72458e-12	7.21535e-12	6.84958e-12	5.33424e-12	4.44007e-12	3.49761e-12	4.68541e-12	8.30004e-12	1.18217e-11	1.10915e-11	8.19178e-12
	995.861	-61.4286	78.75	7.31539e-12	6.7386e-12	7.19669e-12	6.81038e-12	5.25489e-12	4.8349e-12	3.43284e-12	5.01329e-12	8.37634e-12	1.1799e-11	1.09438e-11	8.18195e-12
	995.861	-61.4286	81.5625	7.24344e-12	6.72493e-12	7.216e-12	6.75312e-12	5.17644e-12	5.19396e-12	3.50142e-12	5.06041e-12	8.38124e-12	1.18428e-11	1.0747e-11	8.21885e-12
	995.861	-61.4286	84.375	7.30515e-12	6.77139e-12	7.21796e-12	6.69138e-12	5.10199e-12	5.49309e-12	3.59149e-12	4.97554e-12	8.44701e-12	1.19811e-11	1.06068e-11	8.23286e-12
	995.861	-61.4286	87.1875	7.38056e-12	6.79116e-12	7.2323e-12	6.6769e-12	5.06302e-12	5.78377e-12	3.74072e-12	5.02413e-12	8.5495e-12	1.22294e-11	1.06876e-11	8.26413e-12
	995.861	-61.4286	90	7.33091e-12	6.74163e-12	7.26644e-12	6.6765e-12	5.01734e-12	6.02844e-12	3.99522e-12	5.16602e-12	8.61009e-12	1.24235e-11	1.07678e-11	8.25971e-12
	995.861	-61.4286	92.8125	7.3713e-12	6.75418e-12	7.29652e-12	6.64862e-12	4.90973e-12	6.27299e-12	4.33566e-12	5.26976e-12	8.59601e-12	1.28368e-11	1.2032e-11	8.42627e-12
	995.861	-61.4286	95.625	7.47063e-12	6.84121e-12	7.2459e-12	6.70659e-12	4.99445e-12	6.53735e-12	4.86946e-12	5.36904e-12	8.52923e-12	1.26835e-11	1.12616e-11	8.09557e-12
	995.861	-61.4286	98.4375	7.5832e-12	6.96513e-12	7.19013e-12	6.71108e-12	4.84321e-12	6.79973e-12	5.47434e-12	5.50848e-12	8.52546e-12	1.25093e-11	1.10034e-11	7.86342e-12
	995.861	-61.4286	101.25	7.75988e-12	7.07591e-12	7.10052e-12	6.78659e-12	4.67081e-12	7.19089e-12	5.99045e-12	5.82285e-12	8.58422e-12	1.26211e-11	1.09178e-11	7.91347e-12
	995.861	-61.4286	104.062	7.83344e-12	7.11434e-12	7.05259e-12	6.81374e-12	4.929e-12	1.01567e-11	6.83862e-12	6.21018e-12	8.81223e-12	1.28748e-11	1.08453e-11	7.86334e-12
	995.861	-61.4286	106.875	7.76502e-12	7.16623e-12	7.01936e-12	6.78627e-12	4.61502e-12	7.87454e-12	7.03497e-12	6.44867e-12	8.92934e-12	1.29832e-11	1.08302e-11	7.91505e-12
	995.861	-61.4286	109.688	7.62595e-12	7.15138e-12	7.03391e-12	6.75669e-12	4.52291e-12	7.56594e-12	7.3513e-12	6.5709e-12	8.99696e-12	1.30155e-11	1.08674e-11	8.10756e-12
	995.861	-61.4286	112.5	7.56725e-12	7.12651e-12	7.08233e-12	6.84095e-12	4.5094e-12	7.40221e-12	7.70198e-12	6.70396e-12	8.99125e-12	1.29933e-11	1.09731e-11	8.54563e-12
	995.861	-61.4286	115.312	7.80979e-12	7.09632e-12	7.12785e-12	6.99422e-12	4.58294e-12	7.21917e-12	7.95065e-12	6.88136e-12	9.06963e-12	1.30515e-11	1.13996e-11	1.06388e-11
	995.861	-61.4286	118.125	7.37377e-12	7.1067e-12	7.21181e-12	7.10067e-12	4.75683e-12	7.07374e-12	8.07452e-12	6.99232e-12	9.06106e-12	1.31043e-11	1.12118e-11	9.0573e-12
	995.861	-61.4286	120.938	7.32315e-12	7.06255e-12	7.24589e-12	7.08515e-12	4.98878e-12	7.01545e-12	8.14873e-12	6.92211e-12	8.94403e-12	1.31628e-11	1.12061e-11	9.03712e-12
	995.861	-61.4286	123.75	7.32208e-12	7.01669e-12	7.18758e-12	7.03509e-12	5.22057e-12	7.07415e-12	8.07773e-12	6.82388e-12	8.81691e-12	1.31765e-11	1.13656e-11	9.11734e-12
	995.861	-61.4286	126.562	7.35712e-12	7.01013e-12	7.11901e-12	6.99533e-12	5.44928e-12	7.24921e-12	7.93396e-12	6.51211e-12	8.84359e-12	1.30362e-11	1.16808e-11	9.28556e-12
	995.861	-61.4286	129.375	7.49773e-12	7.00268e-12	7.1279e-12	7.04395e-12	5.68343e-12	7.51075e-12	7.83515e-12	6.29202e-12	9.02557e-12	1.30154e-11	1.20619e-11	9.34536e-12
	995.861	-61.4286	132.188	7.58278e-12	7.07813e-12	7.23484e-12	7.20363e-12	5.93976e-12	7.8364e-12	7.75987e-12	6.24457e-12	8.97965e-12	1.3127e-11	1.23333e-11	9.21897e-12
	995.861	-61.4286	135	7.67854e-12	7.17872e-12	7.26284e-12	7.5066e-12	6.14026e-12	8.16295e-12	7.89623e-12	6.30859e-12	8.85432e-12	1.31953e-11	1.23894e-11	9.26231e-12
	995.861	-61.4286	137.812	7.77538e-12	7.38834e-12	7.31954e-12	8.11498e-12	6.44562e-12	8.29966e-12	8.4695e-12	6.07379e-12	8.64948e-12	1.33784e-11	1.22944e-11	9.62948e-12
	995.861	-61.4286	140.625	8.14387e-12	7.64169e-12	7.38033e-12	8.74424e-12	6.71417e-12	8.05964e-12	9.35089e-12	5.6907e-12	8.41025e-12	1.35109e-11	1.2137e-11	1.02258e-11
	995.861	-61.4286	143.438	8.88935e-12	8.19822e-12	7.47958e-12	9.22327e-12	6.93428e-12	7.7809e-12	1.02037e-11	5.45775e-12	8.29245e-12	1.3552e-11	1.21068e-11	1.21816e-11
	995.861	-61.4286	146.25	9.0849e-12	8.9896e-12	7.6685e-12	9.33988e-12	7.09572e-12	7.54916e-12	1.05817e-11	5.43413e-12	8.25958e-12	1.35489e-11	1.21857e-11	1.09319e-11
	995.861	-61.4286	149.062	9.32045e-12	1.02791e-11	7.81343e-12	9.04092e-12	7.28064e-12	7.41487e-12	1.07263e-11	5.37001e-12	8.12855e-12	1.34622e-11	1.25028e-11	1.06287e-11
	995.861	-61.4286	151.875	9.68786e-12	1.10872e-11	7.74399e-12	9.00121e-12	7.61552e-12	7.38662e-12	1.05628e-11	5.32296e-12	8.00121e-12	1.33252e-11	1.27095e-11	1.04298e-11
	995.861	-61.4286	154.688	9.85774e-12	1.23388e-11	8.24351e-12	9.14743e-12	7.98882e-12	7.52919e-12	1.03506e-11	5.35309e-12	8.02896e-12	1.34066e-11	1.28103e-11	1.01921e-11
	995.861	-61.4286	157.5	1.11915e-11	1.72513e-11	9.34074e-12	9.42329e-12	8.39055e-12	8.02144e-12	1.01797e-11	5.41958e-12	8.2843e-12	1.34039e-11	1.30442e-11	1.02198e-11
	995.861	-61.4286	160.312	1.05225e-11	1.32794e-11	8.0342e-12	9.76816e-12	8.76245e-12	8.79113e-12	9.87486e-12	5.49422e-12	8.39908e-12	1.3188e-11	1.28782e-11	1.03745e-11
	995.861	-61.4286	163.125	9.26329e-12	1.00041e-11	7.50081e-12	1.04079e-11	9.17529e-12	9.3742e-12	9.60569e-12	5.64933e-12	8.3468e-12	1.31149e-11	1.26049e-11	1.05798e-11
	995.861	-61.4286	165.938	8.48433e-12	9.24937e-12	7.06739e-12	1.09621e-11	1.07833e-11	9.49637e-12	9.30097e-12	5.80623e-12	8.17937e-12	1.30882e-11	1.23726e-11	1.03886e-11
	995.861	-61.4286	168.75	8.26155e-12	8.87571e-12	7.10981e-12	1.11546e-11	1.20922e-11	9.50237e-12	8.80688e-12	6.12037e-12	8.13798e-12	1.30822e-11	1.22004e-11	1.01163e-11
	995.861	-61.4286	171.562	8.75172e-12	1.17532e-11	7.60515e-12	1.13452e-11	1.1549e-11	9.22344e-12	8.60369e-12	6.48733e-12	8.35344e-12	1.30142e-11	1.22447e-11	9.84464e-12
	995.861	-61.4286	174.375	8.79367e-12	1.05388e-11	7.52552e-12	1.16334e-11	1.07723e-11	8.87482e-12	9.00822e-12	6.79177e-12	8.64005e-12	1.29707e-11	1.24771e-11	9.70566e-12
	995.861	-61.4286	177.188	8.65755e-12	9.82516e-12	7.72446e-12	1.19294e-11	1.00762e-11	8.75846e-12	9.6577e-12	7.01957e-12	8.72983e-12	1.30927e-11	1.28117e-11	9.54214e-12
	995.861	-61.4286	180	8.57692e-12	9.27518e-12	7.83747e-12	1.19921e-11	9.77339e-12	8.64271e-12	1.01353e-11	7.08262e-12	9.09807e-12	1.32885e-11	1.30347e-11	9.46046e-12
	995.861	-61.4286	182.812	8.54421e-12	8.86345e-12	7.86314e-12	1.20017e-11	9.73518e-12	8.57442e-12	1.01413e-11	7.15883e-12	9.3746e-12	1.35302e-11	1.30009e-11	9.44242e-12
	995.861	-61.4286	185.625	8.58781e-12	8.56957e-12	7.91779e-12	1.21051e-11	9.84881e-12	8.8307e-12	1.00857e-11	7.24863e-12	9.53049e-12	1.37814e-11	1.28811e-11	9.50754e-12
	995.861	-61.4286	188.438	8.48596e-12	8.36879e-12	8.11912e-12	1.2086e-11	9.73111e-12	9.53391e-12	1.02487e-11	7.35338e-12	9.50495e-12	1.36925e-11	1.2834e-11	9.5814e-12
	995.861	-61.4286	191.25	8.28508e-12	8.13144e-12	8.23094e-12	1.18928e-11	9.54249e-12	1.02436e-11	1.05229e-11	7.44452e-12	9.37666e-12	1.35589e-11	1.27309e-11	9.47021e-12
	995.861	-61.4286	194.062	8.11365e-12	7.95514e-12	8.25487e-12	1.15341e-11	9.34776e-12	9.92782e-12	1.06724e-11	7.37325e-12	9.25111e-12	1.35009e-11	1.26322e-11	9.33527e-12
	995.861	-61.4286	196.875	8.00199e-12	7.83978e-12	8.22462e-12	1.13196e-11	9.19684e-12	9.57454e-12	1.08505e-11	7.23523e-12	9.29688e-12	1.35023e-11	1.26561e-11	9.17822e-12
	995.861	-61.4286	199.688	7.96302e-12	7.69021e-12	8.06267e-12	1.10081e-11	9.09285e-12	9.53059e-12	1.0832e-11	7.05873e-12	9.41957e-12	1.3462e-11	1.25756e-11	9.01447e-12
	995.861	-61.4286	202.5	7.80567e-12	7.40009e-12	7.89001e-12	1.04675e-11	9.03321e-12	9.72906e-12	1.0678e-11	6.82689e-12	9.52352e-12	1.33581e-11	1.2392e-11	8.74785e-12
	995.861	-61.4286	205.312	7.72153e-12	7.16645e-12	7.743e-12	9.83806e-12	8.86772e-12	9.75685e-12	1.07777e-11	6.72529e-12	9.57258e-12	1.32694e-11	1.22269e-11	8.59602e-12
	995.861	-61.4286	208.125	7.80707e-12	6.99207e-12	7.68697e-12	9.37462e-12	8.70559e-12	9.86691e-12	1.10832e-11	6.88103e-12	9.77041e-12	1.31777e-11	1.20855e-11	8.55676e-12
	995.861	-61.4286	210.938	7.9149e-12	6.92809e-12	7.67005e-12	8.8439e-12	8.54094e-12	9.81711e-12	1.12446e-11	7.27762e-12	9.97688e-12	1.3063e-11	1.19725e-11	8.57418e-12
	995.861	-61.4286	213.75	7.8358e-12	6.85007e-12	7.59667e-12	8.32019e-12	8.41051e-12	9.65959e-12	1.11958e-11	7.7226e-12	1.01179e-11	1.30329e-11	1.18468e-11	8.4609e-12
	995.861	-61.4286	216.562	7.70989e-12	6.84404e-12	7.52468e-12	7.85106e-12	8.32805e-12	9.51033e-12	1.12129e-11	8.16027e-12	1.02618e-11	1.29843e-11	1.16952e-11	8.39116e-12
	995.861	-61.4286	219.375	7.63869e-12	6.78336e-12	7.4037e-12	7.53868e-12	8.28459e-12	9.43942e-12	1.12458e-11	8.65233e-12	1.03107e-11	1.31906e-11	1.17617e-11	8.37623e-12
	995.861	-61.4286	222.188	7.65818e-12	6.79632e-12	7.28601e-12	7.35337e-12	8.31022e-12	9.4282e-12	1.12473e-11	9.29882e-12	1.02659e-11	1.33296e-11	1.17267e-11	8.37971e-12
	995.861	-61.4286	225	7.60648e-12	6.79834e-12	7.17628e-12	7.24843e-12	8.29249e-12	9.49548e-12	1.13126e-11	9.95433e-12	1.03112e-11	1.3472e-11	1.17623e-11	8.47431e-12
	995.861	-61.4286	227.812	7.56301e-12	6.85879e-12	7.05846e-12	7.2407e-12	8.23481e-12	9.53453e-12	1.13846e-11	1.02784e-11	1.04232e-11	1.3595e-11	1.18466e-11	8.53982e-12
	995.861	-61.4286	230.625	7.58299e-12	6.93002e-12	7.00253e-12	7.2205e-12	8.17718e-12	9.53684e-12	1.15711e-11	1.01098e-11	1.05681e-11	1.36092e-11	1.18874e-11	8.59903e-12
	995.861	-61.4286	233.438	7.63549e-12	6.98364e-12	6.98975e-12	7.10596e-12	8.07784e-12	9.58187e-12	1.16502e-11	1.00386e-11	1.06011e-11	1.37099e-11	1.19515e-11	8.67826e-12
	995.861	-61.4286	236.25	7.62683e-12	7.04957e-12	7.02608e-12	7.02799e-12	7.93664e-12	9.89614e-12	1.15698e-11	1.03665e-11	1.05849e-11	1.37932e-11	1.18721e-11	8.70879e-12
	995.861	-61.4286	239.062	7.54994e-12	7.06205e-12	7.03385e-12	6.82818e-12	7.82797e-12	1.01717e-11	1.16023e-11	1.06856e-11	1.05713e-11	1.39045e-11	1.1778e-11	8.71312e-12
	995.861	-61.4286	241.875	7.56588e-12	7.05001e-12	7.09897e-12	6.76684e-12	7.73872e-12	1.04593e-11	1.15456e-11	1.09273e-11	1.07121e-11	1.39345e-11	1.17337e-11	8.83742e-12
	995.861	-61.4286	244.688	7.61306e-12	7.08409e-12	7.11875e-12	6.89572e-12	7.59555e-12	1.12106e-11	1.13386e-11	1.13474e-11	1.07966e-11	1.38036e-11	1.18135e-11	8.90269e-12
	995.861	-61.4286	247.5	7.6007e-12	7.12668e-12	7.14594e-12	7.17733e-12	7.37411e-12	1.20554e-11	1.09436e-11	1.15176e-11	1.08557e-11	1.37281e-11	1.19079e-11	8.91071e-12
	995.861	-61.4286	250.312	7.48501e-12	7.15609e-12	7.17826e-12	7.48785e-12	7.15719e-12	1.25077e-11	1.06189e-11	1.20488e-11	1.0948e-11	1.36262e-11	1.20637e-11	8.91181e-12
	995.861	-61.4286	253.125	7.46771e-12	7.14036e-12	7.12878e-12	7.5877e-12	7.05373e-12	1.27095e-11	1.03811e-11	1.30369e-11	1.09872e-11	1.37105e-11	1.21154e-11	8.91406e-12
	995.861	-61.4286	255.938	7.48002e-12	7.09442e-12	7.04496e-12	7.55156e-12	7.19267e-12	1.27809e-11	1.02642e-11	1.39985e-11	1.09548e-11	1.38324e-11	1.21319e-11	8.97962e-12
	995.861	-61.4286	258.75	7.54053e-12	7.03177e-12	7.02609e-12	7.44648e-12	7.39268e-12	1.30869e-11	1.00358e-11	1.42997e-11	1.09284e-11	1.39538e-11	1.22408e-11	9.00516e-12
	995.861	-61.4286	261.562	7.64508e-12	7.04129e-12	7.08811e-12	7.398e-12	7.88469e-12	1.39757e-11	9.61825e-12	1.43164e-11	1.09385e-11	1.41792e-11	1.23779e-11	9.0381e-12
	995.861	-61.4286	264.375	7.72833e-12	7.00227e-12	7.15004e-12	7.48433e-12	8.88451e-12	1.50169e-11	9.14547e-12	1.44717e-11	1.09667e-11	1.45419e-11	1.24144e-11	9.18435e-12
	995.861	-61.4286	267.188	7.80735e-12	7.10429e-12	7.18613e-12	7.53714e-12	9.49567e-12	1.51439e-11	8.82012e-12	1.5194e-11	1.10072e-11	1.4714e-11	1.23682e-11	9.23086e-12
	995.861	-61.4286	270	7.8959e-12	7.28161e-12	7.22141e-12	7.74906e-12	1.02857e-11	1.53563e-11	8.81624e-12	1.65411e-11	1.10268e-11	1.47956e-11	1.22807e-11	9.17548e-12
	995.861	-61.4286	272.812	8.0105e-12	7.57944e-12	7.26318e-12	8.0143e-12	1.11092e-11	1.81463e-11	9.16836e-12	1.80284e-11	1.11565e-11	1.50388e-11	1.22975e-11	9.13163e-12
	995.861	-61.4286	275.625	8.10688e-12	7.95204e-12	7.35973e-12	8.35778e-12	1.18417e-11	2.00806e-11	9.69114e-12	1.95573e-11	1.12353e-11	1.53655e-11	1.24444e-11	9.23514e-12
	995.861	-61.4286	278.438	8.2597e-12	8.27254e-12	7.44154e-12	8.89232e-12	1.21869e-11	2.47211e-11	1.0733e-11	2.04832e-11	1.12229e-11	1.57353e-11	1.246e-11	9.41935e-12
	995.861	-61.4286	281.25	8.46811e-12	8.62726e-12	7.51916e-12	9.52379e-12	1.36039e-11	2.91103e-11	1.13266e-11	2.07067e-11	1.11054e-11	1.63723e-11	1.24569e-11	9.64794e-12
	995.861	-61.4286	284.062	8.96787e-12	9.16993e-12	7.68442e-12	1.10414e-11	1.54837e-11	3.03473e-11	1.20109e-11	2.00189e-11	1.09023e-11	1.72223e-11	1.27402e-11	1.01274e-11
	995.861	-61.4286	286.875	9.95645e-12	1.02697e-11	8.05466e-12	1.26067e-11	2.07321e-11	3.12074e-11	1.37875e-11	1.85737e-11	1.11624e-11	1.82371e-11	1.34205e-11	1.09473e-11
	995.861	-61.4286	289.688	1.05129e-11	1.07903e-11	9.19048e-12	1.38742e-11	2.47942e-11	3.48523e-11	1.61373e-11	1.56246e-11	1.17946e-11	1.91701e-11	1.39609e-11	1.15831e-11
	995.861	-61.4286	292.5	9.9573e-12	1.11118e-11	1.10607e-11	1.44567e-11	2.32626e-11	3.25114e-11	1.53424e-11	1.32573e-11	1.23813e-11	1.92015e-11	1.39391e-11	1.17093e-11
	995.861	-61.4286	295.312	9.67348e-12	1.12831e-11	1.27823e-11	1.48857e-11	2.21596e-11	3.1933e-11	1.3647e-11	1.13478e-11	1.24309e-11	1.86567e-11	1.40329e-11	1.17766e-11
	995.861	-61.4286	298.125	9.32361e-12	1.02636e-11	1.35945e-11	1.3879e-11	2.38441e-11	3.0141e-11	1.20794e-11	9.4255e-12	1.22936e-11	1.74618e-11	1.37629e-11	1.13926e-11
	995.861	-61.4286	300.938	9.08664e-12	9.65277e-12	1.41285e-11	1.40177e-11	2.50238e-11	2.62937e-11	1.06213e-11	8.08366e-12	1.18223e-11	1.66086e-11	1.34014e-11	1.10695e-11
	995.861	-61.4286	303.75	8.75993e-12	8.85908e-12	1.44057e-11	1.38848e-11	2.4773e-11	2.08433e-11	9.50039e-12	6.88679e-12	1.13643e-11	1.5906e-11	1.3205e-11	1.07791e-11
	995.861	-61.4286	306.562	8.62568e-12	8.44659e-12	1.41592e-11	1.36651e-11	2.38196e-11	1.63042e-11	8.59808e-12	5.83696e-12	1.09213e-11	1.5397e-11	1.28684e-11	1.05495e-11
	995.861	-61.4286	309.375	8.41065e-12	8.18628e-12	1.36562e-11	1.33229e-11	2.21417e-11	1.46637e-11	8.25396e-12	4.99027e-12	1.05669e-11	1.48823e-11	1.25905e-11	1.03713e-11
	995.861	-61.4286	312.188	8.1966e-12	7.96927e-12	1.31201e-11	1.35187e-11	2.04792e-11	1.41623e-11	7.98526e-12	4.46566e-12	1.03088e-11	1.43802e-11	1.23595e-11	1.01455e-11
	995.861	-61.4286	315	7.97713e-12	7.78039e-12	1.24706e-11	1.33182e-11	1.89774e-11	1.41068e-11	7.69658e-12	4.11827e-12	1.00777e-11	1.39002e-11	1.22557e-11	9.89543e-12
	995.861	-61.4286	317.812	7.91378e-12	8.08314e-12	1.22637e-11	1.27588e-11	1.77261e-11	1.36629e-11	7.25161e-12	3.87396e-12	1.00017e-11	1.35337e-11	1.2012e-11	9.49805e-12
	995.861	-61.4286	320.625	7.80354e-12	7.77219e-12	1.18129e-11	1.19763e-11	1.67178e-11	1.26144e-11	6.90012e-12	3.65471e-12	9.82179e-12	1.31665e-11	1.18265e-11	9.36162e-12
	995.861	-61.4286	323.438	7.70069e-12	7.55131e-12	1.11916e-11	1.12805e-11	1.59976e-11	1.16314e-11	6.46501e-12	3.502e-12	9.53485e-12	1.27956e-11	1.16402e-11	9.13894e-12
	995.861	-61.4286	326.25	7.62959e-12	7.41852e-12	1.05608e-11	1.07785e-11	1.55862e-11	1.08666e-11	6.23168e-12	3.47418e-12	9.23785e-12	1.25448e-11	1.15529e-11	8.97188e-12
	995.861	-61.4286	329.062	7.63679e-12	7.43237e-12	1.02025e-11	1.03955e-11	1.5359e-11	1.01499e-11	6.19552e-12	3.4076e-12	8.99253e-12	1.24361e-11	1.1539e-11	8.93216e-12
	995.861	-61.4286	331.875	7.3784e-12	7.45908e-12	9.88197e-12	1.00684e-11	1.53147e-11	9.2936e-12	6.26484e-12	3.37549e-12	8.8079e-12	1.23395e-11	1.14868e-11	8.89106e-12
	995.861	-61.4286	334.688	7.34815e-12	7.44634e-12	9.58277e-12	9.64021e-12	1.53967e-11	8.37965e-12	6.35797e-12	3.39228e-12	8.74864e-12	1.21771e-11	1.13264e-11	8.83915e-12
	995.861	-61.4286	337.5	7.24061e-12	7.44118e-12	9.33044e-12	9.09206e-12	1.5269e-11	7.58387e-12	6.35516e-12	3.4063e-12	8.68743e-12	1.19431e-11	1.11904e-11	8.63865e-12
	995.861	-61.4286	340.312	7.25777e-12	7.53787e-12	9.11645e-12	8.63509e-12	1.45819e-11	7.19548e-12	6.35109e-12	3.36375e-12	8.60468e-12	1.17395e-11	1.10443e-11	8.54648e-12
	995.861	-61.4286	343.125	7.33161e-12	7.6517e-12	8.92612e-12	8.34641e-12	1.34521e-11	7.13636e-12	6.35657e-12	3.35785e-12	8.60518e-12	1.16457e-11	1.10314e-11	8.53569e-12
	995.861	-61.4286	345.938	7.43287e-12	7.81283e-12	8.63636e-12	8.1301e-12	1.23295e-11	7.13399e-12	6.40966e-12	3.45916e-12	8.53104e-12	1.14462e-11	1.09928e-11	8.46886e-12
	995.861	-61.4286	348.75	7.58652e-12	7.79103e-12	8.27517e-12	7.9202e-12	1.12926e-11	6.95283e-12	6.52385e-12	3.69084e-12	8.45479e-12	1.12183e-11	1.08974e-11	8.32979e-12
	995.861	-61.4286	351.562	7.61277e-12	7.74422e-12	7.98653e-12	7.74735e-12	1.04334e-11	6.38646e-12	6.61521e-12	4.04203e-12	8.35793e-12	1.0996e-11	1.07693e-11	8.24129e-12
	995.861	-61.4286	354.375	7.6431e-12	7.82032e-12	7.97017e-12	7.58894e-12	9.8045e-12	6.00809e-12	6.68752e-12	4.33363e-12	8.31412e-12	1.08848e-11	1.06842e-11	8.28278e-12
	995.861	-61.4286	357.188	7.91403e-12	7.81495e-12	7.85783e-12	7.45417e-12	9.28971e-12	5.72154e-12	6.6738e-12	4.62098e-12	8.31648e-12	1.08511e-11	1.05649e-11	8.30591e-12
	995.861	-58.5714	0	7.56774e-12	7.19561e-12	8.70894e-12	8.12549e-12	9.76924e-12	7.30882e-12	7.68959e-12	5.97758e-12	9.46951e-12	1.12519e-11	1.06162e-11	8.04679e-12
	995.861	-58.5714	2.8125	7.65893e-12	7.14591e-12	8.78861e-12	7.8989e-12	9.21497e-12	7.15677e-12	7.67953e-12	6.52669e-12	9.32775e-12	1.13459e-11	1.04909e-11	7.98826e-12
	995.861	-58.5714	5.625	8.10336e-12	7.11102e-12	8.41829e-12	7.7347e-12	8.77902e-12	6.91911e-12	7.60505e-12	6.98361e-12	9.20867e-12	1.14194e-11	1.04242e-11	7.97824e-12
	995.861	-58.5714	8.4375	8.5544e-12	6.99655e-12	8.18591e-12	7.64261e-12	8.41042e-12	6.67331e-12	7.40489e-12	7.34973e-12	9.16975e-12	1.14073e-11	1.03072e-11	7.98844e-12
	995.861	-58.5714	11.25	1.0245e-11	1.37843e-11	8.82933e-12	7.4435e-12	8.11385e-12	6.64739e-12	7.05818e-12	7.70752e-12	9.19108e-12	1.14e-11	1.02116e-11	7.95911e-12
	995.861	-58.5714	14.0625	1.17378e-11	1.1648e-11	8.44324e-12	7.33601e-12	7.91181e-12	6.8464e-12	6.83582e-12	8.1206e-12	9.22757e-12	1.13512e-11	1.02204e-11	8.52971e-12
	995.861	-58.5714	16.875	9.07704e-12	9.53487e-12	8.15266e-12	7.24808e-12	7.84981e-12	7.04485e-12	6.69778e-12	8.53591e-12	9.21417e-12	1.13431e-11	1.02054e-11	8.14026e-12
	995.861	-58.5714	19.6875	8.53348e-12	8.47487e-12	7.96862e-12	7.17383e-12	7.82783e-12	7.165e-12	6.6249e-12	8.90026e-12	9.21134e-12	1.13992e-11	1.01956e-11	8.06527e-12
	995.861	-58.5714	22.5	8.33405e-12	7.97875e-12	7.81183e-12	7.09945e-12	7.76021e-12	7.12607e-12	6.67116e-12	9.00321e-12	9.17386e-12	1.14276e-11	1.01369e-11	8.06986e-12
	995.861	-58.5714	25.3125	8.27456e-12	7.62195e-12	7.69126e-12	7.04075e-12	7.74488e-12	7.06075e-12	6.80831e-12	8.88357e-12	9.20202e-12	1.14242e-11	1.00986e-11	8.03673e-12
	995.861	-58.5714	28.125	8.15095e-12	7.32592e-12	7.63729e-12	7.00776e-12	7.78688e-12	6.93372e-12	6.96885e-12	8.84242e-12	9.32932e-12	1.14018e-11	1.00858e-11	7.88318e-12
	995.861	-58.5714	30.9375	7.99166e-12	7.06624e-12	7.62717e-12	6.97331e-12	7.84344e-12	6.84704e-12	7.07051e-12	8.84305e-12	9.31837e-12	1.14404e-11	1.01643e-11	7.77016e-12
	995.861	-58.5714	33.75	7.89914e-12	6.8916e-12	7.57925e-12	7.02297e-12	7.90991e-12	6.77764e-12	7.03756e-12	8.77039e-12	9.26046e-12	1.14719e-11	1.02579e-11	7.82422e-12
	995.861	-58.5714	36.5625	7.77729e-12	6.82569e-12	7.54512e-12	7.05395e-12	8.05387e-12	6.72613e-12	7.04243e-12	8.83044e-12	9.14431e-12	1.14708e-11	1.03568e-11	7.88597e-12
	995.861	-58.5714	39.375	7.68663e-12	6.78157e-12	7.49413e-12	7.06238e-12	8.235e-12	6.51088e-12	7.05967e-12	8.76193e-12	9.0629e-12	1.15217e-11	1.04587e-11	7.90076e-12
	995.861	-58.5714	42.1875	7.49968e-12	6.65017e-12	7.42434e-12	7.04958e-12	8.27252e-12	6.27215e-12	7.11714e-12	8.68891e-12	9.07855e-12	1.15172e-11	1.05106e-11	7.90006e-12
	995.861	-58.5714	45	7.43861e-12	6.53411e-12	7.40135e-12	7.09685e-12	8.25284e-12	6.05799e-12	7.24512e-12	8.62169e-12	9.13061e-12	1.15304e-11	1.05051e-11	7.86952e-12
	995.861	-58.5714	47.8125	7.42839e-12	6.47962e-12	7.36812e-12	7.24301e-12	8.1227e-12	5.96496e-12	7.32867e-12	8.4942e-12	9.1472e-12	1.15134e-11	1.04315e-11	7.89958e-12
	995.861	-58.5714	50.625	7.35425e-12	6.50565e-12	7.26585e-12	7.34539e-12	8.04431e-12	5.88268e-12	7.29061e-12	8.12406e-12	9.26491e-12	1.14336e-11	1.03614e-11	7.89667e-12
	995.861	-58.5714	53.4375	7.31314e-12	6.48866e-12	7.24503e-12	7.37976e-12	8.02366e-12	5.64793e-12	7.09841e-12	7.59491e-12	9.31953e-12	1.1407e-11	1.04249e-11	8.02754e-12
	995.861	-58.5714	56.25	7.318e-12	6.51571e-12	7.28549e-12	7.42046e-12	7.91085e-12	5.39908e-12	6.81827e-12	7.17796e-12	9.32022e-12	1.1451e-11	1.05275e-11	7.98056e-12
	995.861	-58.5714	59.0625	7.33278e-12	6.54327e-12	7.31673e-12	7.42475e-12	7.65689e-12	5.24467e-12	6.54986e-12	6.73884e-12	9.31264e-12	1.1462e-11	1.06439e-11	7.92489e-12
	995.861	-58.5714	61.875	7.35423e-12	6.5129e-12	7.34336e-12	7.41942e-12	7.51522e-12	5.14127e-12	6.35264e-12	6.16074e-12	9.3663e-12	1.14856e-11	1.05487e-11	7.83593e-12
	995.861	-58.5714	64.6875	7.33518e-12	6.52126e-12	7.36772e-12	7.39835e-12	7.46553e-12	5.1061e-12	6.29622e-12	5.59984e-12	9.36429e-12	1.17201e-11	1.05664e-11	7.81126e-12
	995.861	-58.5714	67.5	7.36729e-12	6.49581e-12	7.39487e-12	7.37472e-12	7.47802e-12	5.1239e-12	6.24455e-12	5.21731e-12	9.26758e-12	1.17575e-11	1.06903e-11	7.76092e-12
	995.861	-58.5714	70.3125	7.33765e-12	6.4841e-12	7.36864e-12	7.29828e-12	7.41647e-12	5.14319e-12	6.14737e-12	4.91614e-12	9.06965e-12	1.16437e-11	1.07739e-11	7.71027e-12
	995.861	-58.5714	73.125	7.29416e-12	6.4529e-12	7.29096e-12	7.24435e-12	7.23678e-12	5.21072e-12	6.05208e-12	4.8749e-12	8.98175e-12	1.15606e-11	1.08628e-11	7.79307e-12
	995.861	-58.5714	75.9375	7.28112e-12	6.47644e-12	7.25432e-12	7.23688e-12	7.14114e-12	5.45284e-12	5.95718e-12	4.96068e-12	9.04516e-12	1.14925e-11	1.08957e-11	7.8869e-12
	995.861	-58.5714	78.75	7.22772e-12	6.51308e-12	7.23805e-12	7.23221e-12	6.98843e-12	5.76164e-12	5.75023e-12	5.15696e-12	9.1783e-12	1.14519e-11	1.08203e-11	7.92906e-12
	995.861	-58.5714	81.5625	7.1379e-12	6.50523e-12	7.20483e-12	7.18485e-12	6.85434e-12	6.17731e-12	5.60906e-12	5.26146e-12	9.3318e-12	1.14495e-11	1.06651e-11	7.96917e-12
	995.861	-58.5714	84.375	7.16257e-12	6.55401e-12	7.20749e-12	7.10715e-12	6.71453e-12	6.58771e-12	5.7274e-12	5.46172e-12	9.50351e-12	1.16277e-11	1.06346e-11	7.97133e-12
	995.861	-58.5714	87.1875	7.26893e-12	6.58386e-12	7.18053e-12	7.06787e-12	6.56626e-12	6.95598e-12	5.90078e-12	5.88582e-12	9.89341e-12	1.20832e-11	1.07473e-11	7.95364e-12
	995.861	-58.5714	90	7.27474e-12	6.55555e-12	7.1921e-12	7.08893e-12	6.44199e-12	7.28221e-12	6.14119e-12	6.20771e-12	1.00141e-11	1.22222e-11	1.08125e-11	7.89211e-12
	995.861	-58.5714	92.8125	7.25228e-12	6.49637e-12	7.20477e-12	7.0299e-12	6.25723e-12	7.53226e-12	6.49947e-12	6.45739e-12	9.97236e-12	1.22684e-11	1.08031e-11	7.91043e-12
	995.861	-58.5714	95.625	7.21842e-12	6.46687e-12	7.1799e-12	7.23787e-12	6.91171e-12	7.89477e-12	7.03602e-12	6.5713e-12	1.00274e-11	1.2234e-11	1.07519e-11	7.91641e-12
	995.861	-58.5714	98.4375	7.24297e-12	6.43241e-12	7.08304e-12	7.14285e-12	6.52589e-12	8.04357e-12	7.54875e-12	6.69771e-12	1.00931e-11	1.22866e-11	1.06961e-11	7.83316e-12
	995.861	-58.5714	101.25	7.32218e-12	6.44578e-12	7.03911e-12	7.14661e-12	6.32579e-12	8.25531e-12	7.96782e-12	6.89629e-12	1.02475e-11	1.24929e-11	1.06636e-11	7.76606e-12
	995.861	-58.5714	104.062	7.40192e-12	6.5068e-12	6.98751e-12	7.07913e-12	6.22898e-12	8.47683e-12	8.27714e-12	7.29687e-12	1.03477e-11	1.26851e-11	1.05932e-11	7.79516e-12
	995.861	-58.5714	106.875	7.40886e-12	6.56224e-12	6.97294e-12	7.03747e-12	6.15884e-12	8.71548e-12	8.4971e-12	7.93824e-12	1.04145e-11	1.28397e-11	1.0859e-11	7.86669e-12
	995.861	-58.5714	109.688	7.40378e-12	6.59993e-12	7.00865e-12	7.03808e-12	6.14708e-12	8.89168e-12	8.80235e-12	8.10759e-12	1.04961e-11	1.30611e-11	1.0819e-11	7.96805e-12
	995.861	-58.5714	112.5	7.36656e-12	6.58787e-12	7.04726e-12	7.10847e-12	6.14344e-12	8.99785e-12	9.00276e-12	8.15042e-12	1.04915e-11	1.31727e-11	1.07839e-11	7.95253e-12
	995.861	-58.5714	115.312	7.37925e-12	6.59383e-12	7.05846e-12	7.20172e-12	6.17489e-12	9.03004e-12	9.11656e-12	7.99867e-12	1.04619e-11	1.31723e-11	1.08626e-11	8.64317e-12
	995.861	-58.5714	118.125	7.25668e-12	6.61287e-12	7.09551e-12	7.22182e-12	6.20494e-12	9.00055e-12	9.23161e-12	7.90708e-12	1.03677e-11	1.32373e-11	1.07902e-11	8.15465e-12
	995.861	-58.5714	120.938	7.23529e-12	6.59996e-12	7.14938e-12	7.26515e-12	6.26751e-12	8.89813e-12	9.33926e-12	7.76397e-12	1.01514e-11	1.32748e-11	1.07558e-11	8.08459e-12
	995.861	-58.5714	123.75	7.26501e-12	6.62441e-12	7.15336e-12	7.29946e-12	6.3804e-12	8.8033e-12	9.36776e-12	7.69521e-12	1.01174e-11	1.33526e-11	1.07495e-11	8.14822e-12
	995.861	-58.5714	126.562	7.29116e-12	6.63371e-12	7.17992e-12	7.5474e-12	6.48028e-12	9.26624e-12	9.30644e-12	7.59797e-12	1.01791e-11	1.34379e-11	1.09335e-11	8.30345e-12
	995.861	-58.5714	129.375	7.23702e-12	6.63973e-12	7.29906e-12	7.93277e-12	6.67037e-12	1.01975e-11	9.17369e-12	7.51755e-12	1.02656e-11	1.33902e-11	1.12087e-11	8.36731e-12
	995.861	-58.5714	132.188	7.26526e-12	6.68568e-12	7.23324e-12	8.38696e-12	6.84764e-12	1.11856e-11	8.85278e-12	7.47131e-12	1.03285e-11	1.33534e-11	1.1455e-11	8.38821e-12
	995.861	-58.5714	135	7.23676e-12	6.7051e-12	7.13579e-12	9.2846e-12	6.97776e-12	1.17076e-11	8.93432e-12	7.80986e-12	1.05589e-11	1.33172e-11	1.15777e-11	8.37561e-12
	995.861	-58.5714	137.812	7.27731e-12	6.66775e-12	7.19316e-12	1.04044e-11	7.15905e-12	1.16076e-11	1.07605e-11	8.19457e-12	1.0673e-11	1.34439e-11	1.16192e-11	8.49171e-12
	995.861	-58.5714	140.625	7.36792e-12	6.7865e-12	7.30516e-12	1.09121e-11	7.37857e-12	1.11897e-11	1.281e-11	8.12247e-12	1.05909e-11	1.36538e-11	1.1667e-11	8.68196e-12
	995.861	-58.5714	143.438	8.11293e-12	7.6209e-12	7.46016e-12	1.09551e-11	7.58651e-12	1.09633e-11	1.34549e-11	7.72451e-12	1.03787e-11	1.3671e-11	1.23348e-11	1.35079e-11
	995.861	-58.5714	146.25	8.17988e-12	9.80456e-12	7.77642e-12	1.0874e-11	7.7163e-12	1.08241e-11	1.3006e-11	7.42639e-12	1.02419e-11	1.35911e-11	1.18403e-11	1.16234e-11
	995.861	-58.5714	149.062	8.84487e-12	1.38092e-11	8.51003e-12	1.04222e-11	8.02211e-12	1.08576e-11	1.26866e-11	7.27169e-12	1.00974e-11	1.34613e-11	1.15039e-11	1.08904e-11
	995.861	-58.5714	151.875	9.39511e-12	1.51293e-11	8.4631e-12	1.01779e-11	8.65092e-12	1.12079e-11	1.24998e-11	7.28003e-12	1.00658e-11	1.36515e-11	1.13388e-11	1.02793e-11
	995.861	-58.5714	154.688	9.01169e-12	1.24286e-11	8.13971e-12	9.84966e-12	9.05799e-12	1.2168e-11	1.27331e-11	7.32234e-12	1.00013e-11	1.39824e-11	1.1435e-11	9.75353e-12
	995.861	-58.5714	157.5	8.44678e-12	9.14096e-12	7.82566e-12	9.70687e-12	9.23181e-12	1.3429e-11	1.27065e-11	7.61275e-12	1.01548e-11	1.40062e-11	1.16323e-11	9.37912e-12
	995.861	-58.5714	160.312	8.10149e-12	8.18104e-12	7.52581e-12	1.05822e-11	9.57561e-12	1.40615e-11	1.27424e-11	7.99779e-12	1.03881e-11	1.37869e-11	1.1739e-11	9.21756e-12
	995.861	-58.5714	163.125	7.89257e-12	7.79072e-12	7.31871e-12	1.17737e-11	1.03722e-11	1.40528e-11	1.25017e-11	8.51242e-12	1.04536e-11	1.36032e-11	1.18198e-11	9.45888e-12
	995.861	-58.5714	165.938	7.71289e-12	7.93099e-12	7.38477e-12	1.22412e-11	1.32327e-11	1.35104e-11	1.20959e-11	8.96265e-12	1.03516e-11	1.35697e-11	1.20924e-11	9.76198e-12
	995.861	-58.5714	168.75	7.72466e-12	8.4376e-12	7.86677e-12	1.2758e-11	1.48628e-11	1.29053e-11	1.15125e-11	9.24015e-12	1.04044e-11	1.37605e-11	1.25276e-11	9.92395e-12
	995.861	-58.5714	171.562	8.69758e-12	1.23864e-11	8.48829e-12	1.35022e-11	1.3334e-11	1.24487e-11	1.15014e-11	9.59942e-12	1.06717e-11	1.40084e-11	1.28674e-11	9.71197e-12
	995.861	-58.5714	174.375	9.10057e-12	1.10072e-11	8.4752e-12	1.46619e-11	1.22266e-11	1.21907e-11	1.27786e-11	9.88969e-12	1.07881e-11	1.42322e-11	1.32555e-11	9.54129e-12
	995.861	-58.5714	177.188	9.3398e-12	1.01231e-11	8.63687e-12	1.50421e-11	1.15012e-11	1.18524e-11	1.32934e-11	1.0071e-11	1.09151e-11	1.44577e-11	1.35595e-11	9.54448e-12
	995.861	-58.5714	180	9.081e-12	9.66211e-12	8.74078e-12	1.48417e-11	1.12574e-11	1.14631e-11	1.27326e-11	1.0052e-11	1.10345e-11	1.46524e-11	1.36958e-11	9.6341e-12
	995.861	-58.5714	182.812	8.8731e-12	9.32203e-12	8.81933e-12	1.44736e-11	1.12079e-11	1.12307e-11	1.19201e-11	1.00965e-11	1.12456e-11	1.4756e-11	1.35654e-11	9.87968e-12
	995.861	-58.5714	185.625	9.00881e-12	9.06287e-12	8.99086e-12	1.40703e-11	1.1361e-11	1.19003e-11	1.14891e-11	1.01483e-11	1.13498e-11	1.48024e-11	1.3389e-11	9.86609e-12
	995.861	-58.5714	188.438	9.0168e-12	8.7298e-12	9.23976e-12	1.36108e-11	1.1283e-11	1.27127e-11	1.16308e-11	9.84549e-12	1.13274e-11	1.48609e-11	1.34225e-11	9.9054e-12
	995.861	-58.5714	191.25	8.77523e-12	8.33982e-12	9.22233e-12	1.33289e-11	1.09844e-11	1.30548e-11	1.20713e-11	9.63638e-12	1.11819e-11	1.48812e-11	1.34108e-11	9.59348e-12
	995.861	-58.5714	194.062	8.50983e-12	8.00795e-12	9.10102e-12	1.33205e-11	1.07462e-11	1.25418e-11	1.21982e-11	9.45456e-12	1.10703e-11	1.48283e-11	1.33008e-11	9.25081e-12
	995.861	-58.5714	196.875	8.39327e-12	7.80119e-12	8.9611e-12	1.36481e-11	1.06337e-11	1.22365e-11	1.23771e-11	9.21669e-12	1.10656e-11	1.47926e-11	1.31762e-11	9.02112e-12
	995.861	-58.5714	199.688	8.35709e-12	7.53714e-12	8.83017e-12	1.38047e-11	1.04646e-11	1.2223e-11	1.21942e-11	8.8819e-12	1.11319e-11	1.47449e-11	1.31387e-11	8.88642e-12
	995.861	-58.5714	202.5	8.21854e-12	7.2519e-12	8.68582e-12	1.34931e-11	1.02653e-11	1.17239e-11	1.20229e-11	8.53854e-12	1.11618e-11	1.46858e-11	1.30231e-11	8.69155e-12
	995.861	-58.5714	205.312	7.99362e-12	6.92229e-12	8.33453e-12	1.17618e-11	9.99542e-12	1.10826e-11	1.22549e-11	8.34649e-12	1.10473e-11	1.44413e-11	1.28171e-11	8.41656e-12
	995.861	-58.5714	208.125	7.9848e-12	6.79011e-12	8.25297e-12	1.10222e-11	9.84186e-12	1.09557e-11	1.27913e-11	8.55479e-12	1.10867e-11	1.41879e-11	1.26045e-11	8.24778e-12
	995.861	-58.5714	210.938	7.91353e-12	6.72854e-12	8.15256e-12	1.02653e-11	9.75812e-12	1.064e-11	1.27099e-11	8.99937e-12	1.11667e-11	1.39966e-11	1.24238e-11	8.10567e-12
	995.861	-58.5714	213.75	7.8227e-12	6.71314e-12	7.999e-12	9.4965e-12	9.7019e-12	1.02642e-11	1.23881e-11	9.41184e-12	1.12954e-11	1.4135e-11	1.23589e-11	7.92309e-12
	995.861	-58.5714	216.562	7.71653e-12	6.73216e-12	7.86958e-12	8.87992e-12	9.66656e-12	1.00069e-11	1.24148e-11	9.71376e-12	1.1361e-11	1.40349e-11	1.23198e-11	7.88885e-12
	995.861	-58.5714	219.375	7.73952e-12	6.71188e-12	7.75237e-12	8.44574e-12	9.65577e-12	9.85152e-12	1.26297e-11	9.97505e-12	1.146e-11	1.42321e-11	1.23253e-11	8.03057e-12
	995.861	-58.5714	222.188	7.77975e-12	6.69589e-12	7.58609e-12	8.06464e-12	9.70561e-12	9.72199e-12	1.26187e-11	1.05038e-11	1.14571e-11	1.39916e-11	1.2345e-11	8.14026e-12
	995.861	-58.5714	225	7.73645e-12	6.66634e-12	7.40802e-12	7.68632e-12	9.65796e-12	9.57427e-12	1.25399e-11	1.12368e-11	1.16947e-11	1.4009e-11	1.22467e-11	8.21475e-12
	995.861	-58.5714	227.812	7.67066e-12	6.71708e-12	7.27078e-12	7.53234e-12	9.48328e-12	9.53642e-12	1.25067e-11	1.15255e-11	1.20678e-11	1.4e-11	1.21942e-11	8.30391e-12
	995.861	-58.5714	230.625	7.70236e-12	6.83494e-12	7.22376e-12	7.55054e-12	9.29725e-12	9.53823e-12	1.25947e-11	1.14207e-11	1.24444e-11	1.41874e-11	1.22132e-11	8.41844e-12
	995.861	-58.5714	233.438	7.71893e-12	6.86265e-12	7.18733e-12	7.55964e-12	9.02473e-12	9.48967e-12	1.25846e-11	1.12339e-11	1.24363e-11	1.40696e-11	1.22148e-11	8.46624e-12
	995.861	-58.5714	236.25	7.69035e-12	6.87129e-12	7.1285e-12	7.54368e-12	8.76235e-12	9.44638e-12	1.26085e-11	1.16499e-11	1.23739e-11	1.40841e-11	1.21775e-11	8.50152e-12
	995.861	-58.5714	239.062	7.59934e-12	6.97086e-12	7.07981e-12	7.49378e-12	8.61565e-12	9.75168e-12	1.25756e-11	1.19449e-11	1.23145e-11	1.4122e-11	1.21171e-11	8.60082e-12
	995.861	-58.5714	241.875	7.63778e-12	7.06276e-12	7.10562e-12	7.5818e-12	8.54439e-12	1.01167e-11	1.24281e-11	1.20094e-11	1.2437e-11	1.41615e-11	1.21149e-11	8.71784e-12
	995.861	-58.5714	244.688	7.692e-12	7.14537e-12	7.14157e-12	7.75796e-12	8.4046e-12	1.05098e-11	1.23276e-11	1.22729e-11	1.24946e-11	1.40557e-11	1.2152e-11	8.79162e-12
	995.861	-58.5714	247.5	7.59339e-12	7.23146e-12	7.1843e-12	7.92771e-12	8.13532e-12	1.10933e-11	1.20128e-11	1.25629e-11	1.26849e-11	1.41412e-11	1.21598e-11	8.79983e-12
	995.861	-58.5714	250.312	7.4515e-12	7.23829e-12	7.22363e-12	8.09663e-12	8.03325e-12	1.13529e-11	1.1631e-11	1.35747e-11	1.27702e-11	1.4222e-11	1.2278e-11	8.82075e-12
	995.861	-58.5714	253.125	7.4493e-12	7.20755e-12	7.28894e-12	8.12413e-12	8.10831e-12	1.16052e-11	1.13188e-11	1.51973e-11	1.27087e-11	1.42402e-11	1.24272e-11	8.9117e-12
	995.861	-58.5714	255.938	7.51796e-12	7.14008e-12	7.25673e-12	8.07033e-12	8.16854e-12	1.19134e-11	1.12281e-11	1.59506e-11	1.25586e-11	1.42225e-11	1.24857e-11	8.97953e-12
	995.861	-58.5714	258.75	7.53833e-12	7.09734e-12	7.19767e-12	8.01007e-12	8.26699e-12	1.24502e-11	1.09813e-11	1.57651e-11	1.24238e-11	1.42798e-11	1.26524e-11	9.02704e-12
	995.861	-58.5714	261.562	7.60337e-12	7.08139e-12	7.17093e-12	8.17642e-12	8.60215e-12	1.31071e-11	1.0763e-11	1.5389e-11	1.23499e-11	1.44244e-11	1.27584e-11	9.10207e-12
	995.861	-58.5714	264.375	7.73596e-12	7.04466e-12	7.23004e-12	8.32297e-12	9.30566e-12	1.4296e-11	1.0628e-11	1.51433e-11	1.23289e-11	1.46769e-11	1.28745e-11	9.19237e-12
	995.861	-58.5714	267.188	7.90997e-12	7.08046e-12	7.26845e-12	8.5072e-12	9.60713e-12	1.59418e-11	1.03572e-11	1.51517e-11	1.2371e-11	1.49105e-11	1.31077e-11	9.26281e-12
	995.861	-58.5714	270	7.98657e-12	7.17434e-12	7.29528e-12	8.57231e-12	1.04835e-11	1.83188e-11	1.01707e-11	1.55287e-11	1.26327e-11	1.50394e-11	1.31792e-11	9.30689e-12
	995.861	-58.5714	272.812	8.0974e-12	7.31505e-12	7.39777e-12	8.71342e-12	1.2028e-11	2.26815e-11	1.00807e-11	1.67035e-11	1.30081e-11	1.52683e-11	1.3176e-11	9.3784e-12
	995.861	-58.5714	275.625	8.1955e-12	7.63215e-12	7.45369e-12	8.85292e-12	1.36552e-11	2.55066e-11	1.04664e-11	1.99966e-11	1.3177e-11	1.56674e-11	1.31227e-11	9.63643e-12
	995.861	-58.5714	278.438	8.72768e-12	8.33316e-12	7.57169e-12	9.62213e-12	1.54146e-11	3.30773e-11	1.23612e-11	2.24152e-11	1.31387e-11	1.62449e-11	1.32328e-11	1.00721e-11
	995.861	-58.5714	281.25	9.78209e-12	9.39268e-12	7.65821e-12	1.02191e-11	1.86501e-11	4.05408e-11	1.56519e-11	2.46852e-11	1.32677e-11	1.77225e-11	1.38668e-11	1.07635e-11
	995.861	-58.5714	284.062	1.15191e-11	1.16177e-11	7.98771e-12	1.25004e-11	2.3114e-11	4.60814e-11	1.99389e-11	2.68716e-11	1.35613e-11	1.98551e-11	1.4824e-11	1.25158e-11
	995.861	-58.5714	286.875	1.47101e-11	1.48213e-11	9.05645e-12	1.61533e-11	3.25997e-11	5.19193e-11	2.42183e-11	2.8756e-11	1.59216e-11	2.48949e-11	1.61622e-11	1.50727e-11
	995.861	-58.5714	289.688	1.55034e-11	1.61213e-11	1.27708e-11	1.98908e-11	4.21548e-11	6.43086e-11	2.83111e-11	2.89777e-11	1.75731e-11	2.95005e-11	1.82433e-11	1.75855e-11
	995.861	-58.5714	292.5	1.35436e-11	1.65537e-11	1.72921e-11	2.21985e-11	4.27495e-11	6.62353e-11	2.64196e-11	2.71965e-11	1.83604e-11	2.84722e-11	1.83597e-11	1.77183e-11
	995.861	-58.5714	295.312	1.26317e-11	1.50327e-11	1.97236e-11	2.43076e-11	3.97656e-11	5.37013e-11	2.05035e-11	2.37506e-11	1.77918e-11	2.5453e-11	1.87852e-11	1.83589e-11
	995.861	-58.5714	298.125	1.1189e-11	1.27064e-11	2.07098e-11	2.38433e-11	3.83154e-11	3.91568e-11	1.7304e-11	1.81706e-11	1.73002e-11	2.19938e-11	1.81317e-11	1.61197e-11
	995.861	-58.5714	300.938	1.03736e-11	1.17077e-11	2.06334e-11	2.3661e-11	3.70402e-11	3.15889e-11	1.56431e-11	1.40826e-11	1.64611e-11	1.96326e-11	1.70529e-11	1.45681e-11
	995.861	-58.5714	303.75	9.96072e-12	1.03848e-11	1.98066e-11	2.39559e-11	3.36555e-11	2.67404e-11	1.34839e-11	1.14846e-11	1.53729e-11	1.82266e-11	1.58453e-11	1.34198e-11
	995.861	-58.5714	306.562	9.83457e-12	9.47926e-12	1.83246e-11	2.42959e-11	3.02136e-11	2.33926e-11	1.20956e-11	9.95509e-12	1.40812e-11	1.70531e-11	1.48725e-11	1.27383e-11
	995.861	-58.5714	309.375	9.81502e-12	8.84642e-12	1.68128e-11	2.34412e-11	2.72686e-11	2.03029e-11	1.09832e-11	8.42316e-12	1.35301e-11	1.62985e-11	1.43305e-11	1.21522e-11
	995.861	-58.5714	312.188	9.41226e-12	8.43001e-12	1.54355e-11	2.18892e-11	2.48715e-11	1.76021e-11	9.74161e-12	7.38613e-12	1.30789e-11	1.55519e-11	1.38295e-11	1.14258e-11
	995.861	-58.5714	315	9.04092e-12	8.05575e-12	1.42974e-11	1.98215e-11	2.29621e-11	1.62598e-11	8.7724e-12	6.48064e-12	1.23796e-11	1.48556e-11	1.32026e-11	1.08286e-11
	995.861	-58.5714	317.812	8.58361e-12	7.8127e-12	1.35589e-11	1.7447e-11	2.15204e-11	1.59801e-11	8.25354e-12	5.7152e-12	1.16397e-11	1.43848e-11	1.26516e-11	1.03422e-11
	995.861	-58.5714	320.625	8.27486e-12	7.63138e-12	1.28304e-11	1.56761e-11	2.03292e-11	1.50086e-11	7.68177e-12	4.9568e-12	1.11134e-11	1.40447e-11	1.23496e-11	1.00346e-11
	995.861	-58.5714	323.438	8.04297e-12	7.46184e-12	1.20006e-11	1.44316e-11	1.92422e-11	1.4153e-11	7.21521e-12	4.41427e-12	1.06719e-11	1.37048e-11	1.20496e-11	9.65518e-12
	995.861	-58.5714	326.25	7.92723e-12	7.25752e-12	1.13484e-11	1.34496e-11	1.8355e-11	1.35822e-11	7.11726e-12	4.08237e-12	1.05174e-11	1.33249e-11	1.19383e-11	9.15631e-12
	995.861	-58.5714	329.062	7.83164e-12	7.13196e-12	1.09402e-11	1.2788e-11	1.76498e-11	1.29407e-11	7.19138e-12	3.77072e-12	1.02941e-11	1.31149e-11	1.18009e-11	8.96338e-12
	995.861	-58.5714	331.875	7.71289e-12	7.0849e-12	1.05565e-11	1.21935e-11	1.69784e-11	1.21629e-11	7.20869e-12	3.58259e-12	1.01661e-11	1.28517e-11	1.16575e-11	8.8494e-12
	995.861	-58.5714	334.688	7.56935e-12	7.0535e-12	1.01294e-11	1.16052e-11	1.63604e-11	1.11849e-11	7.2238e-12	3.59833e-12	1.0085e-11	1.25424e-11	1.14325e-11	8.7006e-12
	995.861	-58.5714	337.5	7.48516e-12	7.09243e-12	9.5408e-12	1.096e-11	1.58866e-11	1.04061e-11	7.41403e-12	3.77574e-12	1.00757e-11	1.22689e-11	1.11734e-11	8.38443e-12
	995.861	-58.5714	340.312	7.41029e-12	7.14379e-12	9.23251e-12	1.04713e-11	1.53943e-11	9.68299e-12	7.44781e-12	3.88707e-12	1.00479e-11	1.20546e-11	1.11452e-11	8.71811e-12
	995.861	-58.5714	343.125	7.3021e-12	7.14119e-12	9.07763e-12	1.00091e-11	1.46287e-11	9.13303e-12	7.47377e-12	4.03484e-12	1.01982e-11	1.19234e-11	1.1044e-11	8.36408e-12
	995.861	-58.5714	345.938	7.30312e-12	7.1491e-12	8.86548e-12	9.58624e-12	1.37053e-11	8.8607e-12	7.56311e-12	4.25099e-12	9.97961e-12	1.17126e-11	1.09382e-11	8.25826e-12
	995.861	-58.5714	348.75	7.34458e-12	7.11476e-12	8.58151e-12	9.25492e-12	1.26761e-11	8.67515e-12	7.63004e-12	4.56449e-12	9.87935e-12	1.15535e-11	1.07573e-11	8.13467e-12
	995.861	-58.5714	351.562	7.4134e-12	7.05366e-12	8.30428e-12	8.93565e-12	1.17462e-11	8.18937e-12	7.65694e-12	4.89376e-12	9.81851e-12	1.14391e-11	1.062e-11	8.13356e-12
	995.861	-58.5714	354.375	7.42983e-12	7.13217e-12	8.24322e-12	8.67751e-12	1.10637e-11	7.76747e-12	7.63463e-12	5.15802e-12	9.79338e-12	1.13225e-11	1.06731e-11	8.02747e-12
	995.861	-58.5714	357.188	7.48593e-12	7.11491e-12	7.99529e-12	8.29473e-12	1.0405e-11	7.45089e-12	7.62563e-12	5.50129e-12	9.62021e-12	1.12357e-11	1.07263e-11	8.04706e-12
	995.861	-55.7143	0	7.38715e-12	6.9442e-12	8.25121e-12	8.67416e-12	1.0219e-11	1.10752e-11	9.59829e-12	7.99027e-12	1.08308e-11	1.1774e-11	1.06022e-11	8.03757e-12
	995.861	-55.7143	2.8125	7.45716e-12	6.99682e-12	8.29117e-12	8.29769e-12	9.73034e-12	1.06132e-11	9.72036e-12	8.42838e-12	1.06214e-11	1.18219e-11	1.06178e-11	8.02122e-12
	995.861	-55.7143	5.625	7.69641e-12	7.07097e-12	8.33539e-12	8.53466e-12	9.34895e-12	1.02456e-11	9.75441e-12	8.77798e-12	1.03905e-11	1.17789e-11	1.05302e-11	7.96107e-12
	995.861	-55.7143	8.4375	7.89495e-12	6.88947e-12	8.31498e-12	8.85841e-12	9.19462e-12	9.67298e-12	9.57532e-12	9.06163e-12	1.02632e-11	1.16823e-11	1.0396e-11	7.92731e-12
	995.861	-55.7143	11.25	9.80202e-12	1.01618e-11	8.64488e-12	8.05114e-12	8.89979e-12	9.12328e-12	9.3791e-12	9.35465e-12	1.01708e-11	1.16079e-11	1.02952e-11	7.94958e-12
	995.861	-55.7143	14.0625	1.32463e-11	1.04571e-11	8.52116e-12	7.65584e-12	8.74776e-12	8.76759e-12	9.0349e-12	9.55943e-12	1.021e-11	1.1558e-11	1.03017e-11	8.37282e-12
	995.861	-55.7143	16.875	1.00828e-11	9.29239e-12	8.29352e-12	7.39951e-12	8.69208e-12	8.48041e-12	8.68304e-12	9.75087e-12	1.0193e-11	1.14735e-11	1.02793e-11	8.18073e-12
	995.861	-55.7143	19.6875	9.11122e-12	8.48926e-12	8.06527e-12	7.21422e-12	8.73234e-12	8.27217e-12	8.49442e-12	1.006e-11	1.01478e-11	1.15442e-11	1.01387e-11	8.06626e-12
	995.861	-55.7143	22.5	8.56146e-12	8.05996e-12	7.90189e-12	7.12707e-12	8.81461e-12	8.10699e-12	8.44843e-12	1.01272e-11	1.00507e-11	1.15882e-11	1.01983e-11	8.0461e-12
	995.861	-55.7143	25.3125	8.36684e-12	7.82528e-12	7.81434e-12	7.09517e-12	8.80782e-12	7.90223e-12	8.4915e-12	9.98658e-12	1.01866e-11	1.16237e-11	1.03152e-11	8.14898e-12
	995.861	-55.7143	28.125	8.23078e-12	7.60276e-12	7.79637e-12	7.08898e-12	8.78756e-12	7.73786e-12	8.57493e-12	9.89278e-12	1.04088e-11	1.1704e-11	1.03869e-11	8.24859e-12
	995.861	-55.7143	30.9375	8.15189e-12	7.3805e-12	7.68451e-12	7.07801e-12	8.79398e-12	7.69582e-12	8.56593e-12	9.67121e-12	1.05022e-11	1.17775e-11	1.04228e-11	8.14902e-12
	995.861	-55.7143	33.75	8.07648e-12	7.18409e-12	7.51954e-12	7.07008e-12	8.84351e-12	7.7055e-12	8.58621e-12	9.6381e-12	1.05324e-11	1.18013e-11	1.04185e-11	8.10466e-12
	995.861	-55.7143	36.5625	7.86658e-12	7.04871e-12	7.44511e-12	7.07054e-12	8.92795e-12	7.64293e-12	8.57805e-12	9.80688e-12	1.05198e-11	1.18139e-11	1.04512e-11	8.04499e-12
	995.861	-55.7143	39.375	8.08484e-12	7.02244e-12	7.42717e-12	7.17147e-12	8.90157e-12	7.51228e-12	8.55297e-12	9.95214e-12	1.05179e-11	1.18346e-11	1.04539e-11	8.05417e-12
	995.861	-55.7143	42.1875	7.80336e-12	6.92089e-12	7.45627e-12	7.27728e-12	8.77069e-12	7.29074e-12	8.64978e-12	1.01045e-11	1.04766e-11	1.18446e-11	1.04312e-11	8.00591e-12
	995.861	-55.7143	45	7.6258e-12	6.87231e-12	7.49287e-12	7.48032e-12	8.73255e-12	7.15293e-12	8.85789e-12	9.83855e-12	1.03818e-11	1.18291e-11	1.03756e-11	8.06492e-12
	995.861	-55.7143	47.8125	7.57058e-12	6.78366e-12	7.53027e-12	7.72324e-12	8.69483e-12	7.06993e-12	9.1037e-12	9.6671e-12	1.03247e-11	1.18614e-11	1.03143e-11	8.1032e-12
	995.861	-55.7143	50.625	7.4711e-12	6.69146e-12	7.52632e-12	7.86919e-12	8.55209e-12	6.9909e-12	9.28738e-12	9.47539e-12	1.03397e-11	1.18746e-11	1.03159e-11	8.01829e-12
	995.861	-55.7143	53.4375	7.49314e-12	6.65977e-12	7.52954e-12	7.89833e-12	8.43871e-12	6.88383e-12	9.26154e-12	9.16722e-12	1.0355e-11	1.18657e-11	1.05221e-11	8.61251e-12
	995.861	-55.7143	56.25	7.51046e-12	6.61369e-12	7.5175e-12	7.94406e-12	8.3202e-12	6.85386e-12	9.0779e-12	8.8358e-12	1.0329e-11	1.17902e-11	1.06346e-11	8.55839e-12
	995.861	-55.7143	59.0625	7.39555e-12	6.56846e-12	7.47214e-12	7.91897e-12	8.23417e-12	6.83905e-12	8.76127e-12	8.51106e-12	1.03166e-11	1.17835e-11	1.06065e-11	8.28037e-12
	995.861	-55.7143	61.875	7.32452e-12	6.47861e-12	7.42749e-12	7.94123e-12	8.2097e-12	6.9177e-12	8.4137e-12	7.80992e-12	1.03267e-11	1.18325e-11	1.05117e-11	8.08668e-12
	995.861	-55.7143	64.6875	7.28263e-12	6.42894e-12	7.38982e-12	7.94093e-12	8.24406e-12	7.0831e-12	8.13971e-12	7.01132e-12	1.04888e-11	1.19063e-11	1.04553e-11	8.00833e-12
	995.861	-55.7143	67.5	7.33138e-12	6.43789e-12	7.38593e-12	7.94559e-12	8.28958e-12	7.33717e-12	8.03241e-12	6.54679e-12	1.06649e-11	1.20919e-11	1.05353e-11	7.99751e-12
	995.861	-55.7143	70.3125	7.3651e-12	6.42895e-12	7.37056e-12	7.92532e-12	8.27315e-12	7.5012e-12	8.01871e-12	6.25623e-12	1.06277e-11	1.22123e-11	1.06814e-11	7.91509e-12
	995.861	-55.7143	73.125	7.35611e-12	6.4098e-12	7.27912e-12	7.82261e-12	8.2191e-12	7.54816e-12	8.02925e-12	6.00075e-12	1.05425e-11	1.2185e-11	1.07077e-11	7.85695e-12
	995.861	-55.7143	75.9375	7.3284e-12	6.429e-12	7.22936e-12	7.7372e-12	8.12154e-12	7.6182e-12	8.0914e-12	5.92101e-12	1.03906e-11	1.2064e-11	1.05696e-11	7.80795e-12
	995.861	-55.7143	78.75	7.25887e-12	6.47896e-12	7.1999e-12	7.67864e-12	7.94186e-12	7.75897e-12	8.17188e-12	5.95874e-12	1.03034e-11	1.18056e-11	1.05001e-11	7.79798e-12
	995.861	-55.7143	81.5625	7.24912e-12	6.5328e-12	7.21188e-12	7.612e-12	7.78193e-12	7.99078e-12	8.2852e-12	6.01473e-12	1.04004e-11	1.16835e-11	1.05129e-11	7.92444e-12
	995.861	-55.7143	84.375	7.25807e-12	6.58646e-12	7.19915e-12	7.59166e-12	7.64952e-12	8.14944e-12	8.53703e-12	6.25793e-12	1.0634e-11	1.18854e-11	1.06779e-11	8.03734e-12
	995.861	-55.7143	87.1875	7.24139e-12	6.5498e-12	7.19746e-12	7.53724e-12	7.52206e-12	8.31627e-12	8.88882e-12	6.58432e-12	1.07487e-11	1.20902e-11	1.07663e-11	8.00304e-12
	995.861	-55.7143	90	7.20851e-12	6.52585e-12	7.22945e-12	7.56031e-12	7.4099e-12	8.4436e-12	9.04079e-12	6.88985e-12	1.07845e-11	1.22003e-11	1.07332e-11	7.93029e-12
	995.861	-55.7143	92.8125	7.23891e-12	6.49696e-12	7.23963e-12	7.50635e-12	7.28436e-12	8.5861e-12	9.09957e-12	7.10172e-12	1.0757e-11	1.22223e-11	1.07603e-11	7.91049e-12
	995.861	-55.7143	95.625	7.24875e-12	6.45757e-12	7.15567e-12	7.48646e-12	7.19943e-12	8.77922e-12	9.19298e-12	7.27362e-12	1.08235e-11	1.22735e-11	1.07017e-11	7.93895e-12
	995.861	-55.7143	98.4375	7.20992e-12	6.43468e-12	7.10217e-12	7.52198e-12	7.17764e-12	9.0339e-12	9.378e-12	7.54687e-12	1.08908e-11	1.22642e-11	1.0648e-11	7.90616e-12
	995.861	-55.7143	101.25	7.20025e-12	6.44648e-12	7.06079e-12	7.47935e-12	7.12867e-12	9.21195e-12	9.57008e-12	7.81694e-12	1.10092e-11	1.22482e-11	1.06231e-11	7.88245e-12
	995.861	-55.7143	104.062	7.2266e-12	6.47061e-12	7.04321e-12	7.36522e-12	7.06265e-12	9.41835e-12	9.80358e-12	8.0836e-12	1.10202e-11	1.22438e-11	1.04846e-11	7.78481e-12
	995.861	-55.7143	106.875	7.23984e-12	6.48028e-12	7.00774e-12	7.27636e-12	7.01874e-12	9.54593e-12	1.01837e-11	8.74814e-12	1.09835e-11	1.26704e-11	1.24374e-11	8.03338e-12
	995.861	-55.7143	109.688	7.174e-12	6.50131e-12	7.04312e-12	7.21781e-12	6.99904e-12	9.66285e-12	1.04901e-11	8.8004e-12	1.09489e-11	1.27791e-11	1.13104e-11	7.97917e-12
	995.861	-55.7143	112.5	7.18312e-12	6.49272e-12	7.0956e-12	7.22097e-12	7.00584e-12	9.83511e-12	1.06085e-11	8.86215e-12	1.09644e-11	1.28708e-11	1.09958e-11	7.96237e-12
	995.861	-55.7143	115.312	7.23245e-12	6.48636e-12	7.12369e-12	7.31583e-12	7.07989e-12	9.92881e-12	1.05971e-11	8.8279e-12	1.09101e-11	1.29273e-11	1.09474e-11	8.01425e-12
	995.861	-55.7143	118.125	7.25728e-12	6.45514e-12	7.16341e-12	7.3481e-12	7.06784e-12	9.88502e-12	1.05545e-11	8.6938e-12	1.06495e-11	1.2941e-11	1.09001e-11	8.01397e-12
	995.861	-55.7143	120.938	7.29372e-12	6.45965e-12	7.1763e-12	7.41592e-12	7.19253e-12	9.72805e-12	1.05457e-11	8.56467e-12	1.05672e-11	1.30334e-11	1.09141e-11	8.03699e-12
	995.861	-55.7143	123.75	7.30144e-12	6.45494e-12	7.14128e-12	7.56732e-12	7.23169e-12	9.88366e-12	1.04853e-11	8.49817e-12	1.06766e-11	1.31244e-11	1.0888e-11	8.03748e-12
	995.861	-55.7143	126.562	7.26973e-12	6.41501e-12	7.24176e-12	7.92968e-12	7.2383e-12	1.09944e-11	1.03949e-11	8.48284e-12	1.0962e-11	1.3164e-11	1.08923e-11	8.03302e-12
	995.861	-55.7143	129.375	7.19094e-12	6.36141e-12	7.38925e-12	8.19801e-12	7.25989e-12	1.22662e-11	1.02268e-11	8.55017e-12	1.16124e-11	1.32772e-11	1.0952e-11	8.04231e-12
	995.861	-55.7143	132.188	7.26507e-12	6.5045e-12	7.3115e-12	8.70297e-12	7.3889e-12	1.31133e-11	9.94713e-12	8.80023e-12	1.1821e-11	1.34126e-11	1.10838e-11	8.09729e-12
	995.861	-55.7143	135	7.32915e-12	6.61939e-12	7.42853e-12	1.06914e-11	7.70199e-12	1.30196e-11	1.02046e-11	9.31536e-12	1.22283e-11	1.3485e-11	1.11776e-11	8.18184e-12
	995.861	-55.7143	137.812	7.30105e-12	6.69582e-12	7.74714e-12	1.20622e-11	8.08096e-12	1.26448e-11	1.36056e-11	9.80758e-12	1.24738e-11	1.35124e-11	1.12878e-11	8.26854e-12
	995.861	-55.7143	140.625	7.18782e-12	6.76238e-12	7.87188e-12	1.26295e-11	8.3281e-12	1.21949e-11	1.66956e-11	9.7613e-12	1.25473e-11	1.34322e-11	1.14357e-11	8.09006e-12
	995.861	-55.7143	143.438	8.09104e-12	8.32997e-12	7.83626e-12	1.35638e-11	8.47306e-12	1.21173e-11	1.70441e-11	9.30706e-12	1.2418e-11	1.33831e-11	1.30368e-11	1.54485e-11
	995.861	-55.7143	146.25	9.78678e-12	1.64043e-11	8.70225e-12	1.301e-11	8.70435e-12	1.20281e-11	1.51653e-11	9.02379e-12	1.22492e-11	1.32291e-11	1.16291e-11	1.24376e-11
	995.861	-55.7143	149.062	8.42213e-12	1.01869e-11	8.01337e-12	1.19149e-11	9.70315e-12	1.2431e-11	1.43967e-11	9.21733e-12	1.23871e-11	1.36174e-11	1.13887e-11	1.08323e-11
	995.861	-55.7143	151.875	7.86932e-12	7.94216e-12	7.67503e-12	1.08083e-11	1.05905e-11	1.38795e-11	1.43262e-11	9.57471e-12	1.23343e-11	1.42929e-11	1.10714e-11	9.87602e-12
	995.861	-55.7143	154.688	7.66718e-12	7.13404e-12	7.61178e-12	9.52717e-12	1.05091e-11	1.55003e-11	1.44266e-11	1.00956e-11	1.20519e-11	1.43768e-11	1.10278e-11	9.34562e-12
	995.861	-55.7143	157.5	7.45182e-12	6.93763e-12	7.5773e-12	1.08873e-11	1.04612e-11	1.5715e-11	1.44269e-11	1.0754e-11	1.21634e-11	1.40786e-11	1.10176e-11	9.08987e-12
	995.861	-55.7143	160.312	7.38554e-12	7.07179e-12	7.58591e-12	1.35263e-11	1.16367e-11	1.50617e-11	1.41162e-11	1.16894e-11	1.23082e-11	1.36779e-11	1.09952e-11	8.95676e-12
	995.861	-55.7143	163.125	7.50963e-12	7.37236e-12	7.97054e-12	1.5479e-11	1.29635e-11	1.42795e-11	1.37485e-11	1.21374e-11	1.23403e-11	1.36524e-11	1.13469e-11	9.10461e-12
	995.861	-55.7143	165.938	7.74388e-12	8.1628e-12	8.49783e-12	1.69528e-11	1.77691e-11	1.33252e-11	1.35826e-11	1.20077e-11	1.24281e-11	1.38366e-11	1.21224e-11	9.47626e-12
	995.861	-55.7143	168.75	8.29167e-12	1.01531e-11	9.45178e-12	1.90066e-11	1.99577e-11	1.32251e-11	1.45308e-11	1.19221e-11	1.32986e-11	1.43876e-11	1.31769e-11	9.89832e-12
	995.861	-55.7143	171.562	9.08764e-12	1.18772e-11	1.02452e-11	1.98493e-11	1.51583e-11	1.36661e-11	1.68502e-11	1.21472e-11	1.36343e-11	1.51139e-11	1.42691e-11	9.801e-12
	995.861	-55.7143	174.375	1.00525e-11	1.17573e-11	1.05128e-11	2.03233e-11	1.36794e-11	1.36134e-11	1.87297e-11	1.24057e-11	1.35363e-11	1.5683e-11	1.48483e-11	1.00495e-11
	995.861	-55.7143	177.188	1.0485e-11	1.07641e-11	1.04965e-11	1.84975e-11	1.34965e-11	1.33971e-11	1.83181e-11	1.2684e-11	1.37922e-11	1.59203e-11	1.48985e-11	1.05316e-11
	995.861	-55.7143	180	1.01559e-11	1.01183e-11	1.04284e-11	1.64063e-11	1.34867e-11	1.35197e-11	1.70163e-11	1.28144e-11	1.40095e-11	1.60246e-11	1.49576e-11	1.0713e-11
	995.861	-55.7143	182.812	9.81961e-12	9.59953e-12	1.02399e-11	1.48831e-11	1.36928e-11	1.45974e-11	1.63451e-11	1.2899e-11	1.39421e-11	1.59144e-11	1.49593e-11	1.05675e-11
	995.861	-55.7143	185.625	9.55089e-12	9.20589e-12	1.00147e-11	1.40412e-11	1.38243e-11	1.56718e-11	1.63159e-11	1.30717e-11	1.36443e-11	1.6019e-11	1.47472e-11	1.01387e-11
	995.861	-55.7143	188.438	9.5182e-12	8.88261e-12	9.78732e-12	1.36224e-11	1.33556e-11	1.59413e-11	1.62554e-11	1.31407e-11	1.3479e-11	1.63624e-11	1.49126e-11	1.10385e-11
	995.861	-55.7143	191.25	9.29747e-12	8.58558e-12	9.50037e-12	1.36503e-11	1.29299e-11	1.55815e-11	1.56028e-11	1.29501e-11	1.32409e-11	1.60186e-11	1.47872e-11	9.71561e-12
	995.861	-55.7143	194.062	9.0709e-12	8.27573e-12	9.34397e-12	1.36188e-11	1.26986e-11	1.46139e-11	1.47743e-11	1.24098e-11	1.30631e-11	1.59014e-11	1.45512e-11	9.1318e-12
	995.861	-55.7143	196.875	8.90472e-12	7.82918e-12	9.19204e-12	1.41427e-11	1.25968e-11	1.44094e-11	1.44883e-11	1.19033e-11	1.28488e-11	1.54509e-11	1.43041e-11	9.05543e-12
	995.861	-55.7143	199.688	8.78892e-12	7.56257e-12	9.43381e-12	1.55858e-11	1.26912e-11	1.38643e-11	1.38969e-11	1.1635e-11	1.2974e-11	1.60288e-11	1.43629e-11	9.08642e-12
	995.861	-55.7143	202.5	8.76333e-12	7.40098e-12	9.36663e-12	1.55268e-11	1.26698e-11	1.31081e-11	1.34278e-11	1.17004e-11	1.30945e-11	1.71034e-11	1.44256e-11	9.21557e-12
	995.861	-55.7143	205.312	8.48744e-12	7.21058e-12	8.90557e-12	1.24188e-11	1.20015e-11	1.22035e-11	1.34516e-11	1.17308e-11	1.30591e-11	1.65393e-11	1.42178e-11	9.05452e-12
	995.861	-55.7143	208.125	8.27777e-12	7.08316e-12	8.68663e-12	1.14004e-11	1.16321e-11	1.24123e-11	1.38025e-11	1.22885e-11	1.26284e-11	1.52018e-11	1.37916e-11	8.80167e-12
	995.861	-55.7143	210.938	8.14279e-12	6.99797e-12	8.47572e-12	1.05571e-11	1.14585e-11	1.16429e-11	1.34689e-11	1.27705e-11	1.26927e-11	1.58508e-11	1.38812e-11	8.54861e-12
	995.861	-55.7143	213.75	7.94827e-12	6.96168e-12	8.17429e-12	9.60942e-12	1.13219e-11	1.10128e-11	1.27664e-11	1.27892e-11	1.28735e-11	1.71553e-11	1.38162e-11	8.37238e-12
	995.861	-55.7143	216.562	7.82007e-12	6.95237e-12	7.94239e-12	9.16254e-12	1.13901e-11	1.06684e-11	1.29229e-11	1.28654e-11	1.28049e-11	1.59987e-11	1.35497e-11	8.29794e-12
	995.861	-55.7143	219.375	7.77418e-12	6.91738e-12	7.82166e-12	8.98769e-12	1.13391e-11	1.04698e-11	1.3132e-11	1.33117e-11	1.30458e-11	1.66681e-11	1.38333e-11	8.44605e-12
	995.861	-55.7143	222.188	7.72318e-12	6.86485e-12	7.66906e-12	8.82743e-12	1.11198e-11	1.03134e-11	1.30464e-11	1.34654e-11	1.28271e-11	1.50982e-11	1.35797e-11	8.54779e-12
	995.861	-55.7143	225	7.75948e-12	6.81428e-12	7.47875e-12	8.32612e-12	1.07476e-11	1.01544e-11	1.30013e-11	1.34682e-11	1.33156e-11	1.63834e-11	1.35513e-11	8.55359e-12
	995.861	-55.7143	227.812	7.7469e-12	6.81107e-12	7.3586e-12	8.07483e-12	1.04433e-11	1.01325e-11	1.31352e-11	1.33654e-11	1.36383e-11	1.61939e-11	1.3402e-11	8.47709e-12
	995.861	-55.7143	230.625	7.85027e-12	6.93667e-12	7.35242e-12	8.03855e-12	1.01047e-11	1.01982e-11	1.32158e-11	1.28389e-11	1.40653e-11	1.63355e-11	1.34547e-11	8.50818e-12
	995.861	-55.7143	233.438	7.87531e-12	6.97585e-12	7.35722e-12	8.06779e-12	9.79208e-12	1.01228e-11	1.33499e-11	1.25914e-11	1.4005e-11	1.57948e-11	1.37823e-11	8.52842e-12
	995.861	-55.7143	236.25	7.82268e-12	6.95055e-12	7.32169e-12	8.15716e-12	9.57041e-12	9.92366e-12	1.35262e-11	1.28782e-11	1.41182e-11	1.51403e-11	1.3352e-11	8.52703e-12
	995.861	-55.7143	239.062	7.69137e-12	6.91281e-12	7.27144e-12	8.41608e-12	9.43212e-12	1.00496e-11	1.33534e-11	1.29972e-11	1.45157e-11	1.571e-11	1.33818e-11	8.56029e-12
	995.861	-55.7143	241.875	7.64097e-12	6.94622e-12	7.28351e-12	9.07545e-12	9.40332e-12	1.03994e-11	1.31189e-11	1.2961e-11	1.50698e-11	1.58968e-11	1.33641e-11	8.67846e-12
	995.861	-55.7143	244.688	7.60754e-12	7.05407e-12	7.25411e-12	8.65295e-12	9.34183e-12	1.06832e-11	1.32541e-11	1.34557e-11	1.47366e-11	1.51428e-11	1.31513e-11	8.80166e-12
	995.861	-55.7143	247.5	7.54145e-12	7.14974e-12	7.23795e-12	8.57161e-12	9.19665e-12	1.10708e-11	1.30717e-11	1.34626e-11	1.49718e-11	1.62542e-11	1.32196e-11	8.82158e-12
	995.861	-55.7143	250.312	7.50372e-12	7.18859e-12	7.23702e-12	8.60257e-12	9.03039e-12	1.14865e-11	1.29475e-11	1.46072e-11	1.47125e-11	1.61359e-11	1.33507e-11	8.94499e-12
	995.861	-55.7143	253.125	7.47615e-12	7.25722e-12	7.32664e-12	8.61926e-12	8.97195e-12	1.18486e-11	1.26591e-11	1.56981e-11	1.43907e-11	1.53663e-11	1.33996e-11	9.08161e-12
	995.861	-55.7143	255.938	7.53347e-12	7.30272e-12	7.43152e-12	8.56677e-12	9.01224e-12	1.22455e-11	1.27749e-11	1.62141e-11	1.41972e-11	1.51538e-11	1.35038e-11	9.33713e-12
	995.861	-55.7143	258.75	7.61274e-12	7.31352e-12	7.48867e-12	8.59031e-12	9.11269e-12	1.25729e-11	1.25954e-11	1.59926e-11	1.41443e-11	1.51981e-11	1.37773e-11	9.49909e-12
	995.861	-55.7143	261.562	7.61473e-12	7.28921e-12	7.50555e-12	8.94597e-12	9.45769e-12	1.30194e-11	1.25499e-11	1.63941e-11	1.4143e-11	1.52155e-11	1.39123e-11	9.61634e-12
	995.861	-55.7143	264.375	7.63348e-12	7.27455e-12	7.49952e-12	9.02258e-12	1.00803e-11	1.39318e-11	1.20368e-11	1.62565e-11	1.41018e-11	1.56533e-11	1.41577e-11	9.73439e-12
	995.861	-55.7143	267.188	7.80562e-12	7.22065e-12	7.61541e-12	9.98336e-12	1.05458e-11	1.52418e-11	1.15732e-11	1.63776e-11	1.39446e-11	1.59791e-11	1.56208e-11	1.03938e-11
	995.861	-55.7143	270	7.56802e-12	7.24853e-12	7.60951e-12	9.84532e-12	1.1125e-11	1.80416e-11	1.17575e-11	1.76455e-11	1.4138e-11	1.60719e-11	1.5525e-11	1.01058e-11
	995.861	-55.7143	272.812	7.69105e-12	7.42111e-12	7.68275e-12	1.00916e-11	1.21726e-11	2.13206e-11	1.14406e-11	1.76349e-11	1.44629e-11	1.64429e-11	1.49077e-11	1.00969e-11
	995.861	-55.7143	275.625	8.40572e-12	7.66226e-12	7.69613e-12	1.02817e-11	1.39811e-11	2.52107e-11	1.21292e-11	1.91952e-11	1.56962e-11	1.6871e-11	1.42365e-11	1.10736e-11
	995.861	-55.7143	278.438	9.13925e-12	9.10495e-12	8.20185e-12	1.30929e-11	1.77871e-11	3.65967e-11	1.58139e-11	2.44066e-11	1.53872e-11	1.75615e-11	1.55702e-11	1.17019e-11
	995.861	-55.7143	281.25	1.03866e-11	1.08262e-11	8.52535e-12	1.41306e-11	2.39327e-11	5.58108e-11	2.60162e-11	3.36372e-11	1.75724e-11	1.99626e-11	1.9178e-11	1.4208e-11
	995.861	-55.7143	284.062	1.84997e-11	1.94344e-11	1.05858e-11	1.93264e-11	3.77509e-11	8.55857e-11	3.93013e-11	4.70752e-11	2.30488e-11	2.61295e-11	2.36186e-11	2.48295e-11
	995.861	-55.7143	286.875	3.01159e-11	3.45833e-11	1.72615e-11	3.02891e-11	6.72525e-11	1.25442e-10	5.30567e-11	6.4066e-11	3.40792e-11	4.44725e-11	2.94799e-11	3.36654e-11
	995.861	-55.7143	289.688	3.44436e-11	4.0499e-11	3.46606e-11	5.25935e-11	9.74893e-11	1.51124e-10	6.96672e-11	8.41225e-11	4.25647e-11	5.82983e-11	3.71644e-11	3.85284e-11
	995.861	-55.7143	292.5	2.6734e-11	3.18123e-11	4.10308e-11	5.52778e-11	7.93634e-11	1.12598e-10	6.14452e-11	6.79523e-11	4.26256e-11	4.94978e-11	3.3996e-11	3.36246e-11
	995.861	-55.7143	295.312	2.4945e-11	2.61065e-11	3.92772e-11	5.39485e-11	7.55482e-11	7.21197e-11	3.92325e-11	5.23905e-11	3.34e-11	4.43142e-11	3.59813e-11	3.51081e-11
	995.861	-55.7143	298.125	1.55897e-11	1.71168e-11	3.26296e-11	4.42571e-11	6.63532e-11	4.63133e-11	2.95484e-11	4.06555e-11	2.58464e-11	3.15042e-11	2.79417e-11	2.3968e-11
	995.861	-55.7143	300.938	1.3657e-11	1.53096e-11	2.93783e-11	3.90488e-11	5.95676e-11	4.05784e-11	2.64881e-11	3.42061e-11	2.16937e-11	2.5525e-11	2.32003e-11	1.91925e-11
	995.861	-55.7143	303.75	1.29435e-11	1.32209e-11	2.62043e-11	3.39199e-11	4.82039e-11	3.49666e-11	2.17251e-11	2.59015e-11	1.85044e-11	2.21919e-11	2.03423e-11	1.69457e-11
	995.861	-55.7143	306.562	1.15935e-11	1.13518e-11	2.26105e-11	3.07671e-11	3.93731e-11	3.05265e-11	1.71026e-11	2.00878e-11	1.66487e-11	1.98979e-11	1.84599e-11	1.55265e-11
	995.861	-55.7143	309.375	1.06948e-11	1.02722e-11	1.97429e-11	2.81036e-11	3.33139e-11	2.62188e-11	1.42038e-11	1.62628e-11	1.5404e-11	1.82508e-11	1.72212e-11	1.4624e-11
	995.861	-55.7143	312.188	9.80597e-12	9.37902e-12	1.75388e-11	2.50875e-11	2.93709e-11	2.3201e-11	1.2309e-11	1.42434e-11	1.40647e-11	1.69874e-11	1.59769e-11	1.33096e-11
	995.861	-55.7143	315	9.1734e-12	8.6101e-12	1.56908e-11	2.22906e-11	2.70164e-11	2.13613e-11	1.08851e-11	1.24951e-11	1.31365e-11	1.5926e-11	1.47452e-11	1.20869e-11
	995.861	-55.7143	317.812	8.7706e-12	8.07736e-12	1.40539e-11	1.92009e-11	2.54471e-11	2.03019e-11	1.03302e-11	1.0715e-11	1.28041e-11	1.53725e-11	1.38383e-11	1.12841e-11
	995.861	-55.7143	320.625	8.39095e-12	7.71942e-12	1.29113e-11	1.64228e-11	2.39159e-11	1.90685e-11	9.78533e-12	9.16612e-12	1.26213e-11	1.50651e-11	1.31458e-11	1.07217e-11
	995.861	-55.7143	323.438	8.04492e-12	7.45521e-12	1.21211e-11	1.47293e-11	2.216e-11	1.75913e-11	9.50022e-12	7.98883e-12	1.24873e-11	1.46082e-11	1.24985e-11	1.02e-11
	995.861	-55.7143	326.25	7.81533e-12	7.18427e-12	1.12261e-11	1.32685e-11	2.04107e-11	1.62543e-11	9.34692e-12	7.01623e-12	1.2215e-11	1.39221e-11	1.20527e-11	9.69776e-12
	995.861	-55.7143	329.062	7.69574e-12	7.01554e-12	1.07017e-11	1.22517e-11	1.8896e-11	1.51458e-11	9.1715e-12	6.19891e-12	1.20316e-11	1.35265e-11	1.17298e-11	9.31479e-12
	995.861	-55.7143	331.875	7.60174e-12	6.88734e-12	1.03383e-11	1.14413e-11	1.76173e-11	1.44565e-11	8.97765e-12	5.63618e-12	1.18672e-11	1.31945e-11	1.14763e-11	9.04554e-12
	995.861	-55.7143	334.688	7.5276e-12	6.80096e-12	9.96881e-12	1.09287e-11	1.64048e-11	1.37763e-11	8.89173e-12	5.55171e-12	1.16952e-11	1.29636e-11	1.12618e-11	8.90541e-12
	995.861	-55.7143	337.5	7.51399e-12	6.72377e-12	9.57018e-12	1.04971e-11	1.53929e-11	1.33353e-11	8.86301e-12	5.68532e-12	1.17532e-11	1.27129e-11	1.11374e-11	8.70165e-12
	995.861	-55.7143	340.312	7.46978e-12	6.78496e-12	9.31399e-12	1.01748e-11	1.47442e-11	1.3146e-11	8.90034e-12	5.90739e-12	1.18771e-11	1.25782e-11	1.09866e-11	8.52736e-12
	995.861	-55.7143	343.125	7.40665e-12	6.8524e-12	9.15302e-12	9.96687e-12	1.41008e-11	1.29165e-11	9.02547e-12	6.27472e-12	1.2926e-11	1.26547e-11	1.09182e-11	8.29777e-12
	995.861	-55.7143	345.938	7.39342e-12	6.83604e-12	8.92941e-12	9.8057e-12	1.34531e-11	1.24844e-11	9.2016e-12	6.45194e-12	1.2258e-11	1.23304e-11	1.07525e-11	8.06245e-12
	995.861	-55.7143	348.75	7.51081e-12	6.99766e-12	8.74917e-12	9.70802e-12	1.2823e-11	1.21025e-11	9.31322e-12	6.69454e-12	1.18128e-11	1.21251e-11	1.06081e-11	7.95336e-12
	995.861	-55.7143	351.562	7.55095e-12	7.08429e-12	8.59725e-12	9.51977e-12	1.20249e-11	1.15561e-11	9.29987e-12	6.84439e-12	1.15427e-11	1.20353e-11	1.06945e-11	8.41836e-12
	995.861	-55.7143	354.375	7.51887e-12	7.21034e-12	8.45944e-12	9.29121e-12	1.13098e-11	1.21395e-11	9.28952e-12	7.09375e-12	1.13275e-11	1.19355e-11	1.07388e-11	8.10855e-12
	995.861	-55.7143	357.188	7.38847e-12	7.00224e-12	8.25281e-12	8.96928e-12	1.06819e-11	1.15531e-11	9.33419e-12	7.44077e-12	1.1046e-11	1.17816e-11	1.06469e-11	7.93651e-12
	995.861	-52.8571	0	7.52621e-12	7.10506e-12	8.70959e-12	9.31603e-12	1.07654e-11	1.25993e-11	1.13027e-11	9.94797e-12	1.19937e-11	1.24142e-11	1.0944e-11	8.12362e-12
	995.861	-52.8571	2.8125	7.43121e-12	7.02259e-12	8.54873e-12	8.91814e-12	1.04077e-11	1.18955e-11	1.12864e-11	1.02062e-11	1.17734e-11	1.24202e-11	1.08567e-11	8.32262e-12
	995.861	-52.8571	5.625	7.45742e-12	7.00564e-12	8.56684e-12	9.77485e-12	1.03973e-11	1.19083e-11	1.12253e-11	1.04527e-11	1.1663e-11	1.23688e-11	1.07526e-11	8.19778e-12
	995.861	-52.8571	8.4375	7.69886e-12	7.12793e-12	8.39861e-12	8.94424e-12	1.01319e-11	1.12716e-11	1.1026e-11	1.06293e-11	1.15423e-11	1.22497e-11	1.06744e-11	8.13571e-12
	995.861	-52.8571	11.25	7.80673e-12	7.27099e-12	8.22953e-12	8.43244e-12	9.84785e-12	1.06803e-11	1.08941e-11	1.08367e-11	1.13948e-11	1.22134e-11	1.06745e-11	8.13478e-12
	995.861	-52.8571	14.0625	1.23628e-11	1.11486e-11	8.47312e-12	8.07803e-12	9.72517e-12	1.05498e-11	1.07513e-11	1.08795e-11	1.12812e-11	1.20845e-11	1.05535e-11	8.48788e-12
	995.861	-52.8571	16.875	1.02525e-11	8.77143e-12	8.19812e-12	7.79197e-12	9.67843e-12	1.03531e-11	1.05107e-11	1.10438e-11	1.12937e-11	1.20408e-11	1.0555e-11	8.35051e-12
	995.861	-52.8571	19.6875	9.31582e-12	8.19424e-12	8.09296e-12	7.59845e-12	9.6239e-12	9.9643e-12	1.02224e-11	1.13591e-11	1.13271e-11	1.222e-11	1.0616e-11	8.32984e-12
	995.861	-52.8571	22.5	8.65491e-12	7.93604e-12	7.92998e-12	7.43296e-12	9.52673e-12	9.23448e-12	1.00479e-11	1.13592e-11	1.12961e-11	1.22021e-11	1.06079e-11	8.22806e-12
	995.861	-52.8571	25.3125	8.25909e-12	7.78738e-12	7.83986e-12	7.28735e-12	9.44899e-12	8.80853e-12	1.00029e-11	1.11494e-11	1.12826e-11	1.21117e-11	1.05779e-11	8.14759e-12
	995.861	-52.8571	28.125	7.99084e-12	7.6846e-12	7.77536e-12	7.23542e-12	9.4629e-12	8.52647e-12	1.00521e-11	1.10523e-11	1.13684e-11	1.19693e-11	1.06159e-11	8.21534e-12
	995.861	-52.8571	30.9375	7.79991e-12	7.49952e-12	7.64622e-12	7.26552e-12	9.68003e-12	8.42091e-12	1.01285e-11	1.101e-11	1.13691e-11	1.18972e-11	1.05594e-11	8.22708e-12
	995.861	-52.8571	33.75	7.76813e-12	7.26303e-12	7.60947e-12	7.33855e-12	9.83804e-12	8.37306e-12	1.01784e-11	1.13269e-11	1.13429e-11	1.18585e-11	1.05147e-11	8.24608e-12
	995.861	-52.8571	36.5625	7.73759e-12	7.18231e-12	7.55879e-12	7.45303e-12	9.8307e-12	8.44753e-12	1.03063e-11	1.12989e-11	1.13908e-11	1.19135e-11	1.06634e-11	8.33461e-12
	995.861	-52.8571	39.375	7.66811e-12	7.19368e-12	7.90871e-12	7.80247e-12	9.71926e-12	8.5325e-12	1.04834e-11	1.1298e-11	1.13342e-11	1.18911e-11	1.07062e-11	8.27587e-12
	995.861	-52.8571	42.1875	7.59851e-12	7.08093e-12	7.9229e-12	8.00942e-12	9.58643e-12	8.62007e-12	1.08688e-11	1.16471e-11	1.12999e-11	1.18876e-11	1.05178e-11	8.13433e-12
	995.861	-52.8571	45	7.56554e-12	7.0132e-12	7.87084e-12	8.32291e-12	9.51871e-12	8.79561e-12	1.12533e-11	1.09568e-11	1.12585e-11	1.1889e-11	1.04154e-11	8.13863e-12
	995.861	-52.8571	47.8125	7.56037e-12	6.99455e-12	7.79342e-12	8.46251e-12	9.48207e-12	8.87413e-12	1.15483e-11	1.06398e-11	1.11556e-11	1.18939e-11	1.04392e-11	8.19355e-12
	995.861	-52.8571	50.625	7.49284e-12	6.90081e-12	7.74836e-12	8.45336e-12	9.35042e-12	8.86407e-12	1.16024e-11	1.04928e-11	1.11985e-11	1.19918e-11	1.04628e-11	8.18984e-12
	995.861	-52.8571	53.4375	7.45733e-12	6.83483e-12	7.73017e-12	8.43238e-12	9.14485e-12	8.74622e-12	1.15709e-11	1.02942e-11	1.11714e-11	1.20465e-11	1.04564e-11	8.13274e-12
	995.861	-52.8571	56.25	7.50892e-12	6.75607e-12	7.70937e-12	8.42287e-12	9.00566e-12	8.63715e-12	1.1371e-11	9.96833e-12	1.11041e-11	1.21003e-11	1.05063e-11	8.13184e-12
	995.861	-52.8571	59.0625	7.55839e-12	6.73422e-12	7.65231e-12	8.40448e-12	8.94988e-12	8.57429e-12	1.10953e-11	9.56074e-12	1.09876e-11	1.21407e-11	1.05421e-11	8.17226e-12
	995.861	-52.8571	61.875	7.56538e-12	6.70195e-12	7.60152e-12	8.43194e-12	8.97939e-12	8.65055e-12	1.0791e-11	8.88162e-12	1.09688e-11	1.21894e-11	1.06071e-11	8.12935e-12
	995.861	-52.8571	64.6875	7.54078e-12	6.59721e-12	7.51661e-12	8.40377e-12	9.0256e-12	8.69285e-12	1.04897e-11	8.06765e-12	1.10586e-11	1.22119e-11	1.06801e-11	8.0404e-12
	995.861	-52.8571	67.5	7.65448e-12	6.6458e-12	7.54971e-12	8.57542e-12	9.15176e-12	8.78874e-12	1.02101e-11	7.67373e-12	1.12397e-11	1.22973e-11	1.08622e-11	8.1148e-12
	995.861	-52.8571	70.3125	7.69814e-12	6.64984e-12	7.52096e-12	8.61442e-12	9.18364e-12	8.9861e-12	1.01739e-11	7.47298e-12	1.1262e-11	1.24875e-11	1.09478e-11	8.16338e-12
	995.861	-52.8571	73.125	7.52656e-12	6.5189e-12	7.4231e-12	8.47136e-12	9.01496e-12	9.12623e-12	1.01031e-11	7.33101e-12	1.12127e-11	1.24679e-11	1.08735e-11	8.07103e-12
	995.861	-52.8571	75.9375	7.44479e-12	6.40908e-12	7.33381e-12	8.3332e-12	8.80433e-12	9.1653e-12	1.00469e-11	7.22218e-12	1.1187e-11	1.23167e-11	1.06914e-11	7.93478e-12
	995.861	-52.8571	78.75	7.35022e-12	6.32079e-12	7.2233e-12	8.24502e-12	8.62392e-12	9.17313e-12	1.00686e-11	7.16155e-12	1.11333e-11	1.20915e-11	1.05362e-11	7.78634e-12
	995.861	-52.8571	81.5625	7.36219e-12	6.39227e-12	7.17597e-12	8.16841e-12	8.45692e-12	9.1531e-12	1.02899e-11	7.12487e-12	1.12886e-11	1.19358e-11	1.06094e-11	7.71807e-12
	995.861	-52.8571	84.375	7.3511e-12	6.48202e-12	7.13872e-12	8.12285e-12	8.37011e-12	9.17165e-12	1.05751e-11	7.16033e-12	1.14441e-11	1.20308e-11	1.08269e-11	7.86106e-12
	995.861	-52.8571	87.1875	7.34239e-12	6.52326e-12	7.162e-12	8.09746e-12	8.26436e-12	9.1569e-12	1.0717e-11	7.27007e-12	1.15455e-11	1.21083e-11	1.0925e-11	8.00067e-12
	995.861	-52.8571	90	7.34473e-12	6.4725e-12	7.13797e-12	8.01977e-12	8.13777e-12	9.26122e-12	1.07976e-11	7.52644e-12	1.14588e-11	1.22033e-11	1.09119e-11	8.0959e-12
	995.861	-52.8571	92.8125	7.38818e-12	6.43108e-12	7.16037e-12	7.95185e-12	8.02794e-12	9.42686e-12	1.08373e-11	7.80815e-12	1.14536e-11	1.24422e-11	1.08424e-11	8.15193e-12
	995.861	-52.8571	95.625	7.37837e-12	6.37206e-12	7.13431e-12	7.82872e-12	7.90873e-12	9.59799e-12	1.07724e-11	8.05047e-12	1.14693e-11	1.25825e-11	1.07347e-11	8.0648e-12
	995.861	-52.8571	98.4375	7.36626e-12	6.34957e-12	7.09304e-12	7.76926e-12	7.8413e-12	9.80593e-12	1.07901e-11	8.39641e-12	1.15744e-11	1.26126e-11	1.06078e-11	8.00231e-12
	995.861	-52.8571	101.25	7.29633e-12	6.3743e-12	7.0964e-12	7.61892e-12	7.82356e-12	9.98802e-12	1.08276e-11	8.61427e-12	1.16519e-11	1.26076e-11	1.05087e-11	7.96174e-12
	995.861	-52.8571	104.062	7.23589e-12	6.37868e-12	7.08699e-12	7.4639e-12	7.83166e-12	1.01064e-11	1.10563e-11	8.78071e-12	1.16109e-11	1.26759e-11	1.05327e-11	7.92777e-12
	995.861	-52.8571	106.875	7.18761e-12	6.39592e-12	7.11907e-12	7.34882e-12	7.88585e-12	1.02344e-11	1.16092e-11	9.90259e-12	1.1696e-11	1.27047e-11	1.06925e-11	7.93999e-12
	995.861	-52.8571	109.688	7.1609e-12	6.39367e-12	7.10851e-12	7.30587e-12	7.92801e-12	1.04621e-11	1.17429e-11	9.89179e-12	1.145e-11	1.26945e-11	1.0696e-11	7.87983e-12
	995.861	-52.8571	112.5	7.15713e-12	6.35206e-12	7.08612e-12	7.31276e-12	7.91055e-12	1.06099e-11	1.17059e-11	9.94384e-12	1.13221e-11	1.26948e-11	1.06987e-11	7.92073e-12
	995.861	-52.8571	115.312	7.14256e-12	6.34646e-12	7.11595e-12	7.41829e-12	7.92125e-12	1.05531e-11	1.16833e-11	9.89803e-12	1.10111e-11	1.27484e-11	1.08035e-11	8.05184e-12
	995.861	-52.8571	118.125	7.17745e-12	6.32733e-12	7.16892e-12	7.47648e-12	7.82659e-12	1.03805e-11	1.16265e-11	9.84567e-12	1.07149e-11	1.29154e-11	1.093e-11	8.22051e-12
	995.861	-52.8571	120.938	7.14944e-12	6.33878e-12	7.16877e-12	7.70376e-12	8.26759e-12	1.0161e-11	1.15484e-11	9.82321e-12	1.07419e-11	1.31052e-11	1.10485e-11	8.28831e-12
	995.861	-52.8571	123.75	7.18287e-12	6.40784e-12	7.2895e-12	7.9677e-12	8.14781e-12	1.06168e-11	1.16029e-11	9.79929e-12	1.1136e-11	1.32678e-11	1.11242e-11	8.35496e-12
	995.861	-52.8571	126.562	7.24419e-12	6.50225e-12	7.64184e-12	8.21983e-12	8.15318e-12	1.21365e-11	1.15763e-11	9.68191e-12	1.19989e-11	1.33894e-11	1.12513e-11	8.39222e-12
	995.861	-52.8571	129.375	7.21592e-12	6.61432e-12	7.68681e-12	8.36395e-12	8.33287e-12	1.37126e-11	1.14157e-11	9.74909e-12	1.31045e-11	1.35119e-11	1.12467e-11	8.3693e-12
	995.861	-52.8571	132.188	7.25062e-12	6.74312e-12	7.87604e-12	9.33932e-12	8.87626e-12	1.43726e-11	1.13969e-11	9.95705e-12	1.33708e-11	1.37227e-11	1.12986e-11	8.3317e-12
	995.861	-52.8571	135	7.40243e-12	6.87814e-12	8.41154e-12	1.13069e-11	9.21151e-12	1.36859e-11	1.26945e-11	1.05403e-11	1.35049e-11	1.38618e-11	1.13361e-11	8.40063e-12
	995.861	-52.8571	137.812	7.40157e-12	6.95636e-12	8.75986e-12	1.1857e-11	9.28612e-12	1.37929e-11	1.82292e-11	1.09782e-11	1.36709e-11	1.39563e-11	1.13191e-11	8.53325e-12
	995.861	-52.8571	140.625	7.23055e-12	6.93793e-12	8.65961e-12	1.47952e-11	9.38454e-12	1.45838e-11	2.02727e-11	1.14213e-11	1.38349e-11	1.39266e-11	1.1302e-11	8.61741e-12
	995.861	-52.8571	143.438	8.53134e-12	1.06756e-11	8.59993e-12	1.77994e-11	9.93561e-12	1.52699e-11	1.94887e-11	1.13257e-11	1.40282e-11	1.41962e-11	1.26366e-11	1.37626e-11
	995.861	-52.8571	146.25	7.88593e-12	8.94481e-12	8.20496e-12	1.50653e-11	1.18743e-11	1.56721e-11	1.71845e-11	1.13337e-11	1.43983e-11	1.48086e-11	1.21557e-11	1.22716e-11
	995.861	-52.8571	149.062	7.56178e-12	7.64793e-12	8.09183e-12	1.17991e-11	1.33102e-11	1.68529e-11	1.62505e-11	1.22937e-11	1.5263e-11	1.5718e-11	1.16951e-11	1.06189e-11
	995.861	-52.8571	151.875	7.37783e-12	7.00757e-12	7.79551e-12	1.04023e-11	1.33492e-11	1.90575e-11	1.66089e-11	1.28777e-11	1.5435e-11	1.56416e-11	1.15387e-11	9.97885e-12
	995.861	-52.8571	154.688	7.27616e-12	6.53186e-12	7.61474e-12	1.1714e-11	1.31592e-11	1.88155e-11	1.64365e-11	1.33455e-11	1.4959e-11	1.49348e-11	1.14565e-11	9.66588e-12
	995.861	-52.8571	157.5	7.26272e-12	6.5129e-12	7.59842e-12	1.66067e-11	1.31715e-11	1.71192e-11	1.59936e-11	1.38387e-11	1.48855e-11	1.42875e-11	1.14187e-11	9.4951e-12
	995.861	-52.8571	160.312	7.43912e-12	6.91466e-12	8.17447e-12	2.23039e-11	1.49225e-11	1.52488e-11	1.5963e-11	1.42712e-11	1.47032e-11	1.40756e-11	1.14906e-11	9.2467e-12
	995.861	-52.8571	163.125	7.72119e-12	7.56207e-12	8.98987e-12	2.51008e-11	1.53998e-11	1.38758e-11	1.67642e-11	1.43275e-11	1.4533e-11	1.4232e-11	1.20863e-11	9.28519e-12
	995.861	-52.8571	165.938	8.3679e-12	1.00679e-11	1.02771e-11	2.87876e-11	2.2941e-11	1.38119e-11	1.87578e-11	1.38335e-11	1.48398e-11	1.47236e-11	1.27513e-11	9.73046e-12
	995.861	-52.8571	168.75	1.06782e-11	1.61493e-11	1.41633e-11	3.31761e-11	2.77135e-11	1.66628e-11	2.34921e-11	1.53013e-11	1.74847e-11	1.68825e-11	1.58636e-11	1.08838e-11
	995.861	-52.8571	171.562	1.27943e-11	1.55904e-11	1.42774e-11	3.12741e-11	1.89101e-11	1.71754e-11	2.92685e-11	1.66615e-11	1.88651e-11	1.89458e-11	1.78513e-11	1.16771e-11
	995.861	-52.8571	174.375	1.43249e-11	1.57171e-11	1.38199e-11	2.64996e-11	1.71034e-11	1.68343e-11	2.98047e-11	1.74112e-11	1.92128e-11	1.91494e-11	1.74286e-11	1.25667e-11
	995.861	-52.8571	177.188	1.33403e-11	1.25532e-11	1.26511e-11	2.12414e-11	1.65993e-11	1.6446e-11	2.85454e-11	1.75691e-11	1.88436e-11	1.85757e-11	1.68354e-11	1.24749e-11
	995.861	-52.8571	180	1.18126e-11	1.07825e-11	1.16536e-11	1.75049e-11	1.61104e-11	1.69261e-11	2.71829e-11	1.75449e-11	1.90043e-11	1.84984e-11	1.66301e-11	1.15732e-11
	995.861	-52.8571	182.812	1.09585e-11	9.47478e-12	1.07464e-11	1.47803e-11	1.60689e-11	1.70274e-11	2.52845e-11	1.72858e-11	1.80176e-11	1.82152e-11	1.68284e-11	1.07363e-11
	995.861	-52.8571	185.625	1.03856e-11	8.5913e-12	1.00553e-11	1.31661e-11	1.54307e-11	1.70173e-11	2.25617e-11	1.66722e-11	1.67109e-11	1.73413e-11	1.67773e-11	1.03027e-11
	995.861	-52.8571	188.438	1.01224e-11	8.21534e-12	9.93959e-12	1.26487e-11	1.46211e-11	1.66771e-11	2.01187e-11	1.66531e-11	1.60816e-11	1.71054e-11	1.69967e-11	1.27943e-11
	995.861	-52.8571	191.25	9.79362e-12	7.8844e-12	9.95031e-12	1.2753e-11	1.43326e-11	1.6091e-11	1.78445e-11	1.65005e-11	1.54797e-11	1.64128e-11	1.65603e-11	1.01984e-11
	995.861	-52.8571	194.062	9.59085e-12	7.54442e-12	9.65898e-12	1.26364e-11	1.41835e-11	1.57257e-11	1.61264e-11	1.66228e-11	1.50449e-11	1.63416e-11	1.61625e-11	1.00492e-11
	995.861	-52.8571	196.875	9.58742e-12	7.22242e-12	9.69093e-12	1.26275e-11	1.42076e-11	1.57183e-11	1.53164e-11	1.62378e-11	1.45776e-11	1.59753e-11	1.59491e-11	1.01778e-11
	995.861	-52.8571	199.688	9.29565e-12	7.11174e-12	9.79387e-12	1.2211e-11	1.38902e-11	1.51096e-11	1.44229e-11	1.59918e-11	1.43553e-11	1.58248e-11	1.566e-11	9.92267e-12
	995.861	-52.8571	202.5	9.96615e-12	7.2023e-12	9.39932e-12	1.1462e-11	1.33979e-11	1.44039e-11	1.40843e-11	1.79821e-11	1.4328e-11	1.56687e-11	1.53203e-11	1.13672e-11
	995.861	-52.8571	205.312	9.20104e-12	7.15333e-12	9.0135e-12	1.12725e-11	1.2698e-11	1.35612e-11	1.37277e-11	1.7401e-11	1.4144e-11	1.54343e-11	1.48905e-11	1.00877e-11
	995.861	-52.8571	208.125	8.76688e-12	7.30536e-12	9.09756e-12	1.08955e-11	1.30055e-11	1.65547e-11	1.41771e-11	1.71821e-11	1.42237e-11	1.55148e-11	1.48236e-11	9.48307e-12
	995.861	-52.8571	210.938	8.46546e-12	7.27763e-12	8.80852e-12	1.0508e-11	1.25722e-11	1.32355e-11	1.37461e-11	1.79203e-11	1.43174e-11	1.57512e-11	1.47931e-11	9.25795e-12
	995.861	-52.8571	213.75	8.09203e-12	7.14857e-12	8.30347e-12	9.73769e-12	1.24573e-11	1.20897e-11	1.31908e-11	1.74842e-11	1.41113e-11	1.55352e-11	1.40337e-11	8.9362e-12
	995.861	-52.8571	216.562	7.86667e-12	7.13343e-12	8.01077e-12	9.34098e-12	1.23316e-11	1.16256e-11	1.31629e-11	1.73442e-11	1.39359e-11	1.52022e-11	1.42307e-11	8.76828e-12
	995.861	-52.8571	219.375	7.80208e-12	7.13763e-12	7.79503e-12	9.13052e-12	1.21541e-11	1.12867e-11	1.35002e-11	1.8153e-11	1.40183e-11	1.51369e-11	1.53302e-11	8.85427e-12
	995.861	-52.8571	222.188	7.70921e-12	7.1033e-12	7.60921e-12	9.35584e-12	1.19057e-11	1.11495e-11	1.34229e-11	1.8389e-11	1.42128e-11	1.49399e-11	1.52847e-11	8.8968e-12
	995.861	-52.8571	225	8.19731e-12	7.07023e-12	7.45131e-12	8.75524e-12	1.15095e-11	1.10656e-11	1.33372e-11	1.7518e-11	1.43126e-11	1.50919e-11	1.46647e-11	9.01134e-12
	995.861	-52.8571	227.812	8.21576e-12	7.00644e-12	7.38024e-12	8.51323e-12	1.11286e-11	1.10948e-11	1.33644e-11	1.67821e-11	1.4565e-11	1.53674e-11	1.47011e-11	8.89881e-12
	995.861	-52.8571	230.625	8.34945e-12	7.10306e-12	7.37263e-12	8.41475e-12	1.07787e-11	1.10992e-11	1.32659e-11	1.50104e-11	1.45664e-11	1.53574e-11	1.4724e-11	8.80382e-12
	995.861	-52.8571	233.438	8.0741e-12	7.12689e-12	7.3322e-12	8.40078e-12	1.04715e-11	1.10096e-11	1.36644e-11	1.52309e-11	1.4743e-11	1.54339e-11	1.66701e-11	8.79199e-12
	995.861	-52.8571	236.25	7.9075e-12	7.08113e-12	7.25455e-12	8.45665e-12	1.02314e-11	1.09127e-11	1.42197e-11	1.65785e-11	1.58439e-11	1.51636e-11	1.52961e-11	8.65239e-12
	995.861	-52.8571	239.062	7.74737e-12	7.03887e-12	7.35878e-12	1.06786e-11	1.02075e-11	1.09339e-11	1.38862e-11	1.59217e-11	1.54985e-11	1.5102e-11	1.61218e-11	8.80178e-12
	995.861	-52.8571	241.875	7.55732e-12	6.98215e-12	7.91876e-12	1.55904e-11	1.06893e-11	1.12917e-11	1.3647e-11	1.51578e-11	2.05232e-11	1.53413e-11	1.56308e-11	8.88355e-12
	995.861	-52.8571	244.688	7.74385e-12	7.06811e-12	7.54848e-12	1.08069e-11	1.04523e-11	1.14052e-11	1.43059e-11	1.62507e-11	1.81426e-11	1.55188e-11	1.51322e-11	9.30405e-12
	995.861	-52.8571	247.5	7.76252e-12	7.08503e-12	7.45486e-12	9.96304e-12	1.0303e-11	1.14077e-11	1.40372e-11	1.48975e-11	1.53236e-11	1.57232e-11	1.62022e-11	1.07414e-11
	995.861	-52.8571	250.312	7.57934e-12	7.17885e-12	7.42401e-12	9.65961e-12	1.01447e-11	1.1739e-11	1.47586e-11	1.62715e-11	1.49784e-11	1.57103e-11	1.63613e-11	1.02822e-11
	995.861	-52.8571	253.125	7.43277e-12	7.17407e-12	7.42499e-12	9.59348e-12	9.98722e-12	1.20914e-11	1.46645e-11	1.62053e-11	1.47493e-11	1.57468e-11	1.52107e-11	9.90688e-12
	995.861	-52.8571	255.938	7.47959e-12	7.3876e-12	7.51829e-12	9.93649e-12	9.94257e-12	1.24689e-11	1.52118e-11	1.72002e-11	1.48972e-11	1.56946e-11	1.58962e-11	1.04229e-11
	995.861	-52.8571	258.75	7.47134e-12	7.41772e-12	7.56011e-12	9.56262e-12	9.96976e-12	1.28749e-11	1.46393e-11	1.62223e-11	1.49234e-11	1.59909e-11	1.65527e-11	1.07024e-11
	995.861	-52.8571	261.562	7.46738e-12	7.33908e-12	7.6731e-12	1.00833e-11	1.01337e-11	1.34514e-11	1.4458e-11	1.73877e-11	1.53224e-11	1.6195e-11	1.6268e-11	1.06268e-11
	995.861	-52.8571	264.375	7.50974e-12	7.29017e-12	7.76306e-12	1.01797e-11	1.06171e-11	1.4193e-11	1.36235e-11	1.67788e-11	1.61189e-11	1.82897e-11	1.7162e-11	1.07553e-11
	995.861	-52.8571	267.188	7.39822e-12	7.23033e-12	8.05515e-12	1.19725e-11	1.15252e-11	1.55561e-11	1.34163e-11	1.66596e-11	1.66916e-11	1.82399e-11	1.65877e-11	1.06853e-11
	995.861	-52.8571	270	7.20467e-12	7.30115e-12	7.98017e-12	1.13356e-11	1.21687e-11	1.77088e-11	1.39922e-11	1.91049e-11	1.72999e-11	1.81435e-11	1.7528e-11	1.05373e-11
	995.861	-52.8571	272.812	7.31459e-12	7.48406e-12	8.07563e-12	1.13266e-11	1.36406e-11	2.0549e-11	1.42778e-11	1.86482e-11	1.83996e-11	1.87904e-11	1.80704e-11	1.08609e-11
	995.861	-52.8571	275.625	7.38024e-12	7.75205e-12	8.04651e-12	1.12665e-11	1.55731e-11	2.44256e-11	1.66603e-11	2.00879e-11	2.15388e-11	1.88266e-11	1.52784e-11	1.08955e-11
	995.861	-52.8571	278.438	8.44262e-12	1.17215e-11	8.38417e-12	1.2105e-11	2.01555e-11	3.25604e-11	2.47695e-11	2.50339e-11	2.11602e-11	1.75621e-11	1.5708e-11	1.12504e-11
	995.861	-52.8571	281.25	1.08253e-11	1.49666e-11	9.74757e-12	1.78278e-11	3.26984e-11	6.10351e-11	4.12094e-11	3.80187e-11	2.74973e-11	1.95402e-11	1.62532e-11	1.66084e-11
	995.861	-52.8571	284.062	3.22338e-11	3.28829e-11	1.71138e-11	3.49971e-11	5.29863e-11	1.18443e-10	6.99213e-11	7.00896e-11	4.9061e-11	3.24088e-11	2.97864e-11	3.26826e-11
	995.861	-52.8571	286.875	6.87193e-11	6.52131e-11	4.60276e-11	7.9718e-11	1.27993e-10	2.49439e-10	1.66202e-10	1.40021e-10	9.83475e-11	6.90756e-11	5.30689e-11	5.91554e-11
	995.861	-52.8571	289.688	9.62701e-11	1.03556e-10	1.04787e-10	1.69217e-10	2.74951e-10	5.40618e-10	2.94536e-10	2.63497e-10	1.47581e-10	1.1137e-10	7.86126e-11	7.44948e-11
	995.861	-52.8571	292.5	6.04152e-11	6.3986e-11	8.43534e-11	1.1042e-10	1.5098e-10	2.23993e-10	1.1876e-10	1.31883e-10	8.25276e-11	7.68601e-11	6.29893e-11	5.64167e-11
	995.861	-52.8571	295.312	3.5504e-11	4.17803e-11	6.26194e-11	8.14903e-11	1.105e-10	1.02469e-10	6.8162e-11	8.83268e-11	5.40372e-11	5.52003e-11	5.04937e-11	4.32364e-11
	995.861	-52.8571	298.125	2.41375e-11	2.36123e-11	4.35459e-11	5.84997e-11	9.01785e-11	7.11343e-11	4.98423e-11	6.06756e-11	3.758e-11	4.3548e-11	3.98413e-11	3.16524e-11
	995.861	-52.8571	300.938	2.20439e-11	2.195e-11	3.86025e-11	5.19838e-11	8.20189e-11	6.38764e-11	4.72897e-11	5.13928e-11	3.13835e-11	3.38847e-11	3.07693e-11	2.59722e-11
	995.861	-52.8571	303.75	1.85978e-11	1.80546e-11	3.24509e-11	4.35773e-11	6.23352e-11	4.91204e-11	3.83089e-11	3.88891e-11	2.5489e-11	2.72944e-11	2.61096e-11	2.21174e-11
	995.861	-52.8571	306.562	1.39904e-11	1.38292e-11	2.59352e-11	3.64072e-11	4.75794e-11	3.51518e-11	2.93929e-11	3.10177e-11	2.18258e-11	2.37384e-11	2.25784e-11	1.90755e-11
	995.861	-52.8571	309.375	1.17498e-11	1.15232e-11	2.14811e-11	3.08488e-11	4.04312e-11	2.76708e-11	2.42792e-11	2.50784e-11	1.90803e-11	2.0819e-11	2.04366e-11	1.76772e-11
	995.861	-52.8571	312.188	1.00585e-11	1.02321e-11	1.82627e-11	2.62455e-11	3.58704e-11	2.30016e-11	2.03966e-11	2.10733e-11	1.71112e-11	1.88751e-11	1.83726e-11	1.49326e-11
	995.861	-52.8571	315	9.09232e-12	9.36083e-12	1.59482e-11	2.19355e-11	3.19231e-11	2.02844e-11	1.7044e-11	1.77126e-11	1.60198e-11	1.73652e-11	1.65084e-11	1.30301e-11
	995.861	-52.8571	317.812	8.64788e-12	8.69709e-12	1.41616e-11	1.83619e-11	2.85052e-11	1.85521e-11	1.50601e-11	1.53281e-11	1.56304e-11	1.65541e-11	1.53557e-11	1.19752e-11
	995.861	-52.8571	320.625	8.43227e-12	8.24003e-12	1.33103e-11	1.6586e-11	2.53974e-11	1.75337e-11	1.38083e-11	1.32847e-11	1.52508e-11	1.59633e-11	1.42813e-11	1.15956e-11
	995.861	-52.8571	323.438	8.14464e-12	7.99854e-12	1.38651e-11	1.54922e-11	2.25171e-11	1.64381e-11	1.30829e-11	1.17534e-11	1.47295e-11	1.5322e-11	1.33449e-11	1.09137e-11
	995.861	-52.8571	326.25	7.92491e-12	7.58297e-12	1.19652e-11	1.40152e-11	1.99606e-11	1.51112e-11	1.26695e-11	1.06779e-11	1.42012e-11	1.45991e-11	1.2524e-11	1.02376e-11
	995.861	-52.8571	329.062	7.79051e-12	7.33938e-12	1.10932e-11	1.28731e-11	1.80862e-11	1.42505e-11	1.2517e-11	9.9361e-12	1.3882e-11	1.41342e-11	1.1842e-11	9.67669e-12
	995.861	-52.8571	331.875	7.76657e-12	7.1629e-12	1.04311e-11	1.21034e-11	1.64477e-11	1.39634e-11	1.20261e-11	9.44329e-12	1.37218e-11	1.37795e-11	1.15379e-11	9.39872e-12
	995.861	-52.8571	334.688	7.77025e-12	6.99461e-12	1.0012e-11	1.1526e-11	1.52291e-11	1.39457e-11	1.17917e-11	9.15127e-12	1.35236e-11	1.34292e-11	1.12924e-11	9.10337e-12
	995.861	-52.8571	337.5	7.71507e-12	6.85067e-12	9.66637e-12	1.10083e-11	1.42628e-11	1.41292e-11	1.14652e-11	8.99238e-12	1.35035e-11	1.31097e-11	1.11455e-11	8.94399e-12
	995.861	-52.8571	340.312	7.67892e-12	6.80901e-12	9.43697e-12	1.06355e-11	1.36061e-11	1.41913e-11	1.11505e-11	8.81307e-12	1.35666e-11	1.29544e-11	1.10084e-11	8.73176e-12
	995.861	-52.8571	343.125	7.57633e-12	6.79219e-12	9.16711e-12	1.03872e-11	1.3074e-11	1.40097e-11	1.11434e-11	8.68816e-12	1.34726e-11	1.275e-11	1.08619e-11	8.50601e-12
	995.861	-52.8571	345.938	7.52876e-12	6.82424e-12	8.95737e-12	1.00389e-11	1.26055e-11	1.36724e-11	1.13193e-11	8.60936e-12	1.32381e-11	1.25557e-11	1.06651e-11	8.25946e-12
	995.861	-52.8571	348.75	7.66903e-12	6.92736e-12	8.77289e-12	9.9115e-12	1.22686e-11	1.31864e-11	1.12462e-11	8.69406e-12	1.29778e-11	1.24883e-11	1.06648e-11	8.15128e-12
	995.861	-52.8571	351.562	7.65619e-12	6.95891e-12	8.71047e-12	9.7067e-12	1.17316e-11	1.25713e-11	1.10379e-11	8.79927e-12	1.27931e-11	1.23987e-11	1.0776e-11	8.07782e-12
	995.861	-52.8571	354.375	7.94608e-12	7.52037e-12	8.73541e-12	9.55962e-12	1.16116e-11	1.46843e-11	1.12146e-11	9.12815e-12	1.27431e-11	1.23882e-11	1.11071e-11	8.08241e-12
	995.861	-52.8571	357.188	7.71439e-12	7.22566e-12	8.46269e-12	9.37925e-12	1.11038e-11	1.35443e-11	1.11514e-11	9.41041e-12	1.2245e-11	1.23212e-11	1.10059e-11	8.05764e-12
	995.861	-50	0	8.23727e-12	7.64054e-12	1.08474e-11	1.10084e-11	1.17171e-11	1.56045e-11	1.52633e-11	1.16407e-11	1.30362e-11	1.32422e-11	1.17353e-11	8.52912e-12
	995.861	-50	2.8125	7.84487e-12	7.51605e-12	9.57797e-12	1.02288e-11	1.1138e-11	1.36912e-11	1.32452e-11	1.1723e-11	1.2737e-11	1.30341e-11	1.1364e-11	8.45927e-12
	995.861	-50	5.625	7.84517e-12	7.92493e-12	8.89418e-12	9.68402e-12	1.13171e-11	1.54056e-11	1.3106e-11	1.18914e-11	1.25626e-11	1.28165e-11	1.10964e-11	8.86207e-12
	995.861	-50	8.4375	7.92183e-12	7.92734e-12	9.48875e-12	9.45099e-12	1.11846e-11	1.30996e-11	1.25324e-11	1.20598e-11	1.24668e-11	1.26813e-11	1.102e-11	8.60894e-12
	995.861	-50	11.25	8.03872e-12	7.81454e-12	8.8494e-12	9.03774e-12	1.08338e-11	1.18069e-11	1.22295e-11	1.21192e-11	1.23315e-11	1.25795e-11	1.10615e-11	9.43544e-12
	995.861	-50	14.0625	1.27446e-11	1.14643e-11	8.76681e-12	8.69538e-12	1.0927e-11	1.27977e-11	1.24518e-11	1.21112e-11	1.22715e-11	1.24973e-11	1.08354e-11	9.4778e-12
	995.861	-50	16.875	1.15709e-11	9.46544e-12	8.4629e-12	8.45594e-12	1.07304e-11	1.19996e-11	1.21814e-11	1.22701e-11	1.2337e-11	1.26187e-11	1.06964e-11	9.03756e-12
	995.861	-50	19.6875	1.00259e-11	8.67794e-12	8.30915e-12	8.2858e-12	1.04533e-11	1.15304e-11	1.20164e-11	1.2605e-11	1.24376e-11	1.28353e-11	1.08465e-11	9.01591e-12
	995.861	-50	22.5	8.96741e-12	8.20393e-12	8.20107e-12	8.07339e-12	1.02169e-11	1.09387e-11	1.17415e-11	1.25814e-11	1.25135e-11	1.2818e-11	1.08709e-11	8.62919e-12
	995.861	-50	25.3125	8.41188e-12	7.83312e-12	8.05994e-12	7.8611e-12	1.0163e-11	1.03782e-11	1.1681e-11	1.26284e-11	1.24958e-11	1.25208e-11	1.08369e-11	8.46632e-12
	995.861	-50	28.125	8.07188e-12	7.66912e-12	8.01812e-12	7.82137e-12	1.06945e-11	9.98288e-12	1.19401e-11	1.27175e-11	1.25339e-11	1.2251e-11	1.08926e-11	8.42461e-12
	995.861	-50	30.9375	7.91809e-12	7.56878e-12	8.02556e-12	7.89238e-12	1.09355e-11	9.83902e-12	1.23083e-11	1.26961e-11	1.25682e-11	1.22543e-11	1.08639e-11	8.45938e-12
	995.861	-50	33.75	7.77368e-12	7.36114e-12	7.95321e-12	8.01225e-12	1.0913e-11	9.84332e-12	1.27369e-11	1.26904e-11	1.26062e-11	1.22065e-11	1.08367e-11	8.44279e-12
	995.861	-50	36.5625	7.79476e-12	7.31433e-12	7.7749e-12	8.38805e-12	1.08085e-11	1.00375e-11	1.34029e-11	1.26125e-11	1.26328e-11	1.21208e-11	1.09357e-11	8.45807e-12
	995.861	-50	39.375	7.83412e-12	7.86573e-12	1.0345e-11	9.38616e-12	1.05946e-11	1.03258e-11	1.41761e-11	1.27642e-11	1.2686e-11	1.2127e-11	1.09007e-11	8.49996e-12
	995.861	-50	42.1875	7.80525e-12	7.53446e-12	9.42166e-12	9.50646e-12	1.03788e-11	1.05142e-11	1.44049e-11	1.2808e-11	1.25722e-11	1.21716e-11	1.0776e-11	8.52926e-12
	995.861	-50	45	7.93888e-12	7.38301e-12	8.77609e-12	9.43787e-12	1.04593e-11	1.04925e-11	1.4271e-11	1.23456e-11	1.2465e-11	1.22063e-11	1.07138e-11	8.55556e-12
	995.861	-50	47.8125	8.02677e-12	7.31988e-12	8.42574e-12	9.32085e-12	1.0485e-11	1.05364e-11	1.40671e-11	1.15356e-11	1.23123e-11	1.22465e-11	1.07793e-11	8.5479e-12
	995.861	-50	50.625	8.04253e-12	7.19854e-12	8.17932e-12	9.20213e-12	1.03571e-11	1.06555e-11	1.37295e-11	1.12497e-11	1.21316e-11	1.23071e-11	1.07658e-11	8.51979e-12
	995.861	-50	53.4375	8.02057e-12	7.03622e-12	7.99149e-12	9.06408e-12	1.01933e-11	1.07051e-11	1.32704e-11	1.12115e-11	1.19442e-11	1.23847e-11	1.08259e-11	8.58874e-12
	995.861	-50	56.25	8.05756e-12	6.94711e-12	7.87479e-12	8.97306e-12	1.01002e-11	1.04838e-11	1.28123e-11	1.1083e-11	1.18488e-11	1.25306e-11	1.0916e-11	8.6132e-12
	995.861	-50	59.0625	8.05004e-12	6.86238e-12	7.7729e-12	8.95187e-12	9.95306e-12	1.01589e-11	1.23728e-11	1.06863e-11	1.16819e-11	1.25252e-11	1.09166e-11	8.53241e-12
	995.861	-50	61.875	8.04742e-12	6.85808e-12	7.72712e-12	8.99488e-12	9.89899e-12	9.94151e-12	1.21327e-11	1.02889e-11	1.15926e-11	1.25206e-11	1.09729e-11	8.39358e-12
	995.861	-50	64.6875	8.00331e-12	6.79475e-12	7.62625e-12	9.04118e-12	9.82596e-12	9.75481e-12	1.18839e-11	9.7491e-12	1.16298e-11	1.25435e-11	1.10909e-11	8.19352e-12
	995.861	-50	67.5	8.40859e-12	7.19551e-12	7.92115e-12	9.33087e-12	1.00825e-11	9.93536e-12	1.19393e-11	9.57622e-12	1.19511e-11	1.2789e-11	1.14072e-11	8.48249e-12
	995.861	-50	70.3125	8.54503e-12	7.29559e-12	8.05559e-12	9.39523e-12	1.00848e-11	1.00056e-11	1.1855e-11	9.24677e-12	1.20666e-11	1.29922e-11	1.15467e-11	8.6381e-12
	995.861	-50	73.125	8.19549e-12	6.84743e-12	7.70867e-12	9.05909e-12	9.66827e-12	9.9291e-12	1.15382e-11	8.68496e-12	1.19368e-11	1.28618e-11	1.13295e-11	8.2869e-12
	995.861	-50	75.9375	8.04812e-12	6.62873e-12	7.45863e-12	8.83356e-12	9.44257e-12	9.8006e-12	1.12517e-11	8.41815e-12	1.19783e-11	1.28015e-11	1.12482e-11	8.19388e-12
	995.861	-50	78.75	7.89988e-12	6.41239e-12	7.29556e-12	8.61991e-12	9.24953e-12	9.72267e-12	1.11827e-11	8.30551e-12	1.2132e-11	1.26687e-11	1.12266e-11	8.12444e-12
	995.861	-50	81.5625	8.05743e-12	7.01841e-12	7.40283e-12	8.43649e-12	9.07854e-12	9.6719e-12	1.13299e-11	8.27648e-12	1.22823e-11	1.25885e-11	1.13714e-11	8.10171e-12
	995.861	-50	84.375	7.92465e-12	6.81563e-12	7.3376e-12	8.30473e-12	8.96495e-12	9.58317e-12	1.13872e-11	8.219e-12	1.23143e-11	1.26342e-11	1.1477e-11	8.1868e-12
	995.861	-50	87.1875	7.75889e-12	6.64593e-12	7.23284e-12	8.27399e-12	8.86418e-12	9.52584e-12	1.14192e-11	8.29233e-12	1.22478e-11	1.26906e-11	1.14304e-11	8.21799e-12
	995.861	-50	90	7.69202e-12	6.56545e-12	7.2304e-12	8.2697e-12	8.74195e-12	9.66921e-12	1.14541e-11	8.51385e-12	1.21745e-11	1.285e-11	1.12783e-11	8.31174e-12
	995.861	-50	92.8125	7.65904e-12	6.49906e-12	7.18326e-12	8.2195e-12	8.62514e-12	9.92139e-12	1.15992e-11	8.93425e-12	1.22232e-11	1.30283e-11	1.11634e-11	8.37699e-12
	995.861	-50	95.625	7.55863e-12	6.42373e-12	7.141e-12	8.06422e-12	8.48672e-12	1.01619e-11	1.16163e-11	9.12958e-12	1.22531e-11	1.31196e-11	1.10624e-11	8.32785e-12
	995.861	-50	98.4375	7.44423e-12	6.38524e-12	7.10787e-12	7.86885e-12	8.41176e-12	1.03201e-11	1.16556e-11	9.39329e-12	1.2193e-11	1.30332e-11	1.08027e-11	8.256e-12
	995.861	-50	101.25	7.37974e-12	6.38723e-12	7.11496e-12	7.61513e-12	8.45186e-12	1.04583e-11	1.18637e-11	9.67368e-12	1.21351e-11	1.29896e-11	1.06428e-11	8.17472e-12
	995.861	-50	104.062	7.31545e-12	6.38953e-12	7.11244e-12	7.40156e-12	8.50428e-12	1.05508e-11	1.20319e-11	1.00176e-11	1.20534e-11	1.29439e-11	1.05902e-11	8.11356e-12
	995.861	-50	106.875	7.2735e-12	6.39247e-12	7.13257e-12	7.32442e-12	8.55913e-12	1.08509e-11	1.22551e-11	1.03856e-11	1.20369e-11	1.29067e-11	1.05445e-11	8.01516e-12
	995.861	-50	109.688	7.2433e-12	6.38233e-12	7.12347e-12	7.28295e-12	8.61053e-12	1.11468e-11	1.24646e-11	1.07046e-11	1.18565e-11	1.27964e-11	1.05168e-11	7.96743e-12
	995.861	-50	112.5	7.208e-12	6.33424e-12	7.07413e-12	7.40318e-12	8.64248e-12	1.11538e-11	1.25234e-11	1.08331e-11	1.16052e-11	1.28021e-11	1.05763e-11	8.08241e-12
	995.861	-50	115.312	7.24941e-12	6.34378e-12	7.18521e-12	7.50169e-12	8.68551e-12	1.09227e-11	1.26109e-11	1.08552e-11	1.11983e-11	1.29017e-11	1.08489e-11	8.29644e-12
	995.861	-50	118.125	7.25575e-12	6.35875e-12	7.18764e-12	7.54965e-12	8.8229e-12	1.05949e-11	1.24722e-11	1.09065e-11	1.11078e-11	1.32054e-11	1.10736e-11	8.4445e-12
	995.861	-50	120.938	7.25643e-12	6.38849e-12	7.24533e-12	7.72961e-12	8.73551e-12	1.02735e-11	1.21936e-11	1.08341e-11	1.12239e-11	1.34028e-11	1.13294e-11	8.47809e-12
	995.861	-50	123.75	7.27895e-12	6.46111e-12	7.66624e-12	8.18748e-12	8.71473e-12	1.09117e-11	1.20947e-11	1.0754e-11	1.21132e-11	1.35205e-11	1.16227e-11	8.75761e-12
	995.861	-50	126.562	7.39547e-12	6.54904e-12	8.26444e-12	8.50711e-12	9.13127e-12	1.26035e-11	1.21411e-11	1.03338e-11	1.29056e-11	1.36157e-11	1.17986e-11	8.68945e-12
	995.861	-50	129.375	7.5131e-12	6.69398e-12	8.50969e-12	8.8023e-12	9.62993e-12	1.41585e-11	1.26446e-11	1.00551e-11	1.36979e-11	1.39768e-11	1.17352e-11	8.64529e-12
	995.861	-50	132.188	7.53038e-12	6.90402e-12	9.3195e-12	1.04949e-11	1.04142e-11	1.50262e-11	1.34715e-11	1.00925e-11	1.42449e-11	1.45183e-11	1.16271e-11	8.8211e-12
	995.861	-50	135	7.61569e-12	7.17138e-12	1.02922e-11	1.25219e-11	1.13418e-11	1.51763e-11	1.61941e-11	1.07645e-11	1.43791e-11	1.49411e-11	1.15484e-11	9.15764e-12
	995.861	-50	137.812	7.77613e-12	7.31224e-12	1.06317e-11	1.40527e-11	1.2202e-11	1.54899e-11	2.13572e-11	1.19966e-11	1.45796e-11	1.53058e-11	1.1734e-11	1.00706e-11
	995.861	-50	140.625	7.77168e-12	8.14898e-12	1.03963e-11	2.13256e-11	1.30681e-11	1.83585e-11	2.19636e-11	1.39142e-11	1.51499e-11	1.57656e-11	1.19695e-11	1.12165e-11
	995.861	-50	143.438	8.39519e-12	1.18595e-11	1.00328e-11	2.16975e-11	1.45958e-11	2.1671e-11	2.12756e-11	1.50876e-11	1.60457e-11	1.68004e-11	1.23007e-11	1.12996e-11
	995.861	-50	146.25	8.15912e-12	9.38055e-12	9.41904e-12	1.59543e-11	1.76217e-11	2.25978e-11	2.15002e-11	1.68435e-11	1.76319e-11	1.78767e-11	1.31366e-11	1.65765e-11
	995.861	-50	149.062	7.8135e-12	7.66763e-12	8.63607e-12	1.1509e-11	1.72835e-11	2.49606e-11	2.03364e-11	1.79118e-11	1.9456e-11	1.7864e-11	1.23317e-11	1.28644e-11
	995.861	-50	151.875	7.38643e-12	6.71774e-12	8.02772e-12	1.23742e-11	1.65289e-11	2.36183e-11	2.02072e-11	1.83283e-11	1.85616e-11	1.65812e-11	1.21819e-11	1.17909e-11
	995.861	-50	154.688	7.42363e-12	6.33081e-12	7.78136e-12	1.59541e-11	1.5758e-11	1.93418e-11	1.84199e-11	1.7646e-11	1.73784e-11	1.52973e-11	1.21823e-11	1.07978e-11
	995.861	-50	157.5	7.52279e-12	6.64961e-12	8.12827e-12	2.2611e-11	1.51081e-11	1.60556e-11	1.79877e-11	1.74183e-11	1.71848e-11	1.48811e-11	1.2223e-11	1.02363e-11
	995.861	-50	160.312	8.0921e-12	7.27784e-12	9.23758e-12	2.75012e-11	1.57876e-11	1.42925e-11	1.87641e-11	1.70644e-11	1.69715e-11	1.50821e-11	1.25784e-11	1.01717e-11
	995.861	-50	163.125	8.65244e-12	9.07353e-12	1.05104e-11	3.49848e-11	1.81702e-11	1.35754e-11	2.10806e-11	1.60072e-11	1.70752e-11	1.57834e-11	1.34266e-11	1.11483e-11
	995.861	-50	165.938	1.12803e-11	1.74637e-11	1.54871e-11	5.27977e-11	3.51511e-11	1.6839e-11	2.54643e-11	1.59468e-11	1.85996e-11	1.83473e-11	1.50231e-11	1.35642e-11
	995.861	-50	168.75	2.89855e-11	4.06939e-11	3.27167e-11	9.06524e-11	6.36217e-11	3.47493e-11	4.65727e-11	2.72951e-11	3.19391e-11	3.16652e-11	2.86916e-11	2.29225e-11
	995.861	-50	171.562	3.23071e-11	2.92204e-11	2.5181e-11	6.32755e-11	3.65248e-11	3.27119e-11	5.94838e-11	3.04543e-11	3.66472e-11	3.1704e-11	3.07755e-11	2.27023e-11
	995.861	-50	174.375	2.54873e-11	2.0436e-11	1.81799e-11	3.79519e-11	2.56282e-11	2.66301e-11	4.98395e-11	2.83967e-11	3.30339e-11	2.58417e-11	2.47794e-11	1.90436e-11
	995.861	-50	177.188	1.90677e-11	1.42219e-11	1.3858e-11	2.55845e-11	2.13613e-11	2.40037e-11	4.19934e-11	2.54929e-11	3.02731e-11	2.29463e-11	2.26432e-11	1.40884e-11
	995.861	-50	180	1.55954e-11	1.15746e-11	1.30222e-11	1.937e-11	1.9484e-11	2.23273e-11	3.65131e-11	2.702e-11	2.70527e-11	2.0692e-11	2.08419e-11	1.22192e-11
	995.861	-50	182.812	1.37439e-11	9.72246e-12	1.12074e-11	1.50088e-11	1.85919e-11	2.10291e-11	3.12977e-11	2.31328e-11	2.31677e-11	1.99548e-11	2.13064e-11	1.16723e-11
	995.861	-50	185.625	1.21351e-11	8.70398e-12	1.06456e-11	1.36157e-11	1.76459e-11	1.92387e-11	2.60009e-11	2.14363e-11	1.97627e-11	1.88903e-11	2.08247e-11	1.21162e-11
	995.861	-50	188.438	1.12457e-11	8.15565e-12	1.05161e-11	1.31609e-11	1.6498e-11	1.80035e-11	2.13252e-11	2.38133e-11	1.81917e-11	1.81887e-11	1.96572e-11	1.21491e-11
	995.861	-50	191.25	1.0731e-11	7.79797e-12	1.02434e-11	1.29774e-11	1.58267e-11	1.71498e-11	1.82469e-11	2.23673e-11	1.6951e-11	1.72321e-11	1.78974e-11	1.13108e-11
	995.861	-50	194.062	1.00957e-11	7.43166e-12	1.00001e-11	1.25457e-11	1.55164e-11	1.68417e-11	1.64147e-11	2.02305e-11	1.60285e-11	1.73793e-11	1.77982e-11	1.12399e-11
	995.861	-50	196.875	1.06949e-11	7.20699e-12	9.74202e-12	1.19236e-11	1.52704e-11	1.58971e-11	1.6259e-11	2.39439e-11	1.63475e-11	1.76037e-11	1.90895e-11	1.20138e-11
	995.861	-50	199.688	9.63981e-12	6.93269e-12	9.55107e-12	1.19316e-11	1.48843e-11	1.51283e-11	1.55561e-11	2.24637e-11	1.64743e-11	1.72439e-11	1.77676e-11	1.09624e-11
	995.861	-50	202.5	1.0247e-11	7.00595e-12	9.14338e-12	1.14595e-11	1.42127e-11	1.44989e-11	1.46904e-11	2.0274e-11	1.5968e-11	1.65719e-11	1.67126e-11	1.80703e-11
	995.861	-50	205.312	9.23374e-12	7.05333e-12	8.87611e-12	1.17776e-11	1.38552e-11	1.40391e-11	1.43271e-11	1.92416e-11	1.54759e-11	1.6654e-11	1.6839e-11	1.17077e-11
	995.861	-50	208.125	8.81157e-12	7.10816e-12	8.57334e-12	1.11082e-11	1.37179e-11	1.45217e-11	1.41289e-11	1.89554e-11	1.56158e-11	1.73719e-11	1.87358e-11	1.07931e-11
	995.861	-50	210.938	8.5092e-12	7.10764e-12	8.38178e-12	1.14708e-11	1.35452e-11	1.32365e-11	1.36246e-11	1.86564e-11	1.55095e-11	1.71299e-11	1.77765e-11	1.03964e-11
	995.861	-50	213.75	8.23227e-12	7.12917e-12	8.05423e-12	1.0344e-11	1.31489e-11	1.26998e-11	1.34566e-11	1.80067e-11	1.50258e-11	1.59911e-11	1.49289e-11	9.50073e-12
	995.861	-50	216.562	7.95024e-12	7.23185e-12	7.82157e-12	1.00444e-11	1.29272e-11	1.22258e-11	1.33306e-11	1.76917e-11	1.47543e-11	1.61561e-11	1.78871e-11	9.82374e-12
	995.861	-50	219.375	7.82614e-12	7.29571e-12	7.57271e-12	9.8329e-12	1.26043e-11	1.18323e-11	1.32355e-11	1.77486e-11	1.46472e-11	1.70914e-11	2.2456e-11	1.04655e-11
	995.861	-50	222.188	7.64027e-12	7.26304e-12	7.80338e-12	1.36582e-11	1.28294e-11	1.17361e-11	1.31408e-11	1.78937e-11	1.62623e-11	1.67901e-11	2.04731e-11	1.02523e-11
	995.861	-50	225	7.71501e-12	7.23589e-12	7.46671e-12	1.03686e-11	1.2049e-11	1.17206e-11	1.31109e-11	1.72635e-11	1.68568e-11	1.77464e-11	1.81794e-11	1.01135e-11
	995.861	-50	227.812	7.79645e-12	7.19799e-12	7.3527e-12	9.66758e-12	1.16132e-11	1.17459e-11	1.33681e-11	1.75741e-11	1.75458e-11	1.83661e-11	1.94626e-11	9.70147e-12
	995.861	-50	230.625	7.72326e-12	7.22806e-12	7.30295e-12	9.24141e-12	1.13069e-11	1.1685e-11	1.34923e-11	1.69714e-11	1.56561e-11	1.78813e-11	2.05616e-11	9.53412e-12
	995.861	-50	233.438	8.39766e-12	7.36536e-12	7.26498e-12	8.86903e-12	1.10831e-11	1.15166e-11	1.39183e-11	1.68716e-11	1.55201e-11	1.68518e-11	1.77432e-11	9.74778e-12
	995.861	-50	236.25	8.52926e-12	7.45151e-12	7.35541e-12	8.76516e-12	1.09998e-11	1.14735e-11	1.36843e-11	1.62692e-11	2.29142e-11	1.70013e-11	1.73797e-11	9.86538e-12
	995.861	-50	239.062	8.16535e-12	7.37175e-12	7.43054e-12	9.25413e-12	1.09451e-11	1.14215e-11	1.34566e-11	1.54185e-11	1.65664e-11	1.6749e-11	2.02807e-11	1.11348e-11
	995.861	-50	241.875	7.76062e-12	7.21855e-12	7.57229e-12	1.12359e-11	1.10817e-11	1.16298e-11	1.336e-11	1.47509e-11	1.64048e-11	1.64009e-11	1.71531e-11	1.16101e-11
	995.861	-50	244.688	7.67489e-12	7.14973e-12	7.54552e-12	1.09146e-11	1.10632e-11	1.17472e-11	1.37079e-11	1.5341e-11	1.5546e-11	1.62417e-11	1.64372e-11	1.17873e-11
	995.861	-50	247.5	7.52878e-12	7.10453e-12	7.65111e-12	1.13895e-11	1.10201e-11	1.19113e-11	1.37213e-11	1.47165e-11	1.48651e-11	1.63913e-11	1.35665e-11	1.02755e-11
	995.861	-50	250.312	7.38685e-12	7.12081e-12	7.69563e-12	1.12595e-11	1.09111e-11	1.22161e-11	1.41403e-11	1.46775e-11	1.45195e-11	1.62372e-11	1.50436e-11	9.8122e-12
	995.861	-50	253.125	7.28683e-12	7.06831e-12	7.87152e-12	1.22026e-11	1.09116e-11	1.24913e-11	1.47324e-11	1.48333e-11	1.45974e-11	1.58116e-11	1.28418e-11	9.42958e-12
	995.861	-50	255.938	7.51774e-12	7.89534e-12	7.95354e-12	1.13358e-11	1.07911e-11	1.25334e-11	1.5494e-11	1.54224e-11	1.5136e-11	1.66545e-11	1.51183e-11	9.63102e-12
	995.861	-50	258.75	7.44791e-12	7.68463e-12	7.84352e-12	1.05388e-11	1.07559e-11	1.27716e-11	1.53986e-11	1.51858e-11	1.54731e-11	1.83654e-11	1.58818e-11	9.71577e-12
	995.861	-50	261.562	7.32764e-12	7.46864e-12	7.82135e-12	1.04309e-11	1.07612e-11	1.3215e-11	1.50335e-11	1.62043e-11	1.55163e-11	1.80859e-11	1.55354e-11	9.65684e-12
	995.861	-50	264.375	7.36395e-12	7.55438e-12	7.81241e-12	1.00728e-11	1.12694e-11	1.38044e-11	1.47597e-11	1.74711e-11	1.56606e-11	1.70199e-11	1.77009e-11	9.85005e-12
	995.861	-50	267.188	7.26957e-12	7.31863e-12	7.91749e-12	1.05709e-11	1.1958e-11	1.53328e-11	1.48392e-11	1.66143e-11	1.58578e-11	1.6125e-11	1.45866e-11	9.66431e-12
	995.861	-50	270	7.20361e-12	7.2944e-12	8.24618e-12	1.217e-11	1.31521e-11	1.75438e-11	1.55384e-11	1.74576e-11	1.59526e-11	1.55067e-11	1.33086e-11	9.44358e-12
	995.861	-50	272.812	7.21782e-12	7.45476e-12	8.09508e-12	1.11704e-11	1.40348e-11	2.11111e-11	1.62984e-11	1.89764e-11	1.64856e-11	1.54936e-11	1.27122e-11	9.44617e-12
	995.861	-50	275.625	7.32888e-12	8.17777e-12	8.13145e-12	1.10053e-11	1.61692e-11	2.54933e-11	1.81403e-11	1.97852e-11	1.69385e-11	1.56397e-11	1.21561e-11	9.2395e-12
	995.861	-50	278.438	8.97121e-12	1.25418e-11	9.52043e-12	1.39865e-11	2.59187e-11	3.8186e-11	2.90063e-11	2.7991e-11	1.85386e-11	1.62154e-11	1.32034e-11	1.32621e-11
	995.861	-50	281.25	9.18479e-12	1.28295e-11	9.90802e-12	2.04854e-11	4.24655e-11	7.21931e-11	4.58741e-11	4.43561e-11	2.45939e-11	2.06145e-11	1.75674e-11	1.43357e-11
	995.861	-50	284.062	2.42234e-11	2.97469e-11	2.00993e-11	3.40775e-11	6.64053e-11	1.38002e-10	9.47638e-11	7.25929e-11	4.32717e-11	2.53005e-11	2.70578e-11	2.59485e-11
	995.861	-50	286.875	6.61233e-11	7.50878e-11	6.13254e-11	8.50826e-11	1.39454e-10	2.34302e-10	2.10246e-10	1.69365e-10	1.17949e-10	6.09818e-11	5.94782e-11	5.82423e-11
	995.861	-50	289.688	6.16911e-11	7.17484e-11	7.88855e-11	1.28673e-10	2.33465e-10	4.13064e-10	3.2808e-10	2.33687e-10	1.31008e-10	7.82571e-11	6.13266e-11	5.3661e-11
	995.861	-50	292.5	4.90518e-11	6.10496e-11	7.88905e-11	1.07845e-10	1.77755e-10	2.49556e-10	1.80061e-10	1.44574e-10	7.60862e-11	5.98565e-11	5.31962e-11	4.38986e-11
	995.861	-50	295.312	3.63625e-11	4.67707e-11	6.85307e-11	9.12803e-11	1.24834e-10	1.36128e-10	1.04906e-10	9.68155e-11	5.49946e-11	5.32528e-11	4.92455e-11	4.45772e-11
	995.861	-50	298.125	3.49854e-11	2.73466e-11	4.95856e-11	6.52119e-11	8.51087e-11	9.1044e-11	8.1056e-11	7.09435e-11	4.18443e-11	4.64981e-11	5.39891e-11	4.03578e-11
	995.861	-50	300.938	3.05461e-11	2.57944e-11	4.21978e-11	5.45225e-11	6.68811e-11	7.26902e-11	6.87566e-11	5.56672e-11	3.65974e-11	3.80533e-11	4.08223e-11	3.29061e-11
	995.861	-50	303.75	2.40405e-11	2.22216e-11	3.83785e-11	5.18187e-11	6.08386e-11	5.71829e-11	5.66571e-11	4.5625e-11	3.13162e-11	3.08021e-11	3.45583e-11	2.68838e-11
	995.861	-50	306.562	1.7509e-11	1.82712e-11	2.9313e-11	4.12447e-11	5.66271e-11	4.6545e-11	4.35788e-11	3.91148e-11	2.71926e-11	2.60757e-11	2.91825e-11	2.31189e-11
	995.861	-50	309.375	1.35954e-11	1.29633e-11	2.37169e-11	3.1834e-11	4.26336e-11	3.37381e-11	3.27756e-11	3.21615e-11	2.29571e-11	2.27016e-11	2.3531e-11	1.84667e-11
	995.861	-50	312.188	1.15315e-11	1.08695e-11	1.97638e-11	2.65602e-11	3.61867e-11	2.67736e-11	2.65619e-11	2.69379e-11	2.06551e-11	2.08338e-11	2.02189e-11	1.5572e-11
	995.861	-50	315	1.04046e-11	9.84111e-12	1.63206e-11	2.09736e-11	3.05742e-11	2.22852e-11	2.30823e-11	2.24701e-11	1.9242e-11	1.91553e-11	1.75744e-11	1.33331e-11
	995.861	-50	317.812	9.90336e-12	9.02374e-12	1.41138e-11	1.81329e-11	2.67777e-11	1.94375e-11	2.08052e-11	1.84938e-11	1.80008e-11	1.8429e-11	1.74614e-11	1.35975e-11
	995.861	-50	320.625	9.57869e-12	8.5975e-12	1.53024e-11	1.58034e-11	2.32253e-11	1.79741e-11	1.97083e-11	1.55116e-11	1.65889e-11	1.69312e-11	1.50928e-11	1.41916e-11
	995.861	-50	323.438	8.95603e-12	8.11339e-12	1.32535e-11	1.44069e-11	2.03103e-11	1.70111e-11	1.81912e-11	1.36592e-11	1.57128e-11	1.60323e-11	1.3939e-11	1.25457e-11
	995.861	-50	326.25	8.66933e-12	7.66621e-12	1.16103e-11	1.32322e-11	1.79728e-11	1.60452e-11	1.70345e-11	1.23665e-11	1.53526e-11	1.51806e-11	1.30744e-11	1.11985e-11
	995.861	-50	329.062	8.44934e-12	7.6928e-12	1.10567e-11	1.24288e-11	1.61557e-11	1.54283e-11	1.56395e-11	1.14225e-11	1.5515e-11	1.44688e-11	1.2262e-11	1.02586e-11
	995.861	-50	331.875	8.19715e-12	7.4128e-12	1.03067e-11	1.19042e-11	1.4846e-11	1.51915e-11	1.47622e-11	1.09173e-11	1.60796e-11	1.40235e-11	1.17962e-11	9.82067e-12
	995.861	-50	334.688	8.12916e-12	7.24133e-12	1.00964e-11	1.16831e-11	1.40116e-11	1.51059e-11	1.43049e-11	1.04818e-11	1.54164e-11	1.35892e-11	1.1546e-11	9.42885e-12
	995.861	-50	337.5	8.04877e-12	7.09915e-12	9.73946e-12	1.15234e-11	1.33802e-11	1.48122e-11	1.40777e-11	1.01728e-11	1.50324e-11	1.33248e-11	1.12998e-11	9.15213e-12
	995.861	-50	340.312	7.93488e-12	6.99709e-12	9.74472e-12	1.13575e-11	1.28575e-11	1.44914e-11	1.38283e-11	9.92597e-12	1.45498e-11	1.31175e-11	1.10981e-11	8.82491e-12
	995.861	-50	343.125	8.01109e-12	7.00807e-12	9.63807e-12	1.13544e-11	1.24568e-11	1.42715e-11	1.3359e-11	9.82853e-12	1.40182e-11	1.30125e-11	1.11012e-11	9.14757e-12
	995.861	-50	345.938	7.98596e-12	7.10188e-12	9.36325e-12	1.11675e-11	1.21754e-11	1.39788e-11	1.31232e-11	9.81529e-12	1.35621e-11	1.29281e-11	1.10358e-11	9.03933e-12
	995.861	-50	348.75	7.92265e-12	7.02006e-12	9.22942e-12	1.10271e-11	1.19505e-11	1.34363e-11	1.28075e-11	9.89256e-12	1.31612e-11	1.27681e-11	1.13285e-11	9.0234e-12
	995.861	-50	351.562	8.2946e-12	7.59362e-12	9.20787e-12	1.06493e-11	1.17471e-11	1.3236e-11	1.25736e-11	1.02204e-11	1.32032e-11	1.28697e-11	1.16913e-11	9.27549e-12
	995.861	-50	354.375	9.54398e-12	7.64374e-12	8.98139e-12	1.05553e-11	1.3078e-11	1.3076e-11	1.24274e-11	1.07667e-11	1.44012e-11	1.35096e-11	1.3076e-11	9.33794e-12
	995.861	-50	357.188	8.98382e-12	7.42981e-12	8.62808e-12	1.04537e-11	1.23208e-11	1.64791e-11	1.31639e-11	1.10594e-11	1.34319e-11	1.32778e-11	1.22234e-11	8.77391e-12
	995.861	-47.1429	0	8.35015e-12	8.27565e-12	9.20736e-12	1.00213e-11	1.1518e-11	1.42187e-11	1.32713e-11	1.31158e-11	1.39403e-11	1.38871e-11	1.27257e-11	9.90129e-12
	995.861	-47.1429	2.8125	8.25911e-12	8.28705e-12	8.93771e-12	9.86714e-12	1.14457e-11	1.43528e-11	1.3257e-11	1.32295e-11	1.38783e-11	1.35815e-11	1.21863e-11	9.58095e-12
	995.861	-47.1429	5.625	8.42904e-12	9.45211e-12	9.01328e-12	9.65746e-12	1.15664e-11	1.40264e-11	1.32812e-11	1.34142e-11	1.37806e-11	1.32562e-11	1.18494e-11	1.03335e-11
	995.861	-47.1429	8.4375	8.05576e-12	8.80341e-12	8.99408e-12	9.48828e-12	1.17835e-11	1.31243e-11	1.32376e-11	1.34932e-11	1.36434e-11	1.3185e-11	1.15589e-11	9.73499e-12
	995.861	-47.1429	11.25	7.93886e-12	8.29862e-12	8.72209e-12	9.25855e-12	1.15084e-11	1.25157e-11	1.32511e-11	1.36634e-11	1.35946e-11	1.32295e-11	1.12456e-11	9.39915e-12
	995.861	-47.1429	14.0625	8.90695e-12	9.69571e-12	8.62797e-12	9.0298e-12	1.14798e-11	1.26098e-11	1.33723e-11	1.38346e-11	1.36357e-11	1.32101e-11	1.1093e-11	9.6461e-12
	995.861	-47.1429	16.875	1.08731e-11	1.00221e-11	8.55883e-12	8.81794e-12	1.14516e-11	1.26638e-11	1.34219e-11	1.40857e-11	1.36256e-11	1.32288e-11	1.11176e-11	9.64156e-12
	995.861	-47.1429	19.6875	9.48366e-12	9.09529e-12	8.52785e-12	8.66276e-12	1.13912e-11	1.25056e-11	1.34657e-11	1.43577e-11	1.37933e-11	1.36615e-11	1.12758e-11	9.24325e-12
	995.861	-47.1429	22.5	8.78638e-12	8.54778e-12	8.54122e-12	8.58766e-12	1.1739e-11	1.23865e-11	1.37998e-11	1.44822e-11	1.39669e-11	1.38112e-11	1.13858e-11	8.95975e-12
	995.861	-47.1429	25.3125	8.52708e-12	8.12888e-12	8.46812e-12	8.55585e-12	1.23679e-11	1.23655e-11	1.42434e-11	1.48025e-11	1.39846e-11	1.32974e-11	1.1423e-11	8.78443e-12
	995.861	-47.1429	28.125	8.39929e-12	7.88304e-12	8.49375e-12	8.61279e-12	1.28202e-11	1.22722e-11	1.48122e-11	1.47494e-11	1.39746e-11	1.29229e-11	1.14845e-11	8.73174e-12
	995.861	-47.1429	30.9375	8.4267e-12	7.74949e-12	8.52707e-12	9.01388e-12	1.29111e-11	1.22079e-11	1.53813e-11	1.47851e-11	1.41459e-11	1.30726e-11	1.15087e-11	8.89063e-12
	995.861	-47.1429	33.75	8.49421e-12	7.66488e-12	8.39737e-12	9.72507e-12	1.28953e-11	1.23492e-11	1.64441e-11	1.48238e-11	1.42964e-11	1.32421e-11	1.1484e-11	9.00534e-12
	995.861	-47.1429	36.5625	8.94943e-12	7.81906e-12	8.42978e-12	1.06786e-11	1.27001e-11	1.29285e-11	1.82579e-11	1.48116e-11	1.42756e-11	1.31403e-11	1.14528e-11	9.2542e-12
	995.861	-47.1429	39.375	9.23039e-12	7.83888e-12	8.46832e-12	1.08145e-11	1.23731e-11	1.342e-11	1.91714e-11	1.49308e-11	1.41938e-11	1.3249e-11	1.14877e-11	9.29835e-12
	995.861	-47.1429	42.1875	9.35179e-12	8.19669e-12	8.59862e-12	1.06411e-11	1.21467e-11	1.36471e-11	1.94434e-11	1.47894e-11	1.38778e-11	1.33769e-11	1.15547e-11	9.35144e-12
	995.861	-47.1429	45	9.47309e-12	8.06185e-12	8.48098e-12	1.04174e-11	1.19241e-11	1.34138e-11	1.83051e-11	1.41281e-11	1.3685e-11	1.34029e-11	1.15977e-11	9.30845e-12
	995.861	-47.1429	47.8125	9.53523e-12	7.8973e-12	8.24688e-12	1.00932e-11	1.16086e-11	1.30141e-11	1.71073e-11	1.3275e-11	1.33818e-11	1.3391e-11	1.15356e-11	9.35826e-12
	995.861	-47.1429	50.625	9.47729e-12	7.65594e-12	8.10709e-12	9.75915e-12	1.12905e-11	1.26139e-11	1.59167e-11	1.27647e-11	1.313e-11	1.31851e-11	1.14126e-11	9.4897e-12
	995.861	-47.1429	53.4375	9.3975e-12	7.40838e-12	8.00342e-12	9.45857e-12	1.10287e-11	1.23101e-11	1.47856e-11	1.25105e-11	1.29359e-11	1.30452e-11	1.14045e-11	9.91115e-12
	995.861	-47.1429	56.25	9.33534e-12	7.35799e-12	8.04479e-12	9.40109e-12	1.08349e-11	1.19511e-11	1.41256e-11	1.24685e-11	1.28338e-11	1.30751e-11	1.1488e-11	9.75958e-12
	995.861	-47.1429	59.0625	9.14645e-12	7.28985e-12	7.97863e-12	9.38612e-12	1.08286e-11	1.16956e-11	1.38078e-11	1.21557e-11	1.26996e-11	1.31183e-11	1.15728e-11	9.53952e-12
	995.861	-47.1429	61.875	9.06084e-12	7.24307e-12	7.9291e-12	9.43122e-12	1.06439e-11	1.13459e-11	1.35524e-11	1.16946e-11	1.25915e-11	1.29748e-11	1.16756e-11	9.30673e-12
	995.861	-47.1429	64.6875	8.92987e-12	7.09938e-12	7.85414e-12	9.43081e-12	1.04099e-11	1.10217e-11	1.34157e-11	1.13463e-11	1.2478e-11	1.28581e-11	1.18314e-11	9.03173e-12
	995.861	-47.1429	67.5	8.89089e-12	6.97754e-12	7.79377e-12	9.27785e-12	1.01902e-11	1.09007e-11	1.3157e-11	1.10204e-11	1.25672e-11	1.27264e-11	1.18568e-11	8.80452e-12
	995.861	-47.1429	70.3125	8.8969e-12	6.8999e-12	7.81983e-12	9.06884e-12	1.01224e-11	1.08094e-11	1.29907e-11	1.06615e-11	1.27208e-11	1.27811e-11	1.20642e-11	8.7808e-12
	995.861	-47.1429	73.125	8.64039e-12	6.7382e-12	7.6273e-12	8.91742e-12	1.0005e-11	1.07029e-11	1.2719e-11	1.02675e-11	1.28204e-11	1.29446e-11	1.22412e-11	8.55425e-12
	995.861	-47.1429	75.9375	8.50118e-12	6.64523e-12	7.48871e-12	8.77798e-12	9.93785e-12	1.05358e-11	1.24402e-11	1.00536e-11	1.29575e-11	1.31936e-11	1.2312e-11	8.51256e-12
	995.861	-47.1429	78.75	8.42139e-12	6.59867e-12	7.43802e-12	8.62252e-12	9.80061e-12	1.0403e-11	1.22389e-11	9.75351e-12	1.28748e-11	1.32435e-11	1.23661e-11	8.50069e-12
	995.861	-47.1429	81.5625	8.3774e-12	6.64291e-12	7.46117e-12	8.40699e-12	9.65341e-12	1.03219e-11	1.20328e-11	9.57922e-12	1.2786e-11	1.33239e-11	1.25323e-11	8.47227e-12
	995.861	-47.1429	84.375	8.26893e-12	6.61022e-12	7.49213e-12	8.37078e-12	9.53899e-12	1.03079e-11	1.20561e-11	9.50149e-12	1.28177e-11	1.3401e-11	1.23186e-11	8.4318e-12
	995.861	-47.1429	87.1875	8.1456e-12	6.56419e-12	7.42889e-12	8.34427e-12	9.40832e-12	1.0473e-11	1.21155e-11	9.58785e-12	1.29747e-11	1.35537e-11	1.22169e-11	8.51048e-12
	995.861	-47.1429	90	8.01951e-12	6.46624e-12	7.35283e-12	8.23497e-12	9.27921e-12	1.07022e-11	1.22385e-11	9.92066e-12	1.30129e-11	1.36646e-11	1.18482e-11	8.49833e-12
	995.861	-47.1429	92.8125	7.91433e-12	6.42401e-12	7.32492e-12	8.11096e-12	9.21509e-12	1.1003e-11	1.2366e-11	1.02059e-11	1.30036e-11	1.36733e-11	1.16528e-11	8.44604e-12
	995.861	-47.1429	95.625	7.76212e-12	6.37723e-12	7.22802e-12	7.9103e-12	9.08713e-12	1.12392e-11	1.24041e-11	1.04159e-11	1.29172e-11	1.35619e-11	1.13496e-11	8.36489e-12
	995.861	-47.1429	98.4375	7.62247e-12	6.38311e-12	7.17246e-12	7.75252e-12	9.03452e-12	1.12676e-11	1.24943e-11	1.0691e-11	1.27868e-11	1.34272e-11	1.10103e-11	8.27084e-12
	995.861	-47.1429	101.25	7.62872e-12	6.3621e-12	7.11169e-12	7.61883e-12	9.0447e-12	1.13772e-11	1.27219e-11	1.10147e-11	1.26819e-11	1.34952e-11	1.06319e-11	8.19412e-12
	995.861	-47.1429	104.062	7.59855e-12	6.30293e-12	7.09032e-12	7.49666e-12	9.04562e-12	1.14952e-11	1.28545e-11	1.13786e-11	1.27404e-11	1.34919e-11	1.05389e-11	8.19102e-12
	995.861	-47.1429	106.875	7.63925e-12	6.29015e-12	7.11146e-12	7.46276e-12	9.15554e-12	1.1944e-11	1.3273e-11	1.17779e-11	1.28364e-11	1.35113e-11	1.04558e-11	8.2081e-12
	995.861	-47.1429	109.688	7.6353e-12	6.30782e-12	7.07842e-12	7.49707e-12	9.24606e-12	1.19208e-11	1.35681e-11	1.20747e-11	1.26283e-11	1.34584e-11	1.04549e-11	8.31458e-12
	995.861	-47.1429	112.5	7.62357e-12	6.26751e-12	7.02163e-12	7.57241e-12	9.44255e-12	1.14786e-11	1.35131e-11	1.21665e-11	1.22414e-11	1.3615e-11	1.06351e-11	8.47021e-12
	995.861	-47.1429	115.312	7.54048e-12	6.23527e-12	7.26396e-12	7.65984e-12	9.7046e-12	1.10931e-11	1.35191e-11	1.22602e-11	1.16748e-11	1.39405e-11	1.09434e-11	8.43683e-12
	995.861	-47.1429	118.125	7.50098e-12	6.12962e-12	7.24652e-12	7.58745e-12	9.93171e-12	1.07973e-11	1.32161e-11	1.21027e-11	1.18084e-11	1.4224e-11	1.1292e-11	8.60305e-12
	995.861	-47.1429	120.938	7.51262e-12	6.26558e-12	7.60209e-12	8.00961e-12	9.57417e-12	1.0523e-11	1.27287e-11	1.18883e-11	1.21041e-11	1.44281e-11	1.16779e-11	8.67967e-12
	995.861	-47.1429	123.75	7.68201e-12	6.46222e-12	8.6544e-12	8.50296e-12	9.34891e-12	1.07194e-11	1.25569e-11	1.14565e-11	1.30908e-11	1.4549e-11	1.21274e-11	9.25062e-12
	995.861	-47.1429	126.562	7.74347e-12	6.68903e-12	9.69399e-12	8.73232e-12	9.88326e-12	1.18671e-11	1.33263e-11	1.06375e-11	1.3752e-11	1.4743e-11	1.23061e-11	9.23864e-12
	995.861	-47.1429	129.375	8.0025e-12	6.86674e-12	1.02907e-11	9.4074e-12	1.13115e-11	1.39216e-11	1.50501e-11	1.06254e-11	1.46498e-11	1.53993e-11	1.21185e-11	9.44826e-12
	995.861	-47.1429	132.188	8.13531e-12	7.48548e-12	1.20489e-11	1.25752e-11	1.30156e-11	1.57291e-11	1.64521e-11	1.04631e-11	1.52149e-11	1.61857e-11	1.18806e-11	1.00634e-11
	995.861	-47.1429	135	8.21401e-12	8.21489e-12	1.35468e-11	1.51939e-11	1.45899e-11	1.77251e-11	1.91463e-11	1.17696e-11	1.5794e-11	1.71688e-11	1.18455e-11	1.17209e-11
	995.861	-47.1429	137.812	8.82264e-12	8.58536e-12	1.43847e-11	2.23295e-11	1.705e-11	1.90628e-11	2.38992e-11	1.43531e-11	1.6224e-11	1.78016e-11	1.22376e-11	1.45274e-11
	995.861	-47.1429	140.625	1.0409e-11	1.40466e-11	1.58427e-11	3.00075e-11	1.98803e-11	2.63053e-11	2.5087e-11	1.895e-11	1.81737e-11	2.00883e-11	1.25785e-11	1.52755e-11
	995.861	-47.1429	143.438	9.69595e-12	1.3205e-11	1.40594e-11	2.58899e-11	2.29884e-11	3.57033e-11	2.61817e-11	2.44319e-11	2.05039e-11	2.38841e-11	1.34976e-11	1.55066e-11
	995.861	-47.1429	146.25	8.53285e-12	1.10342e-11	1.47988e-11	2.14049e-11	2.55018e-11	4.15221e-11	3.39373e-11	3.19653e-11	2.61261e-11	2.5088e-11	1.33527e-11	1.97071e-11
	995.861	-47.1429	149.062	8.16226e-12	7.96824e-12	1.11316e-11	1.7272e-11	2.46208e-11	3.46972e-11	3.03253e-11	3.13729e-11	2.73702e-11	2.25644e-11	1.2923e-11	1.61336e-11
	995.861	-47.1429	151.875	7.60271e-12	6.66804e-12	9.36119e-12	1.90689e-11	2.14656e-11	2.64967e-11	2.68882e-11	2.84122e-11	2.35737e-11	1.94736e-11	1.27778e-11	1.30166e-11
	995.861	-47.1429	154.688	7.87648e-12	6.96753e-12	9.38279e-12	2.28231e-11	1.98983e-11	1.95806e-11	2.54751e-11	2.4888e-11	2.11672e-11	1.84404e-11	1.30119e-11	1.11929e-11
	995.861	-47.1429	157.5	8.11248e-12	8.01442e-12	1.08177e-11	2.5476e-11	2.01581e-11	1.65983e-11	2.5587e-11	2.43622e-11	2.1615e-11	1.89395e-11	1.35944e-11	1.1371e-11
	995.861	-47.1429	160.312	1.00111e-11	9.02155e-12	1.34316e-11	2.66984e-11	2.34618e-11	1.66586e-11	2.60795e-11	2.14699e-11	2.11253e-11	1.92095e-11	1.42666e-11	1.25728e-11
	995.861	-47.1429	163.125	1.04729e-11	1.30973e-11	1.64549e-11	3.85317e-11	3.31618e-11	1.80483e-11	2.72893e-11	2.04179e-11	2.17116e-11	2.11553e-11	1.60333e-11	1.66505e-11
	995.861	-47.1429	165.938	2.39904e-11	4.2892e-11	4.16964e-11	9.05612e-11	7.95668e-11	4.37122e-11	4.45392e-11	3.60545e-11	3.28957e-11	3.83103e-11	2.6311e-11	3.92055e-11
	995.861	-47.1429	168.75	1.22282e-10	1.64605e-10	1.62159e-10	2.84754e-10	2.74733e-10	2.12896e-10	1.92603e-10	1.57556e-10	1.18635e-10	1.16522e-10	1.03854e-10	1.37467e-10
	995.861	-47.1429	171.562	1.14595e-10	1.05591e-10	8.41822e-11	1.85819e-10	1.71353e-10	1.39155e-10	1.88242e-10	1.2184e-10	1.26072e-10	7.9898e-11	9.22573e-11	9.40565e-11
	995.861	-47.1429	174.375	5.12325e-11	3.97056e-11	3.10501e-11	7.5685e-11	5.65821e-11	5.60871e-11	9.2244e-11	6.19426e-11	7.71188e-11	4.7621e-11	5.28285e-11	3.44827e-11
	995.861	-47.1429	177.188	2.87825e-11	2.08328e-11	1.89564e-11	3.59253e-11	3.34735e-11	3.86497e-11	5.9169e-11	4.60741e-11	5.72773e-11	3.70765e-11	4.53739e-11	1.97377e-11
	995.861	-47.1429	180	2.04296e-11	1.40115e-11	1.45996e-11	2.04825e-11	2.43976e-11	3.01647e-11	4.23154e-11	3.92568e-11	3.782e-11	2.82474e-11	3.18376e-11	1.55781e-11
	995.861	-47.1429	182.812	1.55391e-11	1.10291e-11	1.27844e-11	1.68279e-11	2.01339e-11	2.43781e-11	3.27682e-11	3.12928e-11	2.86191e-11	2.45954e-11	2.53648e-11	1.36678e-11
	995.861	-47.1429	185.625	1.30931e-11	9.71594e-12	1.20496e-11	1.60197e-11	1.95872e-11	2.10117e-11	2.57066e-11	2.68775e-11	2.30134e-11	2.08431e-11	2.16031e-11	1.27788e-11
	995.861	-47.1429	188.438	1.18797e-11	9.0392e-12	1.12849e-11	1.49494e-11	1.73567e-11	1.88723e-11	2.08823e-11	2.52988e-11	2.13548e-11	2.02704e-11	2.01642e-11	1.35504e-11
	995.861	-47.1429	191.25	1.09234e-11	8.42835e-12	1.06545e-11	1.42037e-11	1.5966e-11	1.78867e-11	1.83551e-11	2.4209e-11	1.89017e-11	1.87792e-11	1.98151e-11	1.21986e-11
	995.861	-47.1429	194.062	1.02753e-11	7.77258e-12	1.016e-11	1.34864e-11	1.54871e-11	1.66749e-11	1.70754e-11	2.28921e-11	1.85304e-11	1.97912e-11	1.84395e-11	1.09317e-11
	995.861	-47.1429	196.875	9.64262e-12	7.34608e-12	1.00697e-11	1.3611e-11	1.50895e-11	1.54092e-11	1.6552e-11	2.17542e-11	1.88227e-11	2.00348e-11	1.74101e-11	1.0409e-11
	995.861	-47.1429	199.688	9.1895e-12	7.16744e-12	1.0249e-11	1.60406e-11	1.55876e-11	1.64945e-11	1.61568e-11	2.06505e-11	1.86953e-11	1.99465e-11	1.6503e-11	1.0452e-11
	995.861	-47.1429	202.5	8.92505e-12	7.20894e-12	9.03378e-12	1.25263e-11	1.42268e-11	1.51353e-11	1.52583e-11	1.98583e-11	1.72983e-11	1.81051e-11	1.64672e-11	1.17495e-11
	995.861	-47.1429	205.312	8.54867e-12	7.27297e-12	9.14437e-12	1.38969e-11	1.42765e-11	1.47093e-11	1.49287e-11	1.92803e-11	1.65067e-11	1.90275e-11	1.59363e-11	1.0373e-11
	995.861	-47.1429	208.125	8.34329e-12	7.23364e-12	8.45434e-12	1.18785e-11	1.36956e-11	1.42462e-11	1.47394e-11	1.95541e-11	1.74991e-11	2.05477e-11	1.52981e-11	1.00439e-11
	995.861	-47.1429	210.938	8.36321e-12	7.26011e-12	8.39788e-12	1.33561e-11	1.39876e-11	1.34741e-11	1.42459e-11	1.91368e-11	1.69125e-11	1.92016e-11	1.65443e-11	1.20626e-11
	995.861	-47.1429	213.75	8.25408e-12	7.2596e-12	8.00382e-12	1.11243e-11	1.35516e-11	1.2874e-11	1.37811e-11	1.79848e-11	1.57741e-11	1.68975e-11	1.50728e-11	1.19812e-11
	995.861	-47.1429	216.562	8.04489e-12	7.32108e-12	7.77819e-12	1.06313e-11	1.34233e-11	1.25527e-11	1.34873e-11	1.74917e-11	1.53477e-11	1.71462e-11	1.59546e-11	1.17298e-11
[truncated: 14,386 more rows]

## Sheet: Sup Fig 6
	hybrid_sigma_pressure	latitude	longitude	CO_VMR_avrg
				January	February	March	April	May	June	July	August	September	October	November	December
	995.861	-90	0	3.83819e-08	3.73542e-08	4.02093e-08	4.45082e-08	4.95288e-08	5.42688e-08	5.95873e-08	6.55638e-08	6.82155e-08	6.55309e-08	5.30208e-08	4.08343e-08
	995.861	-90	2.8125	3.83819e-08	3.73542e-08	4.02093e-08	4.45082e-08	4.95288e-08	5.42688e-08	5.95873e-08	6.55638e-08	6.82155e-08	6.55309e-08	5.30208e-08	4.08343e-08
	995.861	-90	5.625	3.83819e-08	3.73542e-08	4.02093e-08	4.45082e-08	4.95288e-08	5.42688e-08	5.95873e-08	6.55638e-08	6.82155e-08	6.55309e-08	5.30208e-08	4.08343e-08
	995.861	-90	8.4375	3.83819e-08	3.73542e-08	4.02093e-08	4.45082e-08	4.95288e-08	5.42688e-08	5.95873e-08	6.55638e-08	6.82155e-08	6.55309e-08	5.30208e-08	4.08343e-08
	995.861	-90	11.25	3.83819e-08	3.73542e-08	4.02093e-08	4.45082e-08	4.95288e-08	5.42688e-08	5.95873e-08	6.55638e-08	6.82155e-08	6.55309e-08	5.30208e-08	4.08343e-08
	995.861	-90	14.0625	3.83819e-08	3.73542e-08	4.02093e-08	4.45082e-08	4.95288e-08	5.42688e-08	5.95873e-08	6.55638e-08	6.82155e-08	6.55309e-08	5.30208e-08	4.08343e-08
	995.861	-90	16.875	3.83819e-08	3.73542e-08	4.02093e-08	4.45082e-08	4.95288e-08	5.42688e-08	5.95873e-08	6.55638e-08	6.82155e-08	6.55309e-08	5.30208e-08	4.08343e-08
	995.861	-90	19.6875	3.83819e-08	3.73542e-08	4.02093e-08	4.45082e-08	4.95288e-08	5.42688e-08	5.95873e-08	6.55638e-08	6.82155e-08	6.55309e-08	5.30208e-08	4.08343e-08
	995.861	-90	22.5	3.83819e-08	3.73542e-08	4.02093e-08	4.45082e-08	4.95288e-08	5.42688e-08	5.95873e-08	6.55638e-08	6.82155e-08	6.55309e-08	5.30208e-08	4.08343e-08
	995.861	-90	25.3125	3.83819e-08	3.73542e-08	4.02093e-08	4.45082e-08	4.95288e-08	5.42688e-08	5.95873e-08	6.55638e-08	6.82155e-08	6.55309e-08	5.30208e-08	4.08343e-08
	995.861	-90	28.125	3.83819e-08	3.73542e-08	4.02093e-08	4.45082e-08	4.95288e-08	5.42688e-08	5.95873e-08	6.55638e-08	6.82155e-08	6.55309e-08	5.30208e-08	4.08343e-08
	995.861	-90	30.9375	3.83819e-08	3.73542e-08	4.02093e-08	4.45082e-08	4.95288e-08	5.42688e-08	5.95873e-08	6.55638e-08	6.82155e-08	6.55309e-08	5.30208e-08	4.08343e-08
	995.861	-90	33.75	3.83819e-08	3.73542e-08	4.02093e-08	4.45082e-08	4.95288e-08	5.42688e-08	5.95873e-08	6.55638e-08	6.82155e-08	6.55309e-08	5.30208e-08	4.08343e-08
	995.861	-90	36.5625	3.83819e-08	3.73542e-08	4.02093e-08	4.45082e-08	4.95288e-08	5.42688e-08	5.95873e-08	6.55638e-08	6.82155e-08	6.55309e-08	5.30208e-08	4.08343e-08
	995.861	-90	39.375	3.83819e-08	3.73542e-08	4.02093e-08	4.45082e-08	4.95288e-08	5.42688e-08	5.95873e-08	6.55638e-08	6.82155e-08	6.55309e-08	5.30208e-08	4.08343e-08
	995.861	-90	42.1875	3.83819e-08	3.73542e-08	4.02093e-08	4.45082e-08	4.95288e-08	5.42688e-08	5.95873e-08	6.55638e-08	6.82155e-08	6.55309e-08	5.30208e-08	4.08343e-08
	995.861	-90	45	3.83819e-08	3.73542e-08	4.02093e-08	4.45082e-08	4.95288e-08	5.42688e-08	5.95873e-08	6.55638e-08	6.82155e-08	6.55309e-08	5.30208e-08	4.08343e-08
	995.861	-90	47.8125	3.83819e-08	3.73542e-08	4.02093e-08	4.45082e-08	4.95288e-08	5.42688e-08	5.95873e-08	6.55638e-08	6.82155e-08	6.55309e-08	5.30208e-08	4.08343e-08
	995.861	-90	50.625	3.83819e-08	3.73542e-08	4.02093e-08	4.45082e-08	4.95288e-08	5.42688e-08	5.95873e-08	6.55638e-08	6.82155e-08	6.55309e-08	5.30208e-08	4.08343e-08
	995.861	-90	53.4375	3.83819e-08	3.73542e-08	4.02093e-08	4.45082e-08	4.95288e-08	5.42688e-08	5.95873e-08	6.55638e-08	6.82155e-08	6.55309e-08	5.30208e-08	4.08343e-08
	995.861	-90	56.25	3.83819e-08	3.73542e-08	4.02093e-08	4.45082e-08	4.95288e-08	5.42688e-08	5.95873e-08	6.55638e-08	6.82155e-08	6.55309e-08	5.30208e-08	4.08343e-08
	995.861	-90	59.0625	3.83818e-08	3.73542e-08	4.02093e-08	4.45082e-08	4.95288e-08	5.42688e-08	5.95873e-08	6.55638e-08	6.82155e-08	6.55309e-08	5.30208e-08	4.08343e-08
	995.861	-90	61.875	3.83818e-08	3.73542e-08	4.02093e-08	4.45082e-08	4.95288e-08	5.42688e-08	5.95873e-08	6.55638e-08	6.82155e-08	6.55309e-08	5.30208e-08	4.08343e-08
	995.861	-90	64.6875	3.83818e-08	3.73542e-08	4.02093e-08	4.45082e-08	4.95288e-08	5.42688e-08	5.95873e-08	6.55638e-08	6.82155e-08	6.55309e-08	5.30208e-08	4.08343e-08
	995.861	-90	67.5	3.83818e-08	3.73542e-08	4.02093e-08	4.45082e-08	4.95288e-08	5.42688e-08	5.95873e-08	6.55638e-08	6.82155e-08	6.55309e-08	5.30208e-08	4.08343e-08
	995.861	-90	70.3125	3.83818e-08	3.73542e-08	4.02093e-08	4.45082e-08	4.95288e-08	5.42688e-08	5.95873e-08	6.55638e-08	6.82155e-08	6.55309e-08	5.30208e-08	4.08343e-08
	995.861	-90	73.125	3.83818e-08	3.73542e-08	4.02093e-08	4.45082e-08	4.95288e-08	5.42688e-08	5.95873e-08	6.55638e-08	6.82155e-08	6.55309e-08	5.30208e-08	4.08343e-08
	995.861	-90	75.9375	3.83818e-08	3.73542e-08	4.02093e-08	4.45082e-08	4.95288e-08	5.42688e-08	5.95873e-08	6.55638e-08	6.82155e-08	6.55309e-08	5.30208e-08	4.08343e-08
	995.861	-90	78.75	3.83818e-08	3.73542e-08	4.02093e-08	4.45082e-08	4.95288e-08	5.42688e-08	5.95873e-08	6.55638e-08	6.82155e-08	6.55309e-08	5.30208e-08	4.08343e-08
	995.861	-90	81.5625	3.83818e-08	3.73542e-08	4.02093e-08	4.45082e-08	4.95288e-08	5.42688e-08	5.95873e-08	6.55638e-08	6.82155e-08	6.55309e-08	5.30208e-08	4.08343e-08
	995.861	-90	84.375	3.83818e-08	3.73542e-08	4.02093e-08	4.45082e-08	4.95288e-08	5.42688e-08	5.95873e-08	6.55638e-08	6.82155e-08	6.55309e-08	5.30208e-08	4.08343e-08
	995.861	-90	87.1875	3.83818e-08	3.73542e-08	4.02093e-08	4.45082e-08	4.95288e-08	5.42688e-08	5.95873e-08	6.55638e-08	6.82155e-08	6.55309e-08	5.30208e-08	4.08343e-08
	995.861	-90	90	3.83818e-08	3.73542e-08	4.02093e-08	4.45082e-08	4.95288e-08	5.42688e-08	5.95873e-08	6.55638e-08	6.82155e-08	6.55309e-08	5.30208e-08	4.08343e-08
	995.861	-90	92.8125	3.83818e-08	3.73542e-08	4.02093e-08	4.45082e-08	4.95288e-08	5.42688e-08	5.95873e-08	6.55638e-08	6.82155e-08	6.55309e-08	5.30208e-08	4.08343e-08
	995.861	-90	95.625	3.83818e-08	3.73542e-08	4.02093e-08	4.45082e-08	4.95288e-08	5.42688e-08	5.95873e-08	6.55638e-08	6.82155e-08	6.55309e-08	5.30208e-08	4.08343e-08
	995.861	-90	98.4375	3.83818e-08	3.73542e-08	4.02093e-08	4.45082e-08	4.95288e-08	5.42688e-08	5.95873e-08	6.55638e-08	6.82155e-08	6.55309e-08	5.30208e-08	4.08343e-08
	995.861	-90	101.25	3.83818e-08	3.73542e-08	4.02093e-08	4.45082e-08	4.95288e-08	5.42688e-08	5.95873e-08	6.55638e-08	6.82155e-08	6.55309e-08	5.30208e-08	4.08343e-08
	995.861	-90	104.062	3.83818e-08	3.73542e-08	4.02093e-08	4.45082e-08	4.95288e-08	5.42688e-08	5.95873e-08	6.55638e-08	6.82155e-08	6.55309e-08	5.30208e-08	4.08343e-08
	995.861	-90	106.875	3.83818e-08	3.73542e-08	4.02093e-08	4.45082e-08	4.95288e-08	5.42688e-08	5.95873e-08	6.55638e-08	6.82155e-08	6.55309e-08	5.30208e-08	4.08343e-08
	995.861	-90	109.688	3.83818e-08	3.73542e-08	4.02093e-08	4.45082e-08	4.95288e-08	5.42688e-08	5.95873e-08	6.55638e-08	6.82155e-08	6.55309e-08	5.30208e-08	4.08343e-08
	995.861	-90	112.5	3.83818e-08	3.73542e-08	4.02093e-08	4.45082e-08	4.95288e-08	5.42688e-08	5.95873e-08	6.55638e-08	6.82155e-08	6.55309e-08	5.30208e-08	4.08343e-08
	995.861	-90	115.312	3.83818e-08	3.73542e-08	4.02093e-08	4.45082e-08	4.95288e-08	5.42688e-08	5.95873e-08	6.55638e-08	6.82155e-08	6.55309e-08	5.30208e-08	4.08343e-08
	995.861	-90	118.125	3.83818e-08	3.73542e-08	4.02093e-08	4.45082e-08	4.95288e-08	5.42688e-08	5.95873e-08	6.55638e-08	6.82155e-08	6.55309e-08	5.30208e-08	4.08343e-08
	995.861	-90	120.938	3.83818e-08	3.73542e-08	4.02093e-08	4.45082e-08	4.95288e-08	5.42688e-08	5.95873e-08	6.55638e-08	6.82155e-08	6.55309e-08	5.30208e-08	4.08343e-08
	995.861	-90	123.75	3.83818e-08	3.73542e-08	4.02093e-08	4.45082e-08	4.95288e-08	5.42688e-08	5.95873e-08	6.55638e-08	6.82155e-08	6.55309e-08	5.30208e-08	4.08343e-08
	995.861	-90	126.562	3.83818e-08	3.73542e-08	4.02093e-08	4.45082e-08	4.95288e-08	5.42688e-08	5.95873e-08	6.55638e-08	6.82155e-08	6.55309e-08	5.30208e-08	4.08343e-08
	995.861	-90	129.375	3.83818e-08	3.73542e-08	4.02093e-08	4.45082e-08	4.95288e-08	5.42688e-08	5.95873e-08	6.55638e-08	6.82155e-08	6.55309e-08	5.30208e-08	4.08343e-08
	995.861	-90	132.188	3.83818e-08	3.73542e-08	4.02093e-08	4.45082e-08	4.95288e-08	5.42688e-08	5.95873e-08	6.55638e-08	6.82155e-08	6.55309e-08	5.30208e-08	4.08343e-08
	995.861	-90	135	3.83818e-08	3.73542e-08	4.02093e-08	4.45082e-08	4.95288e-08	5.42688e-08	5.95873e-08	6.55638e-08	6.82155e-08	6.55309e-08	5.30208e-08	4.08343e-08
	995.861	-90	137.812	3.83818e-08	3.73542e-08	4.02093e-08	4.45082e-08	4.95288e-08	5.42688e-08	5.95873e-08	6.55638e-08	6.82155e-08	6.55309e-08	5.30208e-08	4.08343e-08
	995.861	-90	140.625	3.83818e-08	3.73542e-08	4.02093e-08	4.45082e-08	4.95288e-08	5.42688e-08	5.95873e-08	6.55638e-08	6.82155e-08	6.55309e-08	5.30208e-08	4.08343e-08
	995.861	-90	143.438	3.83818e-08	3.73542e-08	4.02093e-08	4.45082e-08	4.95288e-08	5.42688e-08	5.95873e-08	6.55638e-08	6.82155e-08	6.55309e-08	5.30208e-08	4.08343e-08
	995.861	-90	146.25	3.83818e-08	3.73542e-08	4.02093e-08	4.45082e-08	4.95288e-08	5.42688e-08	5.95873e-08	6.55638e-08	6.82155e-08	6.55309e-08	5.30208e-08	4.08343e-08
	995.861	-90	149.062	3.83818e-08	3.73542e-08	4.02093e-08	4.45082e-08	4.95288e-08	5.42688e-08	5.95873e-08	6.55638e-08	6.82155e-08	6.55309e-08	5.30208e-08	4.08343e-08
	995.861	-90	151.875	3.83818e-08	3.73542e-08	4.02093e-08	4.45082e-08	4.95288e-08	5.42688e-08	5.95873e-08	6.55638e-08	6.82155e-08	6.55309e-08	5.30208e-08	4.08343e-08
	995.861	-90	154.688	3.83818e-08	3.73542e-08	4.02093e-08	4.45082e-08	4.95288e-08	5.42688e-08	5.95873e-08	6.55638e-08	6.82155e-08	6.55309e-08	5.30208e-08	4.08343e-08
	995.861	-90	157.5	3.83818e-08	3.73542e-08	4.02093e-08	4.45082e-08	4.95288e-08	5.42688e-08	5.95873e-08	6.55638e-08	6.82155e-08	6.55309e-08	5.30208e-08	4.08343e-08
	995.861	-90	160.312	3.83818e-08	3.73542e-08	4.02093e-08	4.45082e-08	4.95288e-08	5.42688e-08	5.95873e-08	6.55638e-08	6.82155e-08	6.55309e-08	5.30208e-08	4.08343e-08
	995.861	-90	163.125	3.83818e-08	3.73542e-08	4.02093e-08	4.45082e-08	4.95288e-08	5.42688e-08	5.95873e-08	6.55638e-08	6.82155e-08	6.55309e-08	5.30208e-08	4.08343e-08
	995.861	-90	165.938	3.83819e-08	3.73542e-08	4.02093e-08	4.45082e-08	4.95288e-08	5.42688e-08	5.95873e-08	6.55638e-08	6.82155e-08	6.55309e-08	5.30208e-08	4.08343e-08
	995.861	-90	168.75	3.83819e-08	3.73542e-08	4.02093e-08	4.45082e-08	4.95288e-08	5.42688e-08	5.95873e-08	6.55638e-08	6.82155e-08	6.55309e-08	5.30208e-08	4.08343e-08
	995.861	-90	171.562	3.83819e-08	3.73542e-08	4.02093e-08	4.45082e-08	4.95288e-08	5.42688e-08	5.95873e-08	6.55638e-08	6.82155e-08	6.55309e-08	5.30208e-08	4.08343e-08
	995.861	-90	174.375	3.83819e-08	3.73542e-08	4.02093e-08	4.45082e-08	4.95288e-08	5.42688e-08	5.95872e-08	6.55638e-08	6.82155e-08	6.55309e-08	5.30208e-08	4.08343e-08
	995.861	-90	177.188	3.83819e-08	3.73542e-08	4.02093e-08	4.45082e-08	4.95288e-08	5.42688e-08	5.95873e-08	6.55638e-08	6.82155e-08	6.55309e-08	5.30208e-08	4.08343e-08
	995.861	-90	180	3.83819e-08	3.73542e-08	4.02093e-08	4.45082e-08	4.95288e-08	5.42688e-08	5.95873e-08	6.55638e-08	6.82155e-08	6.55309e-08	5.30208e-08	4.08343e-08
	995.861	-90	182.812	3.83819e-08	3.73542e-08	4.02093e-08	4.45082e-08	4.95288e-08	5.42688e-08	5.95873e-08	6.55638e-08	6.82155e-08	6.55309e-08	5.30208e-08	4.08343e-08
	995.861	-90	185.625	3.83819e-08	3.73542e-08	4.02093e-08	4.45082e-08	4.95288e-08	5.42688e-08	5.95873e-08	6.55638e-08	6.82155e-08	6.55309e-08	5.30208e-08	4.08343e-08
	995.861	-90	188.438	3.83819e-08	3.73542e-08	4.02093e-08	4.45082e-08	4.95288e-08	5.42688e-08	5.95873e-08	6.55638e-08	6.82155e-08	6.55309e-08	5.30208e-08	4.08343e-08
	995.861	-90	191.25	3.83819e-08	3.73542e-08	4.02093e-08	4.45082e-08	4.95288e-08	5.42688e-08	5.95873e-08	6.55638e-08	6.82155e-08	6.55309e-08	5.30208e-08	4.08343e-08
	995.861	-90	194.062	3.83819e-08	3.73542e-08	4.02093e-08	4.45082e-08	4.95288e-08	5.42688e-08	5.95873e-08	6.55638e-08	6.82155e-08	6.55309e-08	5.30208e-08	4.08343e-08
	995.861	-90	196.875	3.83819e-08	3.73542e-08	4.02093e-08	4.45082e-08	4.95288e-08	5.42688e-08	5.95873e-08	6.55638e-08	6.82155e-08	6.55309e-08	5.30208e-08	4.08343e-08
	995.861	-90	199.688	3.83819e-08	3.73542e-08	4.02093e-08	4.45082e-08	4.95288e-08	5.42688e-08	5.95873e-08	6.55638e-08	6.82155e-08	6.55309e-08	5.30208e-08	4.08343e-08
	995.861	-90	202.5	3.83819e-08	3.73542e-08	4.02093e-08	4.45082e-08	4.95288e-08	5.42688e-08	5.95873e-08	6.55638e-08	6.82155e-08	6.55309e-08	5.30208e-08	4.08343e-08
	995.861	-90	205.312	3.83819e-08	3.73542e-08	4.02093e-08	4.45082e-08	4.95288e-08	5.42688e-08	5.95873e-08	6.55638e-08	6.82155e-08	6.55309e-08	5.30208e-08	4.08343e-08
	995.861	-90	208.125	3.83819e-08	3.73542e-08	4.02093e-08	4.45082e-08	4.95288e-08	5.42688e-08	5.95873e-08	6.55638e-08	6.82155e-08	6.55309e-08	5.30208e-08	4.08343e-08
	995.861	-90	210.938	3.83819e-08	3.73542e-08	4.02093e-08	4.45082e-08	4.95288e-08	5.42688e-08	5.95873e-08	6.55638e-08	6.82155e-08	6.55309e-08	5.30208e-08	4.08343e-08
	995.861	-90	213.75	3.83819e-08	3.73542e-08	4.02093e-08	4.45082e-08	4.95288e-08	5.42688e-08	5.95873e-08	6.55638e-08	6.82155e-08	6.55309e-08	5.30208e-08	4.08343e-08
	995.861	-90	216.562	3.83819e-08	3.73542e-08	4.02093e-08	4.45082e-08	4.95288e-08	5.42688e-08	5.95873e-08	6.55638e-08	6.82155e-08	6.55309e-08	5.30208e-08	4.08343e-08
	995.861	-90	219.375	3.83819e-08	3.73542e-08	4.02093e-08	4.45082e-08	4.95288e-08	5.42688e-08	5.95873e-08	6.55638e-08	6.82155e-08	6.55309e-08	5.30208e-08	4.08343e-08
	995.861	-90	222.188	3.83819e-08	3.73542e-08	4.02093e-08	4.45082e-08	4.95288e-08	5.42688e-08	5.95873e-08	6.55638e-08	6.82155e-08	6.55309e-08	5.30208e-08	4.08343e-08
	995.861	-90	225	3.83819e-08	3.73542e-08	4.02093e-08	4.45082e-08	4.95288e-08	5.42688e-08	5.95873e-08	6.55638e-08	6.82155e-08	6.55309e-08	5.30208e-08	4.08343e-08
	995.861	-90	227.812	3.83819e-08	3.73542e-08	4.02093e-08	4.45082e-08	4.95288e-08	5.42688e-08	5.95873e-08	6.55638e-08	6.82155e-08	6.55309e-08	5.30208e-08	4.08343e-08
	995.861	-90	230.625	3.83819e-08	3.73542e-08	4.02093e-08	4.45082e-08	4.95288e-08	5.42688e-08	5.95873e-08	6.55638e-08	6.82155e-08	6.55309e-08	5.30208e-08	4.08343e-08
	995.861	-90	233.438	3.83819e-08	3.73542e-08	4.02093e-08	4.45082e-08	4.95288e-08	5.42688e-08	5.95873e-08	6.55638e-08	6.82155e-08	6.55309e-08	5.30208e-08	4.08343e-08
	995.861	-90	236.25	3.83819e-08	3.73542e-08	4.02093e-08	4.45082e-08	4.95288e-08	5.42688e-08	5.95873e-08	6.55638e-08	6.82155e-08	6.55309e-08	5.30208e-08	4.08343e-08
	995.861	-90	239.062	3.83818e-08	3.73542e-08	4.02093e-08	4.45082e-08	4.95288e-08	5.42688e-08	5.95873e-08	6.55638e-08	6.82155e-08	6.55309e-08	5.30208e-08	4.08343e-08
	995.861	-90	241.875	3.83818e-08	3.73542e-08	4.02093e-08	4.45082e-08	4.95288e-08	5.42688e-08	5.95873e-08	6.55638e-08	6.82155e-08	6.55309e-08	5.30208e-08	4.08343e-08
	995.861	-90	244.688	3.83818e-08	3.73542e-08	4.02093e-08	4.45082e-08	4.95288e-08	5.42688e-08	5.95873e-08	6.55638e-08	6.82155e-08	6.55309e-08	5.30208e-08	4.08343e-08
	995.861	-90	247.5	3.83818e-08	3.73542e-08	4.02093e-08	4.45082e-08	4.95288e-08	5.42688e-08	5.95873e-08	6.55638e-08	6.82155e-08	6.55309e-08	5.30208e-08	4.08343e-08
	995.861	-90	250.312	3.83818e-08	3.73542e-08	4.02093e-08	4.45082e-08	4.95288e-08	5.42688e-08	5.95873e-08	6.55638e-08	6.82155e-08	6.55309e-08	5.30208e-08	4.08343e-08
	995.861	-90	253.125	3.83818e-08	3.73542e-08	4.02093e-08	4.45082e-08	4.95288e-08	5.42688e-08	5.95873e-08	6.55638e-08	6.82155e-08	6.55309e-08	5.30208e-08	4.08343e-08
	995.861	-90	255.938	3.83818e-08	3.73542e-08	4.02093e-08	4.45082e-08	4.95288e-08	5.42688e-08	5.95873e-08	6.55638e-08	6.82155e-08	6.55309e-08	5.30208e-08	4.08343e-08
	995.861	-90	258.75	3.83818e-08	3.73542e-08	4.02093e-08	4.45082e-08	4.95288e-08	5.42688e-08	5.95873e-08	6.55638e-08	6.82155e-08	6.55309e-08	5.30208e-08	4.08343e-08
	995.861	-90	261.562	3.83818e-08	3.73542e-08	4.02093e-08	4.45082e-08	4.95288e-08	5.42688e-08	5.95873e-08	6.55638e-08	6.82155e-08	6.55309e-08	5.30208e-08	4.08343e-08
	995.861	-90	264.375	3.83818e-08	3.73542e-08	4.02093e-08	4.45082e-08	4.95288e-08	5.42688e-08	5.95873e-08	6.55638e-08	6.82155e-08	6.55309e-08	5.30208e-08	4.08343e-08
	995.861	-90	267.188	3.83818e-08	3.73542e-08	4.02093e-08	4.45082e-08	4.95288e-08	5.42688e-08	5.95873e-08	6.55638e-08	6.82155e-08	6.55309e-08	5.30208e-08	4.08343e-08
	995.861	-90	270	3.83818e-08	3.73542e-08	4.02093e-08	4.45082e-08	4.95288e-08	5.42688e-08	5.95873e-08	6.55638e-08	6.82155e-08	6.55309e-08	5.30208e-08	4.08343e-08
	995.861	-90	272.812	3.83818e-08	3.73542e-08	4.02093e-08	4.45082e-08	4.95288e-08	5.42688e-08	5.95873e-08	6.55638e-08	6.82155e-08	6.55309e-08	5.30208e-08	4.08343e-08
	995.861	-90	275.625	3.83818e-08	3.73542e-08	4.02093e-08	4.45082e-08	4.95288e-08	5.42688e-08	5.95873e-08	6.55638e-08	6.82155e-08	6.55309e-08	5.30208e-08	4.08343e-08
	995.861	-90	278.438	3.83818e-08	3.73542e-08	4.02093e-08	4.45082e-08	4.95288e-08	5.42688e-08	5.95873e-08	6.55638e-08	6.82155e-08	6.55309e-08	5.30208e-08	4.08343e-08
	995.861	-90	281.25	3.83818e-08	3.73542e-08	4.02093e-08	4.45082e-08	4.95288e-08	5.42688e-08	5.95873e-08	6.55638e-08	6.82155e-08	6.55309e-08	5.30208e-08	4.08343e-08
	995.861	-90	284.062	3.83818e-08	3.73542e-08	4.02093e-08	4.45082e-08	4.95288e-08	5.42688e-08	5.95873e-08	6.55638e-08	6.82155e-08	6.55309e-08	5.30208e-08	4.08343e-08
	995.861	-90	286.875	3.83818e-08	3.73542e-08	4.02093e-08	4.45082e-08	4.95288e-08	5.42688e-08	5.95873e-08	6.55638e-08	6.82155e-08	6.55309e-08	5.30208e-08	4.08343e-08
	995.861	-90	289.688	3.83818e-08	3.73542e-08	4.02093e-08	4.45082e-08	4.95288e-08	5.42688e-08	5.95873e-08	6.55638e-08	6.82155e-08	6.55309e-08	5.30208e-08	4.08343e-08
	995.861	-90	292.5	3.83818e-08	3.73542e-08	4.02093e-08	4.45082e-08	4.95288e-08	5.42688e-08	5.95873e-08	6.55638e-08	6.82155e-08	6.55309e-08	5.30208e-08	4.08343e-08
	995.861	-90	295.312	3.83818e-08	3.73542e-08	4.02093e-08	4.45082e-08	4.95288e-08	5.42688e-08	5.95873e-08	6.55638e-08	6.82155e-08	6.55309e-08	5.30208e-08	4.08343e-08
	995.861	-90	298.125	3.83818e-08	3.73542e-08	4.02093e-08	4.45082e-08	4.95288e-08	5.42688e-08	5.95873e-08	6.55638e-08	6.82155e-08	6.55309e-08	5.30208e-08	4.08343e-08
	995.861	-90	300.938	3.83818e-08	3.73542e-08	4.02093e-08	4.45082e-08	4.95288e-08	5.42688e-08	5.95873e-08	6.55638e-08	6.82155e-08	6.55309e-08	5.30208e-08	4.08343e-08
	995.861	-90	303.75	3.83818e-08	3.73542e-08	4.02093e-08	4.45082e-08	4.95288e-08	5.42688e-08	5.95873e-08	6.55638e-08	6.82155e-08	6.55309e-08	5.30208e-08	4.08343e-08
	995.861	-90	306.562	3.83818e-08	3.73542e-08	4.02093e-08	4.45082e-08	4.95288e-08	5.42688e-08	5.95873e-08	6.55638e-08	6.82155e-08	6.55309e-08	5.30208e-08	4.08343e-08
	995.861	-90	309.375	3.83818e-08	3.73542e-08	4.02093e-08	4.45082e-08	4.95288e-08	5.42688e-08	5.95873e-08	6.55638e-08	6.82155e-08	6.55309e-08	5.30208e-08	4.08343e-08
	995.861	-90	312.188	3.83818e-08	3.73542e-08	4.02093e-08	4.45082e-08	4.95288e-08	5.42688e-08	5.95873e-08	6.55638e-08	6.82155e-08	6.55309e-08	5.30208e-08	4.08343e-08
	995.861	-90	315	3.83818e-08	3.73542e-08	4.02093e-08	4.45082e-08	4.95288e-08	5.42688e-08	5.95873e-08	6.55638e-08	6.82155e-08	6.55309e-08	5.30208e-08	4.08343e-08
	995.861	-90	317.812	3.83818e-08	3.73542e-08	4.02093e-08	4.45082e-08	4.95288e-08	5.42688e-08	5.95873e-08	6.55638e-08	6.82155e-08	6.55309e-08	5.30208e-08	4.08343e-08
	995.861	-90	320.625	3.83818e-08	3.73542e-08	4.02093e-08	4.45082e-08	4.95288e-08	5.42688e-08	5.95873e-08	6.55638e-08	6.82155e-08	6.55309e-08	5.30208e-08	4.08343e-08
	995.861	-90	323.438	3.83818e-08	3.73542e-08	4.02093e-08	4.45082e-08	4.95288e-08	5.42688e-08	5.95873e-08	6.55638e-08	6.82155e-08	6.55309e-08	5.30208e-08	4.08343e-08
	995.861	-90	326.25	3.83818e-08	3.73542e-08	4.02093e-08	4.45082e-08	4.95288e-08	5.42688e-08	5.95873e-08	6.55638e-08	6.82155e-08	6.55309e-08	5.30208e-08	4.08343e-08
	995.861	-90	329.062	3.83818e-08	3.73542e-08	4.02093e-08	4.45082e-08	4.95288e-08	5.42688e-08	5.95873e-08	6.55638e-08	6.82155e-08	6.55309e-08	5.30208e-08	4.08343e-08
	995.861	-90	331.875	3.83818e-08	3.73542e-08	4.02093e-08	4.45082e-08	4.95288e-08	5.42688e-08	5.95873e-08	6.55638e-08	6.82155e-08	6.55309e-08	5.30208e-08	4.08343e-08
	995.861	-90	334.688	3.83818e-08	3.73542e-08	4.02093e-08	4.45082e-08	4.95288e-08	5.42688e-08	5.95873e-08	6.55638e-08	6.82155e-08	6.55309e-08	5.30208e-08	4.08343e-08
	995.861	-90	337.5	3.83818e-08	3.73542e-08	4.02093e-08	4.45082e-08	4.95288e-08	5.42688e-08	5.95873e-08	6.55638e-08	6.82155e-08	6.55309e-08	5.30208e-08	4.08343e-08
	995.861	-90	340.312	3.83818e-08	3.73542e-08	4.02093e-08	4.45082e-08	4.95288e-08	5.42688e-08	5.95873e-08	6.55638e-08	6.82155e-08	6.55309e-08	5.30208e-08	4.08343e-08
	995.861	-90	343.125	3.83818e-08	3.73542e-08	4.02093e-08	4.45082e-08	4.95288e-08	5.42688e-08	5.95873e-08	6.55638e-08	6.82155e-08	6.55309e-08	5.30208e-08	4.08343e-08
	995.861	-90	345.938	3.83819e-08	3.73542e-08	4.02093e-08	4.45082e-08	4.95288e-08	5.42688e-08	5.95873e-08	6.55638e-08	6.82155e-08	6.55309e-08	5.30208e-08	4.08343e-08
	995.861	-90	348.75	3.83819e-08	3.73542e-08	4.02093e-08	4.45082e-08	4.95288e-08	5.42688e-08	5.95873e-08	6.55638e-08	6.82155e-08	6.55309e-08	5.30208e-08	4.08343e-08
	995.861	-90	351.562	3.83819e-08	3.73542e-08	4.02093e-08	4.45082e-08	4.95288e-08	5.42688e-08	5.95873e-08	6.55638e-08	6.82155e-08	6.55309e-08	5.30208e-08	4.08343e-08
	995.861	-90	354.375	3.83819e-08	3.73542e-08	4.02093e-08	4.45082e-08	4.95288e-08	5.42688e-08	5.95872e-08	6.55638e-08	6.82155e-08	6.55309e-08	5.30208e-08	4.08343e-08
	995.861	-90	357.188	3.83819e-08	3.73542e-08	4.02093e-08	4.45082e-08	4.95288e-08	5.42688e-08	5.95873e-08	6.55638e-08	6.82155e-08	6.55309e-08	5.30208e-08	4.08343e-08
	995.861	-87.1429	0	3.83825e-08	3.73545e-08	4.02097e-08	4.45087e-08	4.95292e-08	5.42694e-08	5.95876e-08	6.55648e-08	6.82153e-08	6.55309e-08	5.30208e-08	4.08344e-08
	995.861	-87.1429	2.8125	3.83825e-08	3.73545e-08	4.02096e-08	4.45086e-08	4.95292e-08	5.42694e-08	5.95875e-08	6.55647e-08	6.82152e-08	6.55309e-08	5.30208e-08	4.08344e-08
	995.861	-87.1429	5.625	3.83824e-08	3.73544e-08	4.02096e-08	4.45085e-08	4.95292e-08	5.42693e-08	5.95875e-08	6.55645e-08	6.82152e-08	6.55309e-08	5.30208e-08	4.08344e-08
	995.861	-87.1429	8.4375	3.83823e-08	3.73544e-08	4.02095e-08	4.45085e-08	4.95292e-08	5.42693e-08	5.95874e-08	6.55644e-08	6.82152e-08	6.55308e-08	5.30208e-08	4.08344e-08
	995.861	-87.1429	11.25	3.83823e-08	3.73543e-08	4.02095e-08	4.45085e-08	4.95292e-08	5.42693e-08	5.95874e-08	6.55644e-08	6.82152e-08	6.55308e-08	5.30208e-08	4.08344e-08
	995.861	-87.1429	14.0625	3.83822e-08	3.73543e-08	4.02095e-08	4.45084e-08	4.95292e-08	5.42692e-08	5.95874e-08	6.55644e-08	6.82152e-08	6.55308e-08	5.30208e-08	4.08344e-08
	995.861	-87.1429	16.875	3.83822e-08	3.73543e-08	4.02095e-08	4.45084e-08	4.95292e-08	5.42692e-08	5.95874e-08	6.55643e-08	6.82152e-08	6.55308e-08	5.30208e-08	4.08344e-08
	995.861	-87.1429	19.6875	3.83822e-08	3.73543e-08	4.02095e-08	4.45084e-08	4.95292e-08	5.42692e-08	5.95873e-08	6.55643e-08	6.82152e-08	6.55308e-08	5.30208e-08	4.08344e-08
	995.861	-87.1429	22.5	3.83821e-08	3.73543e-08	4.02095e-08	4.45084e-08	4.95292e-08	5.42692e-08	5.95873e-08	6.55644e-08	6.82153e-08	6.55308e-08	5.30208e-08	4.08344e-08
	995.861	-87.1429	25.3125	3.83821e-08	3.73543e-08	4.02095e-08	4.45084e-08	4.95292e-08	5.42692e-08	5.95873e-08	6.55644e-08	6.82153e-08	6.55308e-08	5.30208e-08	4.08344e-08
	995.861	-87.1429	28.125	3.83821e-08	3.73544e-08	4.02095e-08	4.45084e-08	4.95292e-08	5.42692e-08	5.95874e-08	6.55644e-08	6.82153e-08	6.55309e-08	5.30208e-08	4.08344e-08
	995.861	-87.1429	30.9375	3.83821e-08	3.73544e-08	4.02095e-08	4.45084e-08	4.95292e-08	5.42692e-08	5.95874e-08	6.55644e-08	6.82153e-08	6.55309e-08	5.30208e-08	4.08344e-08
	995.861	-87.1429	33.75	3.83821e-08	3.73544e-08	4.02095e-08	4.45084e-08	4.95292e-08	5.42692e-08	5.95874e-08	6.55644e-08	6.82153e-08	6.55309e-08	5.30208e-08	4.08345e-08
	995.861	-87.1429	36.5625	3.8382e-08	3.73544e-08	4.02094e-08	4.45084e-08	4.95292e-08	5.42691e-08	5.95874e-08	6.55643e-08	6.82153e-08	6.55309e-08	5.30208e-08	4.08345e-08
	995.861	-87.1429	39.375	3.8382e-08	3.73544e-08	4.02094e-08	4.45083e-08	4.95292e-08	5.42691e-08	5.95873e-08	6.55643e-08	6.82153e-08	6.55309e-08	5.30207e-08	4.08345e-08
	995.861	-87.1429	42.1875	3.83819e-08	3.73544e-08	4.02094e-08	4.45083e-08	4.95292e-08	5.42691e-08	5.95873e-08	6.55642e-08	6.82153e-08	6.55309e-08	5.30207e-08	4.08344e-08
	995.861	-87.1429	45	3.83819e-08	3.73544e-08	4.02094e-08	4.45083e-08	4.95292e-08	5.4269e-08	5.95873e-08	6.5564e-08	6.82153e-08	6.55309e-08	5.30207e-08	4.08344e-08
	995.861	-87.1429	47.8125	3.83818e-08	3.73543e-08	4.02093e-08	4.45083e-08	4.95292e-08	5.4269e-08	5.95872e-08	6.55639e-08	6.82152e-08	6.55309e-08	5.30207e-08	4.08344e-08
	995.861	-87.1429	50.625	3.83817e-08	3.73543e-08	4.02093e-08	4.45083e-08	4.95292e-08	5.42689e-08	5.95872e-08	6.55639e-08	6.82152e-08	6.55308e-08	5.30207e-08	4.08344e-08
	995.861	-87.1429	53.4375	3.83817e-08	3.73542e-08	4.02093e-08	4.45082e-08	4.95292e-08	5.42689e-08	5.95872e-08	6.55638e-08	6.82152e-08	6.55308e-08	5.30207e-08	4.08343e-08
	995.861	-87.1429	56.25	3.83816e-08	3.73542e-08	4.02093e-08	4.45082e-08	4.95291e-08	5.42689e-08	5.95872e-08	6.55637e-08	6.82152e-08	6.55308e-08	5.30207e-08	4.08343e-08
	995.861	-87.1429	59.0625	3.83816e-08	3.73541e-08	4.02092e-08	4.45082e-08	4.95291e-08	5.42689e-08	5.95872e-08	6.55637e-08	6.82152e-08	6.55308e-08	5.30207e-08	4.08343e-08
	995.861	-87.1429	61.875	3.83815e-08	3.73541e-08	4.02092e-08	4.45082e-08	4.95291e-08	5.42688e-08	5.95871e-08	6.55637e-08	6.82152e-08	6.55308e-08	5.30207e-08	4.08342e-08
	995.861	-87.1429	64.6875	3.83815e-08	3.73541e-08	4.02092e-08	4.45082e-08	4.95291e-08	5.42688e-08	5.95871e-08	6.55636e-08	6.82152e-08	6.55308e-08	5.30207e-08	4.08342e-08
	995.861	-87.1429	67.5	3.83815e-08	3.73541e-08	4.02092e-08	4.45082e-08	4.95291e-08	5.42688e-08	5.95871e-08	6.55636e-08	6.82152e-08	6.55308e-08	5.30207e-08	4.08342e-08
	995.861	-87.1429	70.3125	3.83814e-08	3.7354e-08	4.02092e-08	4.45082e-08	4.95291e-08	5.42688e-08	5.95871e-08	6.55636e-08	6.82152e-08	6.55308e-08	5.30207e-08	4.08342e-08
	995.861	-87.1429	73.125	3.83814e-08	3.7354e-08	4.02092e-08	4.45082e-08	4.95291e-08	5.42688e-08	5.95871e-08	6.55635e-08	6.82152e-08	6.55308e-08	5.30207e-08	4.08342e-08
	995.861	-87.1429	75.9375	3.83814e-08	3.7354e-08	4.02091e-08	4.45082e-08	4.9529e-08	5.42688e-08	5.95871e-08	6.55635e-08	6.82153e-08	6.55308e-08	5.30207e-08	4.08342e-08
	995.861	-87.1429	78.75	3.83814e-08	3.7354e-08	4.02091e-08	4.45082e-08	4.9529e-08	5.42687e-08	5.9587e-08	6.55635e-08	6.82153e-08	6.55308e-08	5.30207e-08	4.08342e-08
	995.861	-87.1429	81.5625	3.83814e-08	3.73539e-08	4.02091e-08	4.45082e-08	4.9529e-08	5.42687e-08	5.9587e-08	6.55635e-08	6.82153e-08	6.55308e-08	5.30207e-08	4.08342e-08
	995.861	-87.1429	84.375	3.83814e-08	3.73539e-08	4.02091e-08	4.45082e-08	4.9529e-08	5.42687e-08	5.9587e-08	6.55635e-08	6.82153e-08	6.55308e-08	5.30207e-08	4.08342e-08
	995.861	-87.1429	87.1875	3.83814e-08	3.73539e-08	4.02091e-08	4.45082e-08	4.9529e-08	5.42687e-08	5.9587e-08	6.55635e-08	6.82153e-08	6.55308e-08	5.30207e-08	4.08342e-08
	995.861	-87.1429	90	3.83814e-08	3.73539e-08	4.02091e-08	4.45082e-08	4.9529e-08	5.42687e-08	5.9587e-08	6.55635e-08	6.82153e-08	6.55308e-08	5.30207e-08	4.08342e-08
	995.861	-87.1429	92.8125	3.83814e-08	3.73539e-08	4.02091e-08	4.45082e-08	4.9529e-08	5.42687e-08	5.9587e-08	6.55635e-08	6.82153e-08	6.55308e-08	5.30207e-08	4.08342e-08
	995.861	-87.1429	95.625	3.83814e-08	3.73539e-08	4.02091e-08	4.45082e-08	4.9529e-08	5.42687e-08	5.9587e-08	6.55635e-08	6.82153e-08	6.55308e-08	5.30207e-08	4.08342e-08
	995.861	-87.1429	98.4375	3.83814e-08	3.73539e-08	4.02091e-08	4.45082e-08	4.95289e-08	5.42687e-08	5.9587e-08	6.55635e-08	6.82153e-08	6.55308e-08	5.30208e-08	4.08342e-08
	995.861	-87.1429	101.25	3.83815e-08	3.7354e-08	4.02092e-08	4.45082e-08	4.95289e-08	5.42687e-08	5.9587e-08	6.55635e-08	6.82154e-08	6.55308e-08	5.30208e-08	4.08342e-08
	995.861	-87.1429	104.062	3.83815e-08	3.7354e-08	4.02092e-08	4.45083e-08	4.95289e-08	5.42688e-08	5.9587e-08	6.55635e-08	6.82154e-08	6.55308e-08	5.30208e-08	4.08342e-08
	995.861	-87.1429	106.875	3.83815e-08	3.7354e-08	4.02092e-08	4.45083e-08	4.95289e-08	5.42688e-08	5.9587e-08	6.55635e-08	6.82154e-08	6.55308e-08	5.30208e-08	4.08342e-08
	995.861	-87.1429	109.688	3.83816e-08	3.73541e-08	4.02093e-08	4.45084e-08	4.95289e-08	5.42688e-08	5.9587e-08	6.55636e-08	6.82154e-08	6.55308e-08	5.30208e-08	4.08342e-08
	995.861	-87.1429	112.5	3.83817e-08	3.73541e-08	4.02094e-08	4.45084e-08	4.95288e-08	5.42688e-08	5.9587e-08	6.55636e-08	6.82154e-08	6.55308e-08	5.30209e-08	4.08343e-08
	995.861	-87.1429	115.312	3.83817e-08	3.73542e-08	4.02094e-08	4.45085e-08	4.95288e-08	5.42689e-08	5.95871e-08	6.55636e-08	6.82154e-08	6.55308e-08	5.30209e-08	4.08343e-08
	995.861	-87.1429	118.125	3.83818e-08	3.73542e-08	4.02095e-08	4.45086e-08	4.95288e-08	5.42689e-08	5.95871e-08	6.55637e-08	6.82154e-08	6.55308e-08	5.30209e-08	4.08343e-08
	995.861	-87.1429	120.938	3.83819e-08	3.73543e-08	4.02096e-08	4.45087e-08	4.95288e-08	5.4269e-08	5.95872e-08	6.55637e-08	6.82154e-08	6.55308e-08	5.3021e-08	4.08343e-08
	995.861	-87.1429	123.75	3.8382e-08	3.73544e-08	4.02097e-08	4.45087e-08	4.95287e-08	5.42691e-08	5.95872e-08	6.55637e-08	6.82154e-08	6.55308e-08	5.3021e-08	4.08343e-08
	995.861	-87.1429	126.562	3.83821e-08	3.73545e-08	4.02098e-08	4.45088e-08	4.95287e-08	5.42691e-08	5.95873e-08	6.55638e-08	6.82154e-08	6.55307e-08	5.30211e-08	4.08344e-08
	995.861	-87.1429	129.375	3.83822e-08	3.73545e-08	4.02098e-08	4.45089e-08	4.95286e-08	5.42692e-08	5.95873e-08	6.55639e-08	6.82154e-08	6.55307e-08	5.30211e-08	4.08344e-08
	995.861	-87.1429	132.188	3.83823e-08	3.73546e-08	4.02099e-08	4.45089e-08	4.95286e-08	5.42692e-08	5.95873e-08	6.55639e-08	6.82155e-08	6.55307e-08	5.30212e-08	4.08344e-08
	995.861	-87.1429	135	3.83825e-08	3.73546e-08	4.02099e-08	4.4509e-08	4.95286e-08	5.42693e-08	5.95874e-08	6.5564e-08	6.82155e-08	6.55307e-08	5.30212e-08	4.08344e-08
	995.861	-87.1429	137.812	3.83826e-08	3.73546e-08	4.021e-08	4.4509e-08	4.95285e-08	5.42694e-08	5.95874e-08	6.5564e-08	6.82155e-08	6.55307e-08	5.30213e-08	4.08345e-08
	995.861	-87.1429	140.625	3.83827e-08	3.73546e-08	4.021e-08	4.4509e-08	4.95284e-08	5.42694e-08	5.95874e-08	6.55641e-08	6.82155e-08	6.55307e-08	5.30213e-08	4.08345e-08
	995.861	-87.1429	143.438	3.83828e-08	3.73547e-08	4.021e-08	4.45091e-08	4.95283e-08	5.42695e-08	5.95874e-08	6.55642e-08	6.82155e-08	6.55307e-08	5.30214e-08	4.08345e-08
	995.861	-87.1429	146.25	3.83829e-08	3.73547e-08	4.021e-08	4.45091e-08	4.95282e-08	5.42695e-08	5.95874e-08	6.55642e-08	6.82155e-08	6.55308e-08	5.30214e-08	4.08346e-08
	995.861	-87.1429	149.062	3.83831e-08	3.73547e-08	4.02101e-08	4.45092e-08	4.95281e-08	5.42696e-08	5.95874e-08	6.55644e-08	6.82155e-08	6.55308e-08	5.30215e-08	4.08347e-08
	995.861	-87.1429	151.875	3.83833e-08	3.73547e-08	4.02101e-08	4.45093e-08	4.95279e-08	5.42697e-08	5.95874e-08	6.55645e-08	6.82155e-08	6.55308e-08	5.30216e-08	4.08347e-08
	995.861	-87.1429	154.688	3.83836e-08	3.73548e-08	4.02102e-08	4.45094e-08	4.95278e-08	5.42698e-08	5.95874e-08	6.55646e-08	6.82155e-08	6.55308e-08	5.30217e-08	4.08348e-08
	995.861	-87.1429	157.5	3.8384e-08	3.7355e-08	4.02104e-08	4.45095e-08	4.95276e-08	5.42699e-08	5.95874e-08	6.55648e-08	6.82156e-08	6.55309e-08	5.30218e-08	4.0835e-08
	995.861	-87.1429	160.312	3.83844e-08	3.73551e-08	4.02105e-08	4.45097e-08	4.95274e-08	5.427e-08	5.95874e-08	6.55649e-08	6.82156e-08	6.55309e-08	5.3022e-08	4.08351e-08
	995.861	-87.1429	163.125	3.83849e-08	3.73552e-08	4.02106e-08	4.45097e-08	4.95272e-08	5.42701e-08	5.95874e-08	6.5565e-08	6.82156e-08	6.55309e-08	5.30221e-08	4.08353e-08
	995.861	-87.1429	165.938	3.83854e-08	3.73553e-08	4.02107e-08	4.45098e-08	4.9527e-08	5.42701e-08	5.95874e-08	6.55651e-08	6.82156e-08	6.55309e-08	5.30223e-08	4.08355e-08
	995.861	-87.1429	168.75	3.8386e-08	3.73554e-08	4.02107e-08	4.45099e-08	4.95269e-08	5.42702e-08	5.95874e-08	6.55651e-08	6.82156e-08	6.5531e-08	5.30225e-08	4.08357e-08
	995.861	-87.1429	171.562	3.83864e-08	3.73553e-08	4.02107e-08	4.451e-08	4.95267e-08	5.42702e-08	5.95874e-08	6.55651e-08	6.82156e-08	6.5531e-08	5.30225e-08	4.08358e-08
	995.861	-87.1429	174.375	3.83868e-08	3.73553e-08	4.02107e-08	4.451e-08	4.95265e-08	5.42702e-08	5.95874e-08	6.5565e-08	6.82156e-08	6.5531e-08	5.30226e-08	4.0836e-08
	995.861	-87.1429	177.188	3.8387e-08	3.73553e-08	4.02107e-08	4.451e-08	4.95265e-08	5.42701e-08	5.95874e-08	6.55649e-08	6.82155e-08	6.5531e-08	5.30226e-08	4.08361e-08
	995.861	-87.1429	180	3.83871e-08	3.73552e-08	4.02106e-08	4.45099e-08	4.95265e-08	5.427e-08	5.95873e-08	6.55647e-08	6.82155e-08	6.5531e-08	5.30226e-08	4.08361e-08
	995.861	-87.1429	182.812	3.83871e-08	3.73551e-08	4.02105e-08	4.45098e-08	4.95265e-08	5.42699e-08	5.95873e-08	6.55646e-08	6.82155e-08	6.5531e-08	5.30225e-08	4.08361e-08
	995.861	-87.1429	185.625	3.83867e-08	3.73549e-08	4.02103e-08	4.45097e-08	4.95267e-08	5.42698e-08	5.95873e-08	6.55644e-08	6.82154e-08	6.55309e-08	5.30223e-08	4.08359e-08
	995.861	-87.1429	188.438	3.8386e-08	3.73548e-08	4.02101e-08	4.45095e-08	4.9527e-08	5.42696e-08	5.95873e-08	6.55643e-08	6.82154e-08	6.55309e-08	5.30221e-08	4.08358e-08
	995.861	-87.1429	191.25	3.83854e-08	3.73547e-08	4.02099e-08	4.45092e-08	4.95273e-08	5.42695e-08	5.95873e-08	6.55641e-08	6.82154e-08	6.55309e-08	5.30219e-08	4.08356e-08
	995.861	-87.1429	194.062	3.83867e-08	3.73554e-08	4.02111e-08	4.45104e-08	4.95264e-08	5.42703e-08	5.95879e-08	6.55649e-08	6.82154e-08	6.55312e-08	5.30223e-08	4.08359e-08
	995.861	-87.1429	196.875	3.83895e-08	3.73571e-08	4.02137e-08	4.45127e-08	4.95248e-08	5.42722e-08	5.95891e-08	6.55667e-08	6.82154e-08	6.55321e-08	5.3023e-08	4.08366e-08
	995.861	-87.1429	199.688	3.83926e-08	3.73592e-08	4.02169e-08	4.45153e-08	4.95233e-08	5.42744e-08	5.95905e-08	6.55688e-08	6.82155e-08	6.55332e-08	5.30238e-08	4.08374e-08
	995.861	-87.1429	202.5	3.83915e-08	3.73591e-08	4.02169e-08	4.45153e-08	4.95233e-08	5.42744e-08	5.95907e-08	6.55691e-08	6.82155e-08	6.55333e-08	5.30235e-08	4.08371e-08
	995.861	-87.1429	205.312	3.83892e-08	3.73583e-08	4.02157e-08	4.45146e-08	4.95239e-08	5.42737e-08	5.95905e-08	6.55686e-08	6.82154e-08	6.55331e-08	5.30228e-08	4.08365e-08
	995.861	-87.1429	208.125	3.83877e-08	3.73577e-08	4.02149e-08	4.4514e-08	4.95242e-08	5.42731e-08	5.95904e-08	6.55683e-08	6.82154e-08	6.55329e-08	5.30222e-08	4.08361e-08
	995.861	-87.1429	210.938	3.83913e-08	3.73592e-08	4.02173e-08	4.4516e-08	4.95221e-08	5.42747e-08	5.95912e-08	6.5569e-08	6.82165e-08	6.55335e-08	5.30236e-08	4.08372e-08
	995.861	-87.1429	213.75	3.83965e-08	3.73614e-08	4.02203e-08	4.45181e-08	4.95198e-08	5.42766e-08	5.95922e-08	6.55699e-08	6.82179e-08	6.55343e-08	5.30255e-08	4.08387e-08
	995.861	-87.1429	216.562	3.83991e-08	3.73622e-08	4.02213e-08	4.45187e-08	4.95189e-08	5.42772e-08	5.95925e-08	6.55699e-08	6.82187e-08	6.55345e-08	5.30264e-08	4.08395e-08
	995.861	-87.1429	219.375	3.83929e-08	3.7359e-08	4.02166e-08	4.45152e-08	4.95219e-08	5.42742e-08	5.95906e-08	6.55674e-08	6.82176e-08	6.5533e-08	5.30246e-08	4.08379e-08
	995.861	-87.1429	222.188	3.83877e-08	3.73564e-08	4.02126e-08	4.45119e-08	4.9525e-08	5.42714e-08	5.95888e-08	6.55653e-08	6.82166e-08	6.55318e-08	5.30229e-08	4.08365e-08
	995.861	-87.1429	225	3.83854e-08	3.73552e-08	4.02108e-08	4.45102e-08	4.95266e-08	5.427e-08	5.95879e-08	6.55644e-08	6.82161e-08	6.55313e-08	5.30221e-08	4.08359e-08
	995.861	-87.1429	227.812	3.83857e-08	3.73553e-08	4.02107e-08	4.45102e-08	4.95265e-08	5.42699e-08	5.95878e-08	6.55644e-08	6.82162e-08	6.55312e-08	5.30222e-08	4.0836e-08
	995.861	-87.1429	230.625	3.8386e-08	3.73553e-08	4.02107e-08	4.45102e-08	4.95263e-08	5.42699e-08	5.95877e-08	6.55644e-08	6.82163e-08	6.55312e-08	5.30224e-08	4.08361e-08
	995.861	-87.1429	233.438	3.8386e-08	3.73553e-08	4.02105e-08	4.45101e-08	4.95264e-08	5.42697e-08	5.95876e-08	6.55643e-08	6.82162e-08	6.55312e-08	5.30223e-08	4.08361e-08
	995.861	-87.1429	236.25	3.83856e-08	3.7355e-08	4.02101e-08	4.45099e-08	4.95267e-08	5.42695e-08	5.95874e-08	6.55642e-08	6.82159e-08	6.55312e-08	5.3022e-08	4.0836e-08
	995.861	-87.1429	239.062	3.83853e-08	3.73549e-08	4.02098e-08	4.45096e-08	4.95269e-08	5.42693e-08	5.95873e-08	6.55642e-08	6.82157e-08	6.55311e-08	5.30218e-08	4.08359e-08
	995.861	-87.1429	241.875	3.8385e-08	3.73547e-08	4.02096e-08	4.45094e-08	4.95272e-08	5.42692e-08	5.95872e-08	6.5564e-08	6.82156e-08	6.55311e-08	5.30216e-08	4.08358e-08
	995.861	-87.1429	244.688	3.83847e-08	3.73546e-08	4.02095e-08	4.45091e-08	4.95276e-08	5.42691e-08	5.95872e-08	6.55639e-08	6.82154e-08	6.55311e-08	5.30214e-08	4.08356e-08
	995.861	-87.1429	247.5	3.83845e-08	3.73546e-08	4.02094e-08	4.45089e-08	4.95279e-08	5.4269e-08	5.95872e-08	6.55637e-08	6.82153e-08	6.55311e-08	5.30213e-08	4.08355e-08
	995.861	-87.1429	250.312	3.83841e-08	3.73546e-08	4.02093e-08	4.45087e-08	4.95282e-08	5.42689e-08	5.95872e-08	6.55636e-08	6.82153e-08	6.55311e-08	5.30211e-08	4.08353e-08
	995.861	-87.1429	253.125	3.83837e-08	3.73546e-08	4.02092e-08	4.45085e-08	4.95285e-08	5.42689e-08	5.95872e-08	6.55636e-08	6.82152e-08	6.55311e-08	5.3021e-08	4.08352e-08
	995.861	-87.1429	255.938	3.83834e-08	3.73546e-08	4.02092e-08	4.45083e-08	4.95287e-08	5.42688e-08	5.95873e-08	6.55636e-08	6.82152e-08	6.55311e-08	5.30209e-08	4.0835e-08
	995.861	-87.1429	258.75	3.83832e-08	3.73547e-08	4.02092e-08	4.45083e-08	4.95288e-08	5.42689e-08	5.95873e-08	6.55637e-08	6.82152e-08	6.55311e-08	5.30209e-08	4.08349e-08
	995.861	-87.1429	261.562	3.8383e-08	3.73548e-08	4.02093e-08	4.45083e-08	4.95289e-08	5.42689e-08	5.95874e-08	6.55637e-08	6.82152e-08	6.55312e-08	5.30208e-08	4.08348e-08
	995.861	-87.1429	264.375	3.83828e-08	3.73549e-08	4.02094e-08	4.45083e-08	4.9529e-08	5.4269e-08	5.95875e-08	6.55638e-08	6.82152e-08	6.55312e-08	5.30208e-08	4.08347e-08
	995.861	-87.1429	267.188	3.83827e-08	3.7355e-08	4.02094e-08	4.45084e-08	4.95291e-08	5.4269e-08	5.95875e-08	6.55639e-08	6.82152e-08	6.55313e-08	5.30208e-08	4.08346e-08
	995.861	-87.1429	270	3.83826e-08	3.73552e-08	4.02095e-08	4.45085e-08	4.95291e-08	5.42691e-08	5.95876e-08	6.5564e-08	6.82152e-08	6.55314e-08	5.30208e-08	4.08345e-08
	995.861	-87.1429	272.812	3.83825e-08	3.73553e-08	4.02096e-08	4.45086e-08	4.95291e-08	5.42692e-08	5.95876e-08	6.55642e-08	6.82152e-08	6.55316e-08	5.30208e-08	4.08345e-08
	995.861	-87.1429	275.625	3.83826e-08	3.73555e-08	4.02098e-08	4.45087e-08	4.95291e-08	5.42694e-08	5.95878e-08	6.55644e-08	6.82151e-08	6.55316e-08	5.30208e-08	4.08345e-08
	995.861	-87.1429	278.438	3.83827e-08	3.73557e-08	4.02101e-08	4.4509e-08	4.95291e-08	5.42697e-08	5.95881e-08	6.55646e-08	6.82151e-08	6.55318e-08	5.30208e-08	4.08345e-08
	995.861	-87.1429	281.25	3.83829e-08	3.73559e-08	4.02105e-08	4.45092e-08	4.9529e-08	5.427e-08	5.95883e-08	6.5565e-08	6.82151e-08	6.55319e-08	5.30209e-08	4.08345e-08
	995.861	-87.1429	284.062	3.83831e-08	3.73563e-08	4.02109e-08	4.45094e-08	4.9529e-08	5.42703e-08	5.95886e-08	6.55653e-08	6.82152e-08	6.55321e-08	5.30209e-08	4.08346e-08
	995.861	-87.1429	286.875	3.83834e-08	3.73567e-08	4.02114e-08	4.45096e-08	4.9529e-08	5.42707e-08	5.95889e-08	6.55658e-08	6.82152e-08	6.55322e-08	5.30209e-08	4.08346e-08
	995.861	-87.1429	289.688	3.83836e-08	3.73571e-08	4.02117e-08	4.45098e-08	4.9529e-08	5.42709e-08	5.95892e-08	6.55663e-08	6.82153e-08	6.55323e-08	5.3021e-08	4.08346e-08
	995.861	-87.1429	292.5	3.83837e-08	3.73574e-08	4.02119e-08	4.45099e-08	4.95291e-08	5.42711e-08	5.95894e-08	6.55669e-08	6.82155e-08	6.55324e-08	5.3021e-08	4.08347e-08
	995.861	-87.1429	295.312	3.83839e-08	3.73578e-08	4.0212e-08	4.451e-08	4.95292e-08	5.42713e-08	5.95896e-08	6.55675e-08	6.82156e-08	6.55324e-08	5.30211e-08	4.08347e-08
	995.861	-87.1429	298.125	3.83839e-08	3.73577e-08	4.02118e-08	4.45099e-08	4.95292e-08	5.42711e-08	5.95895e-08	6.55676e-08	6.82157e-08	6.55323e-08	5.30211e-08	4.08347e-08
	995.861	-87.1429	300.938	3.83838e-08	3.73574e-08	4.02114e-08	4.45097e-08	4.95292e-08	5.42709e-08	5.95893e-08	6.55674e-08	6.82158e-08	6.55322e-08	5.30211e-08	4.08347e-08
	995.861	-87.1429	303.75	3.83837e-08	3.73572e-08	4.02111e-08	4.45096e-08	4.95293e-08	5.42707e-08	5.95891e-08	6.55672e-08	6.82158e-08	6.55321e-08	5.30211e-08	4.08347e-08
	995.861	-87.1429	306.562	3.83835e-08	3.73568e-08	4.02108e-08	4.45094e-08	4.95293e-08	5.42704e-08	5.95888e-08	6.55669e-08	6.82158e-08	6.55319e-08	5.30211e-08	4.08346e-08
	995.861	-87.1429	309.375	3.83833e-08	3.73564e-08	4.02105e-08	4.45093e-08	4.95293e-08	5.42701e-08	5.95886e-08	6.55667e-08	6.82158e-08	6.55318e-08	5.3021e-08	4.08346e-08
	995.861	-87.1429	312.188	3.83831e-08	3.7356e-08	4.02103e-08	4.45092e-08	4.95293e-08	5.42699e-08	5.95884e-08	6.55664e-08	6.82158e-08	6.55316e-08	5.3021e-08	4.08346e-08
	995.861	-87.1429	315	3.8383e-08	3.73558e-08	4.02101e-08	4.45091e-08	4.95293e-08	5.42698e-08	5.95882e-08	6.55662e-08	6.82158e-08	6.55315e-08	5.3021e-08	4.08345e-08
	995.861	-87.1429	317.812	3.83828e-08	3.73555e-08	4.021e-08	4.4509e-08	4.95293e-08	5.42697e-08	5.95881e-08	6.55661e-08	6.82158e-08	6.55315e-08	5.3021e-08	4.08345e-08
	995.861	-87.1429	320.625	3.83827e-08	3.73553e-08	4.02099e-08	4.4509e-08	4.95293e-08	5.42696e-08	5.9588e-08	6.5566e-08	6.82158e-08	6.55314e-08	5.30209e-08	4.08344e-08
	995.861	-87.1429	323.438	3.83827e-08	3.73552e-08	4.02099e-08	4.45089e-08	4.95292e-08	5.42696e-08	5.9588e-08	6.55659e-08	6.82158e-08	6.55313e-08	5.30209e-08	4.08344e-08
	995.861	-87.1429	326.25	3.83826e-08	3.73551e-08	4.02099e-08	4.45089e-08	4.95292e-08	5.42696e-08	5.9588e-08	6.55659e-08	6.82158e-08	6.55313e-08	5.30209e-08	4.08344e-08
	995.861	-87.1429	329.062	3.83826e-08	3.7355e-08	4.02099e-08	4.4509e-08	4.95292e-08	5.42696e-08	5.9588e-08	6.55659e-08	6.82158e-08	6.55312e-08	5.30209e-08	4.08344e-08
	995.861	-87.1429	331.875	3.83826e-08	3.7355e-08	4.02099e-08	4.4509e-08	4.95292e-08	5.42696e-08	5.9588e-08	6.55659e-08	6.82157e-08	6.55312e-08	5.30209e-08	4.08344e-08
	995.861	-87.1429	334.688	3.83826e-08	3.73549e-08	4.021e-08	4.4509e-08	4.95292e-08	5.42697e-08	5.9588e-08	6.55659e-08	6.82157e-08	6.55312e-08	5.30209e-08	4.08344e-08
	995.861	-87.1429	337.5	3.83826e-08	3.73549e-08	4.021e-08	4.4509e-08	4.95292e-08	5.42697e-08	5.9588e-08	6.55658e-08	6.82156e-08	6.55312e-08	5.30208e-08	4.08344e-08
	995.861	-87.1429	340.312	3.83826e-08	3.73549e-08	4.021e-08	4.4509e-08	4.95292e-08	5.42697e-08	5.9588e-08	6.55658e-08	6.82156e-08	6.55311e-08	5.30208e-08	4.08344e-08
	995.861	-87.1429	343.125	3.83826e-08	3.73548e-08	4.021e-08	4.4509e-08	4.95292e-08	5.42697e-08	5.95879e-08	6.55657e-08	6.82155e-08	6.55311e-08	5.30208e-08	4.08344e-08
	995.861	-87.1429	345.938	3.83826e-08	3.73548e-08	4.021e-08	4.4509e-08	4.95292e-08	5.42697e-08	5.95879e-08	6.55656e-08	6.82154e-08	6.55311e-08	5.30208e-08	4.08344e-08
	995.861	-87.1429	348.75	3.83826e-08	3.73547e-08	4.02099e-08	4.45089e-08	4.95292e-08	5.42696e-08	5.95879e-08	6.55654e-08	6.82154e-08	6.55311e-08	5.30208e-08	4.08344e-08
	995.861	-87.1429	351.562	3.83826e-08	3.73547e-08	4.02099e-08	4.45089e-08	4.95292e-08	5.42696e-08	5.95878e-08	6.55653e-08	6.82153e-08	6.5531e-08	5.30208e-08	4.08344e-08
	995.861	-87.1429	354.375	3.83826e-08	3.73546e-08	4.02098e-08	4.45088e-08	4.95292e-08	5.42695e-08	5.95877e-08	6.55651e-08	6.82153e-08	6.5531e-08	5.30208e-08	4.08344e-08
	995.861	-87.1429	357.188	3.83825e-08	3.73546e-08	4.02098e-08	4.45087e-08	4.95292e-08	5.42695e-08	5.95877e-08	6.55649e-08	6.82153e-08	6.55309e-08	5.30208e-08	4.08344e-08
	995.861	-84.2857	0	3.80323e-08	3.74501e-08	4.01383e-08	4.45472e-08	4.99834e-08	5.43803e-08	5.98977e-08	6.53847e-08	6.81899e-08	6.51616e-08	5.29534e-08	4.08658e-08
	995.861	-84.2857	2.8125	3.79824e-08	3.74667e-08	4.01389e-08	4.45414e-08	4.99797e-08	5.43771e-08	5.98941e-08	6.53823e-08	6.81944e-08	6.51702e-08	5.29695e-08	4.08367e-08
	995.861	-84.2857	5.625	3.794e-08	3.74815e-08	4.0145e-08	4.45366e-08	4.99756e-08	5.4375e-08	5.98897e-08	6.53799e-08	6.82e-08	6.51762e-08	5.29875e-08	4.08062e-08
	995.861	-84.2857	8.4375	3.79058e-08	3.7494e-08	4.0156e-08	4.45335e-08	4.99738e-08	5.43746e-08	5.98847e-08	6.53782e-08	6.82064e-08	6.51809e-08	5.30055e-08	4.07784e-08
	995.861	-84.2857	11.25	3.78823e-08	3.75036e-08	4.01704e-08	4.4533e-08	4.99751e-08	5.43761e-08	5.98795e-08	6.53772e-08	6.82136e-08	6.51845e-08	5.30229e-08	4.07557e-08
	995.861	-84.2857	14.0625	3.78726e-08	3.75103e-08	4.01868e-08	4.45344e-08	4.99785e-08	5.43784e-08	5.98745e-08	6.53767e-08	6.82205e-08	6.51865e-08	5.30386e-08	4.07425e-08
	995.861	-84.2857	16.875	3.78726e-08	3.75148e-08	4.02036e-08	4.45357e-08	4.99822e-08	5.43808e-08	5.98701e-08	6.53765e-08	6.82252e-08	6.51868e-08	5.30517e-08	4.07355e-08
	995.861	-84.2857	19.6875	3.78794e-08	3.75188e-08	4.0219e-08	4.45363e-08	4.99851e-08	5.43829e-08	5.98672e-08	6.53758e-08	6.82275e-08	6.51863e-08	5.30634e-08	4.07367e-08
	995.861	-84.2857	22.5	3.78897e-08	3.75228e-08	4.02323e-08	4.45345e-08	4.99882e-08	5.4384e-08	5.98662e-08	6.53744e-08	6.82276e-08	6.51852e-08	5.30724e-08	4.07479e-08
	995.861	-84.2857	25.3125	3.7903e-08	3.75279e-08	4.02454e-08	4.45295e-08	4.99915e-08	5.43832e-08	5.9868e-08	6.53725e-08	6.82285e-08	6.51841e-08	5.30784e-08	4.0767e-08
	995.861	-84.2857	28.125	3.79213e-08	3.75312e-08	4.02592e-08	4.45214e-08	4.99957e-08	5.43797e-08	5.98733e-08	6.5371e-08	6.82328e-08	6.5188e-08	5.30812e-08	4.07928e-08
	995.861	-84.2857	30.9375	3.79453e-08	3.75342e-08	4.02738e-08	4.45109e-08	5.00011e-08	5.43729e-08	5.98815e-08	6.53702e-08	6.82414e-08	6.5201e-08	5.30813e-08	4.08236e-08
	995.861	-84.2857	33.75	3.79687e-08	3.75351e-08	4.02916e-08	4.44993e-08	5.00097e-08	5.43628e-08	5.98925e-08	6.53705e-08	6.82541e-08	6.52198e-08	5.3081e-08	4.08566e-08
	995.861	-84.2857	36.5625	3.79862e-08	3.75336e-08	4.03122e-08	4.44871e-08	5.00227e-08	5.43512e-08	5.99022e-08	6.53719e-08	6.82707e-08	6.52366e-08	5.30774e-08	4.0888e-08
	995.861	-84.2857	39.375	3.7997e-08	3.75238e-08	4.03323e-08	4.4476e-08	5.00384e-08	5.43396e-08	5.99028e-08	6.53742e-08	6.8294e-08	6.52474e-08	5.30727e-08	4.09163e-08
	995.861	-84.2857	42.1875	3.80147e-08	3.7506e-08	4.03486e-08	4.44683e-08	5.00529e-08	5.43274e-08	5.98928e-08	6.53776e-08	6.83192e-08	6.52591e-08	5.30685e-08	4.09377e-08
	995.861	-84.2857	45	3.80371e-08	3.74828e-08	4.03695e-08	4.44653e-08	5.00599e-08	5.43181e-08	5.98733e-08	6.5381e-08	6.83419e-08	6.52774e-08	5.30659e-08	4.09501e-08
	995.861	-84.2857	47.8125	3.80521e-08	3.74558e-08	4.03924e-08	4.44661e-08	5.00558e-08	5.43121e-08	5.98508e-08	6.53843e-08	6.83625e-08	6.5293e-08	5.3068e-08	4.09567e-08
	995.861	-84.2857	50.625	3.80751e-08	3.74284e-08	4.04117e-08	4.44716e-08	5.00491e-08	5.43115e-08	5.98321e-08	6.53914e-08	6.83808e-08	6.53049e-08	5.30749e-08	4.0961e-08
	995.861	-84.2857	53.4375	3.81075e-08	3.74049e-08	4.04261e-08	4.44795e-08	5.00404e-08	5.43119e-08	5.98232e-08	6.54063e-08	6.83946e-08	6.53154e-08	5.30859e-08	4.09624e-08
	995.861	-84.2857	56.25	3.81382e-08	3.73819e-08	4.04337e-08	4.44883e-08	5.00318e-08	5.43108e-08	5.98225e-08	6.54228e-08	6.84075e-08	6.53167e-08	5.3097e-08	4.09638e-08
	995.861	-84.2857	59.0625	3.81647e-08	3.73562e-08	4.04384e-08	4.44975e-08	5.00236e-08	5.43104e-08	5.9825e-08	6.54386e-08	6.84194e-08	6.53101e-08	5.31098e-08	4.09635e-08
	995.861	-84.2857	61.875	3.81847e-08	3.73285e-08	4.04422e-08	4.45064e-08	5.00153e-08	5.43098e-08	5.98278e-08	6.54514e-08	6.84309e-08	6.52996e-08	5.31221e-08	4.09618e-08
	995.861	-84.2857	64.6875	3.82011e-08	3.73171e-08	4.04451e-08	4.45149e-08	5.00061e-08	5.43091e-08	5.983e-08	6.54611e-08	6.84405e-08	6.52889e-08	5.31351e-08	4.09591e-08
	995.861	-84.2857	67.5	3.82173e-08	3.73176e-08	4.04469e-08	4.45231e-08	4.99949e-08	5.43078e-08	5.98313e-08	6.54686e-08	6.84477e-08	6.528e-08	5.31491e-08	4.09566e-08
	995.861	-84.2857	70.3125	3.82348e-08	3.73159e-08	4.04476e-08	4.4531e-08	4.99819e-08	5.4306e-08	5.98318e-08	6.54748e-08	6.8453e-08	6.52743e-08	5.31606e-08	4.09542e-08
	995.861	-84.2857	73.125	3.82507e-08	3.73096e-08	4.04466e-08	4.45379e-08	4.99673e-08	5.43039e-08	5.98315e-08	6.54809e-08	6.8457e-08	6.5272e-08	5.31695e-08	4.09524e-08
	995.861	-84.2857	75.9375	3.82632e-08	3.72991e-08	4.04442e-08	4.45434e-08	4.99512e-08	5.43008e-08	5.98303e-08	6.54873e-08	6.84601e-08	6.52729e-08	5.31769e-08	4.09501e-08
	995.861	-84.2857	78.75	3.8276e-08	3.72872e-08	4.04401e-08	4.4547e-08	4.99336e-08	5.42972e-08	5.98285e-08	6.54947e-08	6.84624e-08	6.52766e-08	5.31833e-08	4.09468e-08
	995.861	-84.2857	81.5625	3.82909e-08	3.72748e-08	4.04339e-08	4.45483e-08	4.99141e-08	5.42928e-08	5.98261e-08	6.55027e-08	6.84633e-08	6.52811e-08	5.31883e-08	4.09423e-08
	995.861	-84.2857	84.375	3.8305e-08	3.72622e-08	4.04256e-08	4.45472e-08	4.98922e-08	5.42874e-08	5.98229e-08	6.55106e-08	6.8463e-08	6.52855e-08	5.31924e-08	4.09367e-08
	995.861	-84.2857	87.1875	3.8319e-08	3.72501e-08	4.04156e-08	4.45437e-08	4.98682e-08	5.42809e-08	5.98183e-08	6.55174e-08	6.84616e-08	6.52902e-08	5.31951e-08	4.09303e-08
	995.861	-84.2857	90	3.83346e-08	3.72399e-08	4.04042e-08	4.45381e-08	4.98426e-08	5.42734e-08	5.9812e-08	6.55225e-08	6.84586e-08	6.52956e-08	5.31967e-08	4.09226e-08
	995.861	-84.2857	92.8125	3.8352e-08	3.72311e-08	4.0392e-08	4.45309e-08	4.9816e-08	5.42647e-08	5.98036e-08	6.5526e-08	6.84542e-08	6.53015e-08	5.31963e-08	4.09137e-08
	995.861	-84.2857	95.625	3.83693e-08	3.72239e-08	4.0379e-08	4.45227e-08	4.97891e-08	5.42555e-08	5.97927e-08	6.55284e-08	6.84483e-08	6.53081e-08	5.3194e-08	4.09035e-08
	995.861	-84.2857	98.4375	3.83839e-08	3.72188e-08	4.03655e-08	4.4514e-08	4.97621e-08	5.42462e-08	5.97792e-08	6.55301e-08	6.84409e-08	6.53153e-08	5.31904e-08	4.08919e-08
	995.861	-84.2857	101.25	3.83949e-08	3.72169e-08	4.03512e-08	4.45055e-08	4.97354e-08	5.42371e-08	5.97634e-08	6.55316e-08	6.84317e-08	6.53231e-08	5.31852e-08	4.08791e-08
	995.861	-84.2857	104.062	3.84028e-08	3.72191e-08	4.03363e-08	4.44973e-08	4.97094e-08	5.42295e-08	5.97456e-08	6.55335e-08	6.84206e-08	6.53324e-08	5.31777e-08	4.08663e-08
	995.861	-84.2857	106.875	3.84099e-08	3.72258e-08	4.03207e-08	4.44898e-08	4.9684e-08	5.42272e-08	5.97256e-08	6.55358e-08	6.84076e-08	6.53437e-08	5.31676e-08	4.0854e-08
	995.861	-84.2857	109.688	3.8417e-08	3.72366e-08	4.03044e-08	4.44833e-08	4.96594e-08	5.42318e-08	5.97037e-08	6.55378e-08	6.83928e-08	6.53571e-08	5.31553e-08	4.08424e-08
	995.861	-84.2857	112.5	3.84263e-08	3.72484e-08	4.0287e-08	4.44791e-08	4.96359e-08	5.4237e-08	5.9681e-08	6.55391e-08	6.83765e-08	6.53729e-08	5.31408e-08	4.08316e-08
	995.861	-84.2857	115.312	3.84366e-08	3.72539e-08	4.0269e-08	4.44783e-08	4.96136e-08	5.42402e-08	5.9659e-08	6.55403e-08	6.83592e-08	6.53905e-08	5.31237e-08	4.08221e-08
	995.861	-84.2857	118.125	3.84469e-08	3.72555e-08	4.02508e-08	4.44806e-08	4.95933e-08	5.42421e-08	5.96382e-08	6.55428e-08	6.83414e-08	6.54095e-08	5.31057e-08	4.08147e-08
	995.861	-84.2857	120.938	3.84522e-08	3.72579e-08	4.02323e-08	4.44848e-08	4.95749e-08	5.42435e-08	5.96183e-08	6.55463e-08	6.83226e-08	6.54273e-08	5.30873e-08	4.0809e-08
	995.861	-84.2857	123.75	3.84504e-08	3.72648e-08	4.02152e-08	4.44902e-08	4.95573e-08	5.42442e-08	5.96004e-08	6.55515e-08	6.83028e-08	6.54412e-08	5.30698e-08	4.08063e-08
	995.861	-84.2857	126.562	3.84456e-08	3.72796e-08	4.02024e-08	4.44952e-08	4.95407e-08	5.42455e-08	5.95863e-08	6.5559e-08	6.8284e-08	6.54525e-08	5.30542e-08	4.0807e-08
	995.861	-84.2857	129.375	3.84379e-08	3.73015e-08	4.01963e-08	4.44989e-08	4.95253e-08	5.42471e-08	5.95772e-08	6.55682e-08	6.82665e-08	6.54613e-08	5.30413e-08	4.08087e-08
	995.861	-84.2857	132.188	3.84286e-08	3.73279e-08	4.01952e-08	4.45015e-08	4.95111e-08	5.42497e-08	5.95704e-08	6.55792e-08	6.82509e-08	6.54688e-08	5.30297e-08	4.081e-08
	995.861	-84.2857	135	3.84206e-08	3.73585e-08	4.01944e-08	4.45025e-08	4.94987e-08	5.42545e-08	5.95651e-08	6.5591e-08	6.82371e-08	6.54754e-08	5.30207e-08	4.0811e-08
	995.861	-84.2857	137.812	3.84135e-08	3.73892e-08	4.01919e-08	4.4501e-08	4.94892e-08	5.42601e-08	5.95613e-08	6.56029e-08	6.82244e-08	6.54809e-08	5.30147e-08	4.0811e-08
	995.861	-84.2857	140.625	3.84089e-08	3.7416e-08	4.0189e-08	4.44975e-08	4.94815e-08	5.42659e-08	5.95594e-08	6.56148e-08	6.82132e-08	6.54858e-08	5.30109e-08	4.08105e-08
	995.861	-84.2857	143.438	3.84044e-08	3.74383e-08	4.01851e-08	4.44924e-08	4.94752e-08	5.42701e-08	5.95584e-08	6.56261e-08	6.82048e-08	6.54887e-08	5.30068e-08	4.08075e-08
	995.861	-84.2857	146.25	3.83984e-08	3.74581e-08	4.01799e-08	4.44863e-08	4.94702e-08	5.42717e-08	5.95569e-08	6.56363e-08	6.8198e-08	6.54901e-08	5.30012e-08	4.08021e-08
	995.861	-84.2857	149.062	3.83909e-08	3.74763e-08	4.01741e-08	4.44802e-08	4.94657e-08	5.42714e-08	5.95541e-08	6.56463e-08	6.81916e-08	6.54908e-08	5.29965e-08	4.07945e-08
	995.861	-84.2857	151.875	3.83842e-08	3.74937e-08	4.01688e-08	4.44749e-08	4.94607e-08	5.42707e-08	5.9551e-08	6.56582e-08	6.81858e-08	6.54909e-08	5.2993e-08	4.07865e-08
	995.861	-84.2857	154.688	3.83787e-08	3.75108e-08	4.01645e-08	4.4471e-08	4.94547e-08	5.42703e-08	5.95485e-08	6.5673e-08	6.81797e-08	6.54886e-08	5.29909e-08	4.07784e-08
	995.861	-84.2857	157.5	3.83791e-08	3.75343e-08	4.01639e-08	4.44703e-08	4.94456e-08	5.42718e-08	5.95502e-08	6.56951e-08	6.81716e-08	6.54831e-08	5.29896e-08	4.07728e-08
	995.861	-84.2857	160.312	3.83861e-08	3.75607e-08	4.01683e-08	4.44719e-08	4.94337e-08	5.42733e-08	5.95557e-08	6.57241e-08	6.81608e-08	6.5476e-08	5.2989e-08	4.07696e-08
	995.861	-84.2857	163.125	3.83967e-08	3.75846e-08	4.01717e-08	4.44723e-08	4.94218e-08	5.42722e-08	5.95575e-08	6.57492e-08	6.81519e-08	6.54698e-08	5.29894e-08	4.07668e-08
	995.861	-84.2857	165.938	3.84088e-08	3.7601e-08	4.01716e-08	4.44705e-08	4.94101e-08	5.42683e-08	5.95545e-08	6.5766e-08	6.81452e-08	6.54667e-08	5.29898e-08	4.07663e-08
	995.861	-84.2857	168.75	3.8409e-08	3.75931e-08	4.01612e-08	4.44617e-08	4.94029e-08	5.42603e-08	5.95445e-08	6.57613e-08	6.81405e-08	6.54694e-08	5.29902e-08	4.07649e-08
	995.861	-84.2857	171.562	3.84258e-08	3.76052e-08	4.01556e-08	4.44538e-08	4.93916e-08	5.42535e-08	5.95395e-08	6.57734e-08	6.81361e-08	6.5472e-08	5.29985e-08	4.07707e-08
	995.861	-84.2857	174.375	3.84482e-08	3.76118e-08	4.01507e-08	4.44442e-08	4.93793e-08	5.42462e-08	5.95344e-08	6.57869e-08	6.81299e-08	6.54762e-08	5.30082e-08	4.07798e-08
	995.861	-84.2857	177.188	3.84738e-08	3.76106e-08	4.01438e-08	4.44307e-08	4.937e-08	5.42402e-08	5.95288e-08	6.57964e-08	6.81241e-08	6.54874e-08	5.30172e-08	4.0788e-08
	995.861	-84.2857	180	3.8524e-08	3.7619e-08	4.01405e-08	4.44189e-08	4.9354e-08	5.42389e-08	5.95266e-08	6.58164e-08	6.81187e-08	6.54961e-08	5.30334e-08	4.07986e-08
	995.861	-84.2857	182.812	3.86241e-08	3.76405e-08	4.01398e-08	4.44106e-08	4.93273e-08	5.42397e-08	5.95265e-08	6.5854e-08	6.81135e-08	6.55101e-08	5.30578e-08	4.08135e-08
	995.861	-84.2857	185.625	3.87463e-08	3.76679e-08	4.01362e-08	4.43998e-08	4.93038e-08	5.42355e-08	5.95225e-08	6.58925e-08	6.81083e-08	6.55285e-08	5.30814e-08	4.0829e-08
	995.861	-84.2857	188.438	3.88715e-08	3.7702e-08	4.0132e-08	4.43851e-08	4.92848e-08	5.42279e-08	5.95176e-08	6.59299e-08	6.81026e-08	6.55449e-08	5.31038e-08	4.0844e-08
	995.861	-84.2857	191.25	3.89909e-08	3.77433e-08	4.01272e-08	4.43669e-08	4.92665e-08	5.42187e-08	5.95141e-08	6.59668e-08	6.80968e-08	6.55574e-08	5.31245e-08	4.08602e-08
	995.861	-84.2857	194.062	3.9085e-08	3.77747e-08	4.01184e-08	4.43439e-08	4.92525e-08	5.42131e-08	5.95092e-08	6.59871e-08	6.80908e-08	6.55679e-08	5.3127e-08	4.08711e-08
	995.861	-84.2857	196.875	3.91998e-08	3.7827e-08	4.01136e-08	4.43292e-08	4.92236e-08	5.42027e-08	5.95066e-08	6.60355e-08	6.80871e-08	6.55891e-08	5.31588e-08	4.09012e-08
	995.861	-84.2857	199.688	3.93068e-08	3.78855e-08	4.01073e-08	4.43133e-08	4.91922e-08	5.41918e-08	5.95041e-08	6.6086e-08	6.80855e-08	6.56119e-08	5.31901e-08	4.09332e-08
	995.861	-84.2857	202.5	3.94067e-08	3.79555e-08	4.00998e-08	4.42974e-08	4.91596e-08	5.41812e-08	5.95028e-08	6.61385e-08	6.80861e-08	6.56344e-08	5.32205e-08	4.0966e-08
	995.861	-84.2857	205.312	3.94997e-08	3.80371e-08	4.00918e-08	4.42853e-08	4.91286e-08	5.41717e-08	5.9505e-08	6.61933e-08	6.80885e-08	6.56557e-08	5.32504e-08	4.10004e-08
	995.861	-84.2857	208.125	3.95802e-08	3.81194e-08	4.00842e-08	4.42774e-08	4.91013e-08	5.41639e-08	5.95112e-08	6.62448e-08	6.80916e-08	6.56731e-08	5.32797e-08	4.10371e-08
	995.861	-84.2857	210.938	3.96428e-08	3.81923e-08	4.00782e-08	4.4273e-08	4.90794e-08	5.41587e-08	5.95217e-08	6.629e-08	6.80956e-08	6.56831e-08	5.33075e-08	4.10728e-08
	995.861	-84.2857	213.75	3.96888e-08	3.82546e-08	4.00752e-08	4.42744e-08	4.9064e-08	5.41562e-08	5.95358e-08	6.63268e-08	6.81005e-08	6.5695e-08	5.33326e-08	4.11075e-08
	995.861	-84.2857	216.562	3.97252e-08	3.83085e-08	4.00758e-08	4.42814e-08	4.90549e-08	5.41564e-08	5.95532e-08	6.63553e-08	6.81066e-08	6.5717e-08	5.33544e-08	4.11411e-08
	995.861	-84.2857	219.375	3.97523e-08	3.8351e-08	4.00798e-08	4.42917e-08	4.90516e-08	5.41584e-08	5.95733e-08	6.63768e-08	6.81143e-08	6.57491e-08	5.33731e-08	4.11762e-08
	995.861	-84.2857	222.188	3.97812e-08	3.83816e-08	4.00877e-08	4.43021e-08	4.90538e-08	5.41617e-08	5.95954e-08	6.63932e-08	6.81238e-08	6.57792e-08	5.33884e-08	4.12123e-08
	995.861	-84.2857	225	3.98072e-08	3.84019e-08	4.00995e-08	4.43133e-08	4.90617e-08	5.41656e-08	5.9618e-08	6.64053e-08	6.81349e-08	6.58067e-08	5.33996e-08	4.1246e-08
	995.861	-84.2857	227.812	3.98269e-08	3.84109e-08	4.01135e-08	4.43267e-08	4.90742e-08	5.417e-08	5.96386e-08	6.64127e-08	6.81469e-08	6.58397e-08	5.34063e-08	4.12744e-08
	995.861	-84.2857	230.625	3.98369e-08	3.84056e-08	4.01271e-08	4.43423e-08	4.90894e-08	5.41744e-08	5.96537e-08	6.64145e-08	6.8159e-08	6.58784e-08	5.34076e-08	4.12977e-08
	995.861	-84.2857	233.438	3.98367e-08	3.8385e-08	4.01393e-08	4.436e-08	4.91066e-08	5.41789e-08	5.96618e-08	6.64093e-08	6.81705e-08	6.59118e-08	5.34025e-08	4.13201e-08
[truncated: 16,044 more rows]

[truncated: 6 more sheets: Sup Fig 7-9, Sup Fig 10, Sup Fig 11, Sup Fig 12, Sup Fig 13, Sup Fig 14]
